# Supplementary material for: Physiological Measurements and Transcriptome Survey Reveal How Semi-mangrove Clerodendrum inerme Tolerates Saline Adversity
Source: Front Plant Sci. 2022 Jul 15;13:882884. doi: 10.3389/fpls.2022.882884 (PMC9337567; doi:10.3389/fpls.2022.882884)
Supplement: Supplementary Table S1 — NaCl concentration for salinity stress. [file Table_1.XLSX]

## Sheet: Sheet1
Time	No Salt control (mol/L)	Low Salt Stress (mol/L)	Moderate Salt Stress (mol/L)	High Salt Stress (mol/L)
Day 1	0	0.025	0.075	0.125
Day 3	0	0.05	0.15	0.25
Day 5	0	0.075	0.225	0.375
Day 7	0	0.1	0.3	0.5
