# Supplementary material for: Physiological Measurements and Transcriptome Survey Reveal How Semi-mangrove Clerodendrum inerme Tolerates Saline Adversity
Source: Front Plant Sci. 2022 Jul 15;13:882884. doi: 10.3389/fpls.2022.882884 (PMC9337567; doi:10.3389/fpls.2022.882884)
Supplement: Supplementary Table S2 — Primers used for qRT-PCR. [file Table_2.XLSX]

## Sheet: Sheet1
C. inerme gene ID	Arabidopsis gene ID	Description	Primers
TRINITY_DN60478_c1_g1	AT4G21960.1	Peroxidase superfamily protein	5' ACGTGTCATTGTAATAGTTC
			3' GTGACCACCTCTAGTGGGTA
TRINITY_DN59364_c2_g4	AT1G71695.1	Peroxidase superfamily protein	5' AAATGAGCAGAGAATGAGGG
			3' GCAACTATAAAAGGTCTGCA
TRINITY_DN59123_c4_g2	AT4G30170.1	Peroxidase family protein	5' AGGTCTTGGGGGCATGATTG
			3' CAGCCACCAAAGCACAAACC
TRINITY_DN54856_c5_g5	AT3G12580.1	heat shock protein 70	5' TCAGGACCATAGATGAGATC
			3' GGCGATATAACGATGCTTCT
TRINITY_DN63288_c1_g1	AT2G21970.1	stress enhanced protein 2	5' CGATTTGGTCGATGAGCGAG
			3' GGATTTGCAAGGAATAGAGG
TRINITY_DN56534_c0_g3	AT3G06370.2	sodium hydrogen exchanger 4	5' CCTTCTCGGGCTGAGATCGA
			3' CCCAGATTTCATGCTCCCCA
TRINITY_DN52669_c0_g2	AT2G40190.1	UDP-Glycosyltransferase superfamily protein	5' CTGCAATTCATCCGGTTATG
			3' GATCTTCTCCACATCATCAG
TRINITY_DN56675_c2_g2	AT5G17220.1	glutathione S-transferase phi 12	5' CAAGTCAAAACCCTTTGTGG
			3' CAATACATCAAGTGTGCGAG
TRINITY_DN52676_c0_g2	AT3G02360.1	6 phosphogluconate dehydrogenase family protein	5' GTTCTTTCGAAGCATACAAG
			3' GCATATCACCGTATTCAATC
