# Supplementary material for: Physiological Measurements and Transcriptome Survey Reveal How Semi-mangrove Clerodendrum inerme Tolerates Saline Adversity
Source: Front Plant Sci. 2022 Jul 15;13:882884. doi: 10.3389/fpls.2022.882884 (PMC9337567; doi:10.3389/fpls.2022.882884)
Supplement: Supplementary Table S3 — Alternatively expressed transcripts under short-term salt exposure. [file Table_3.XLSX]

## Sheet: Sheet1
									gene_id	AT_ID	description	log2(low/mock)	padj	regulated	log2(medium/mock)	padj	regulated	log2(high/mock)	padj	regulated	COG_class	COG_class_annotation	GO_annotation	KEGG_annotation	KOG_class	KOG_class_annotation	Pfam_annotation	Swissprot_annotation	nr_annotation
									TRINITY_DN60312_c4_g2	AT1G70210.1	CYCLIN_D1%3B1	1.08	2.72e-10	up	1.91	3.65e-06	up	2.29	0.000232109	up	--	--	Cellular Component: nucleus (GO:0005634);; Biological Process: cell cycle (GO:0007049);; Biological Process: cell division (GO:0051301);;	K18810|4e-45|sind:105156585|K18810 CYCD1_2_4; cyclin D1/2/4, plant	[D]	Cell cycle control, cell division, chromosome partitioning	Cyclin, C-terminal domain	Cyclin-D1-1 OS=Arabidopsis thaliana OX=3702 GN=CYCD1-1 PE=1 SV=3	G1/S-specific cyclin D [Handroanthus impetiginosus]
									TRINITY_DN64086_c2_g2	AT5G14980.1	alpha/beta-Hydrolases_superfamily_protein	4.63737	0.00101223	up	5.41043	0.0163759	up	4.69953	0.00911895	up	[I]	Lipid transport and metabolism	Molecular Function: 2-acylglycerol O-acyltransferase activity (GO:0003846);; Molecular Function: lysophospholipase activity (GO:0004622);; Cellular Component: endoplasmic reticulum (GO:0005783);; Cellular Component: Golgi apparatus (GO:0005794);; Cellular Component: plasma membrane (GO:0005886);; Biological Process: lipid metabolic process (GO:0006629);; Biological Process: response to oxidative …	K01054|0.0|sind:105175930|K01054 MGLL; acylglycerol lipase [EC:3.1.1.23]	[I]	Lipid transport and metabolism	Serine aminopeptidase, S33;; Alpha/beta hydrolase family;; alpha/beta hydrolase fold	Caffeoylshikimate esterase OS=Arabidopsis thaliana OX=3702 GN=CSE PE=1 SV=1	caffeoylshikimate esterase-like [Sesamum indicum]
									TRINITY_DN57287_c1_g2	AT3G45210.1	transcription_initiation_factor_TFIID_subunit_(Protein_of_unknown_function%2C_DUF584)	1.83	4.55e-05	up	2.14675	0.012681	up	2.42	5.4e-06	up	--	--	--	--|3e-82|sind:105174308|hypothetical protein	--	--	Senescence regulator	--	hypothetical protein CDL12_18697 [Handroanthus impetiginosus]
									TRINITY_DN49081_c1_g1	--		1.57	1.11e-12	up	1.36	1.95e-05	up	1.49	4.1e-08	up	--	--	Molecular Function: nucleic acid binding (GO:0003676);; Molecular Function: RNA-DNA hybrid ribonuclease activity (GO:0004523);; Molecular Function: metal ion binding (GO:0046872);;	--|2e-58|rcn:112193973|hypothetical protein	[R]	General function prediction only	--	Putative ribonuclease H protein At1g65750 OS=Arabidopsis thaliana OX=3702 GN=At1g65750 PE=3 SV=1	putative RNA-directed DNA polymerase [Rosa chinensis]
									TRINITY_DN55781_c0_g1	--		1.24	1.35e-06	up	2.52618	0.0223995	up	2.7	1.1e-29	up	--	--	Cellular Component: plasma membrane (GO:0005886);; Cellular Component: anchored component of membrane (GO:0031225);;	--|2e-80|sind:105169480|hypothetical protein	--	--	--	Classical arabinogalactan protein 9 OS=Arabidopsis thaliana OX=3702 GN=AGP9 PE=1 SV=2	classical arabinogalactan protein 9 [Sesamum indicum]
									TRINITY_DN66759_c2_g5	--		6.95	2.13e-06	up	7.06	1.75e-05	up	6.83	0.000283937	up	--	--	--	--	[GO]	--	--	--	hypothetical protein B1J91_E06666g2 [[Candida] glabrata]
									TRINITY_DN59082_c1_g1	AT5G02570.1	Histone_superfamily_protein	1.87	1.05e-12	up	1.82	5.3e-05	up	1.83	2.23e-05	up	--	--	Cellular Component: nucleosome (GO:0000786);; Molecular Function: DNA binding (GO:0003677);; Cellular Component: nucleus (GO:0005634);;	K11252|1e-81|sind:105174422|K11252 H2B; histone H2B	[B]	Chromatin structure and dynamics	Core histone H2A/H2B/H3/H4	Probable histone H2B.3 OS=Medicago truncatula OX=3880 PE=3 SV=3	histone H2B.9 [Sesamum indicum]
									TRINITY_DN60189_c2_g1	AT2G44480.1	beta_glucosidase_17	3.89	1.61e-203	up	3.57	8.33e-40	up	3.63	2.45e-07	up	[G]	Carbohydrate transport and metabolism	Biological Process: carbohydrate metabolic process (GO:0005975);; Cellular Component: chloroplast (GO:0009507);; Molecular Function: beta-apiosyl-beta-glucosidase activity (GO:0033956);;	K01188|7e-47|oeu:111403823|K01188 E3.2.1.21; beta-glucosidase [EC:3.2.1.21]	[G]	Carbohydrate transport and metabolism	Glycosyl hydrolase family 1	Furcatin hydrolase OS=Viburnum furcatum OX=237940 PE=1 SV=1	raucaffricine-O-beta-D-glucosidase-like [Olea europaea var. sylvestris]
									TRINITY_DN57983_c0_g2	AT3G51620.2	PAP/OAS1_substrate-binding_domain_superfamily	2.42	4.86e-36	up	2.5	3.44e-09	up	1.79	1.12e-09	up	--	--	--	--|0.0|sind:105163859|hypothetical protein	[L]	Replication, recombination and repair	--	--	uncharacterized protein LOC105163859 isoform X2 [Sesamum indicum]
									TRINITY_DN49959_c0_g1	--		15.5	5.56e-36	up	14.4	1.89e-25	up	12.3	3.73e-22	up	--	--	--	--|4e-15|sind:110012400|hypothetical protein	--	--	Rapid ALkalinization Factor (RALF)	--	hypothetical protein CDL12_25539 [Handroanthus impetiginosus]
									TRINITY_DN60189_c2_g5	AT3G60120.1	beta_glucosidase_27	3.82	1e-23	up	3.44	1.49e-06	up	2.52235	0.00391554	up	[G]	Carbohydrate transport and metabolism	Biological Process: carbohydrate metabolic process (GO:0005975);; Biological Process: metabolic process (GO:0008152);; Biological Process: alkaloid biosynthetic process (GO:0009821);; Molecular Function: raucaffricine beta-glucosidase activity (GO:0050247);; Molecular Function: vomilenine glucosyltransferase activity (GO:0050506);;	K01188|1e-45|sind:105173882|K01188 E3.2.1.21; beta-glucosidase [EC:3.2.1.21]	[G]	Carbohydrate transport and metabolism	Glycosyl hydrolase family 1	Raucaffricine-O-beta-D-glucosidase OS=Rauvolfia serpentina OX=4060 GN=RG PE=1 SV=1	beta-glucosidase [Sesamum indicum]
									TRINITY_DN66968_c3_g3	AT4G03230.1	G-type_lectin_S-receptor-like_Serine/Threonine-kinase	11.1	1.49e-19	up	12	2.57e-17	up	10.9	3.05e-16	up	[RTKL]	--	Molecular Function: protein serine/threonine kinase activity (GO:0004674);; Molecular Function: calmodulin binding (GO:0005516);; Molecular Function: ATP binding (GO:0005524);; Cellular Component: plasma membrane (GO:0005886);; Biological Process: protein phosphorylation (GO:0006468);; Cellular Component: integral component of membrane (GO:0016021);; Molecular Function: carbohydrate binding (GO:0…	--|1e-160|oeu:111380642|hypothetical protein	--	--	Protein tyrosine kinase;; Protein kinase domain;; Domain of unknown function (DUF3403)	G-type lectin S-receptor-like serine/threonine-protein kinase At4g03230 OS=Arabidopsis thaliana OX=3702 GN=At4g03230 PE=3 SV=3	Serine/threonine protein kinase [Handroanthus impetiginosus]
									TRINITY_DN50819_c0_g4	AT4G01310.1	Ribosomal_L5P_family_protein	1.77	3.15e-27	up	1.681	0.00654092	up	1.37352	0.00385829	up	[J]	Translation, ribosomal structure and biogenesis	Molecular Function: structural constituent of ribosome (GO:0003735);; Cellular Component: ribosome (GO:0005840);; Biological Process: translation (GO:0006412);; Cellular Component: chloroplast (GO:0009507);; Molecular Function: rRNA binding (GO:0019843);;	K02931|6e-33|oeu:111409732|K02931 RP-L5; large subunit ribosomal protein L5	[J]	Translation, ribosomal structure and biogenesis	ribosomal L5P family C-terminus	50S ribosomal protein L5, chloroplastic OS=Spinacia oleracea OX=3562 GN=RPL5 PE=1 SV=3	50S ribosomal protein L5, chloroplastic-like [Olea europaea var. sylvestris]
									TRINITY_DN66902_c0_g3	--		3.98	1.88e-201	up	3.7	6.2e-07	up	1.39	5.23e-05	up	--	--	Biological Process: negative regulation of translation (GO:0017148);; Molecular Function: rRNA N-glycosylase activity (GO:0030598);; Biological Process: defense response to virus (GO:0051607);;	--|2e-21|bvg:104902526|hypothetical protein	--	--	Ribosome inactivating protein	Antiviral protein I OS=Phytolacca americana OX=3527 GN=PAP1 PE=1 SV=2	CIP-29 [Volkameria inermis]
									TRINITY_DN60246_c0_g1	AT2G28550.3	related_to_AP2.7	1.26	8.91e-14	up	1.98	1.33e-09	up	1.69652	0.00414548	up	--	--	Molecular Function: DNA binding (GO:0003677);; Molecular Function: DNA-binding transcription factor activity (GO:0003700);; Cellular Component: nucleus (GO:0005634);; Biological Process: transcription, DNA-templated (GO:0006351);; Biological Process: multicellular organism development (GO:0007275);; Biological Process: ethylene-activated signaling pathway (GO:0009873);;	K09284|3e-30|sind:105170679|K09284 AP2; AP2-like factor, euAP2 lineage	--	--	--	Ethylene-responsive transcription factor RAP2-7 OS=Arabidopsis thaliana OX=3702 GN=RAP2-7 PE=2 SV=2	ethylene-responsive transcription factor RAP2-7 isoform X1 [Sesamum indicum]
									TRINITY_DN54552_c0_g1	--		6.75	4e-06	up	7.14	4.04e-05	up	6.7	0.000147813	up	--	--	--	--	--	--	--	--	hypothetical protein B1J91_E06666g1 [[Candida] glabrata]
									TRINITY_DN60861_c0_g1	AT4G21960.1	Peroxidase_superfamily_protein	3.12238	0	up	2.54389	0.00519954	up	2.3	3.34e-74	up	--	--	Molecular Function: peroxidase activity (GO:0004601);; Cellular Component: extracellular region (GO:0005576);; Biological Process: response to oxidative stress (GO:0006979);; Cellular Component: plant-type cell wall (GO:0009505);; Biological Process: plant-type cell wall organization (GO:0009664);; Molecular Function: heme binding (GO:0020037);; Biological Process: hydrogen peroxide catabolic pro…	K00430|8e-41|nta:107821570|K00430 E1.11.1.7; peroxidase [EC:1.11.1.7]	--	--	--	Peroxidase 42 OS=Arabidopsis thaliana OX=3702 GN=PER42 PE=1 SV=2	peroxidase 42 [Sesamum indicum]
									TRINITY_DN50079_c0_g5	AT2G44940.1	Integrase-type_DNA-binding_superfamily_protein	2.19	5.48e-26	up	2.67595	0.00961671	up	1.71	1.63e-05	up	--	--	Molecular Function: DNA-binding transcription factor activity (GO:0003700);; Cellular Component: nucleus (GO:0005634);; Biological Process: transcription, DNA-templated (GO:0006351);; Biological Process: ethylene-activated signaling pathway (GO:0009873);; Molecular Function: transcription regulatory region DNA binding (GO:0044212);;	--|1e-123|sind:105170681|hypothetical protein	--	--	AP2 domain	Ethylene-responsive transcription factor ERF034 OS=Arabidopsis thaliana OX=3702 GN=ERF034 PE=2 SV=2	ethylene-responsive transcription factor ERF034 [Sesamum indicum]
									TRINITY_DN52995_c1_g3	AT1G49780.1	plant_U-box_26	2.1	4.95e-17	up	2.26762	0.012694	up	1.51	5.92e-05	up	--	--	Molecular Function: ubiquitin-protein transferase activity (GO:0004842);;	--|0.0|sind:105172714|hypothetical protein	--	--	U-box domain	U-box domain-containing protein 26 OS=Arabidopsis thaliana OX=3702 GN=PUB26 PE=2 SV=1	Ubiquitin--protein ligase [Handroanthus impetiginosus]
									TRINITY_DN62208_c1_g3	AT3G28860.1	ATP_binding_cassette_subfamily_B19	2.13	2.92e-14	up	2.55	1.2e-16	up	2.02	0.000239149	up	[V]	Defense mechanisms	Molecular Function: ATP binding (GO:0005524);; Cellular Component: plasma membrane (GO:0005886);; Biological Process: regulation of cell size (GO:0008361);; Biological Process: response to blue light (GO:0009637);; Biological Process: response to red or far red light (GO:0009639);; Biological Process: photomorphogenesis (GO:0009640);; Biological Process: response to auxin (GO:0009733);; Biologica…	K05658|0.0|sind:105177234|K05658 ABCB1; ATP-binding cassette, subfamily B (MDR/TAP), member 1 [EC:7.6.2.2]	[Q]	Secondary metabolites biosynthesis, transport and catabolism	ABC transporter transmembrane region;; ABC transporter	ABC transporter B family member 19 OS=Arabidopsis thaliana OX=3702 GN=ABCB19 PE=1 SV=1	ABC transporter B family member 19 [Sesamum indicum]
									TRINITY_DN56552_c0_g1	AT2G34420.1	photosystem_II_light_harvesting_complex_protein_B1B2	2.71	9.41e-205	up	1.88705	0.00785297	up	1.56	0.000839511	up	--	--	Biological Process: response to light stimulus (GO:0009416);; Cellular Component: photosystem I (GO:0009522);; Cellular Component: photosystem II (GO:0009523);; Cellular Component: chloroplast thylakoid membrane (GO:0009535);; Biological Process: photosynthesis, light harvesting in photosystem I (GO:0009768);; Cellular Component: chloroplast envelope (GO:0009941);; Cellular Component: plastoglobu…	--|1e-17|pvu:PHAVU_004G0929000g|hypothetical protein	--	--	--	Chlorophyll a-b binding protein 1D (Fragment) OS=Solanum lycopersicum OX=4081 GN=CAB1D PE=3 SV=1	putative chloroplast chlorophyll A-B binding protein type I, partial [Sorghum bicolor]
									TRINITY_DN54142_c0_g7	AT2G18170.1	MAP_kinase_7	3.6	1.48e-17	up	2.32634	0.00951913	up	2.40964	0.00227101	up	[RTKL]	--	Molecular Function: MAP kinase activity (GO:0004707);; Molecular Function: ATP binding (GO:0005524);; Cellular Component: nucleus (GO:0005634);; Cellular Component: cytoplasm (GO:0005737);; Biological Process: defense response (GO:0006952);; Biological Process: regulation of gene expression (GO:0010468);; Biological Process: intracellular signal transduction (GO:0035556);; Biological Process: res…	K20537|0.0|sind:105179061|K20537 MPK7_14; mitogen-activated protein kinase 7/14 [EC:2.7.11.24]	[T]	Signal transduction mechanisms	Protein kinase domain;; Protein tyrosine kinase;; Haspin like kinase domain	Mitogen-activated protein kinase 7 OS=Arabidopsis thaliana OX=3702 GN=MPK7 PE=1 SV=2	mitogen-activated protein kinase 7 [Sesamum indicum]
									TRINITY_DN62850_c2_g1	AT2G40890.1	cytochrome_P450%2C_family_98%2C_subfamily_A%2C_polypeptide_3	1.01	8.92e-22	up	1.37763	0.0091354	up	1.26	1.26e-14	up	[Q]	Secondary metabolites biosynthesis, transport and catabolism	Molecular Function: iron ion binding (GO:0005506);; Biological Process: lignin biosynthetic process (GO:0009809);; Cellular Component: membrane (GO:0016020);; Cellular Component: integral component of membrane (GO:0016021);; Molecular Function: oxidoreductase activity, acting on paired donors, with incorporation or reduction of molecular oxygen, NAD(P)H as one donor, and incorporation of one atom…	K09754|0.0|sind:105172202|K09754 CYP98A; 5-O-(4-coumaroyl)-D-quinate 3'-monooxygenase [EC:1.14.14.96]	[Q]	Secondary metabolites biosynthesis, transport and catabolism	Cytochrome P450;; Cytochrome P450	Cytochrome P450 98A2 OS=Glycine max OX=3847 GN=CYP98A2 PE=2 SV=1	cytochrome P450 [Perilla frutescens]
									TRINITY_DN60055_c1_g1	AT1G21270.1	wall-associated_kinase_2	2.95	7.42e-19	up	3.41	4.57e-18	up	3.01	1.42e-10	up	[RTKL]	--	Molecular Function: protein serine/threonine kinase activity (GO:0004674);; Molecular Function: calcium ion binding (GO:0005509);; Molecular Function: ATP binding (GO:0005524);; Cellular Component: cell (GO:0005623);; Biological Process: cell surface receptor signaling pathway (GO:0007166);; Biological Process: oligosaccharide metabolic process (GO:0009311);; Biological Process: response to salic…	K04733|0.0|oeu:111411707|K04733 IRAK4; interleukin-1 receptor-associated kinase 4 [EC:2.7.11.1]	--	--	Protein kinase domain;; Protein tyrosine kinase;; Calcium-binding EGF domain;; EGF domain;; EGF-like domain	Wall-associated receptor kinase 2 OS=Arabidopsis thaliana OX=3702 GN=WAK2 PE=1 SV=1	putative wall-associated receptor kinase-like 16 [Olea europaea var. sylvestris]
									TRINITY_DN65140_c1_g3	AT1G60970.1	SNARE-like_superfamily_protein	3.41	1.75e-24	up	1.57482	0.014135	up	3.39	1.99e-08	up	[O]	Posttranslational modification, protein turnover, chaperones	Cellular Component: Golgi membrane (GO:0000139);; Biological Process: protein transport (GO:0015031);; Biological Process: vesicle-mediated transport (GO:0016192);; Cellular Component: COPI-coated vesicle membrane (GO:0030663);;	K20472|5e-68|spen:107012281|K20472 COPZ; coatomer subunit zeta	[U]	Intracellular trafficking, secretion, and vesicular transport	Clathrin adaptor complex small chain	Coatomer subunit zeta-1 OS=Arabidopsis thaliana OX=3702 GN=At1g60970 PE=2 SV=1	Vesicle coat complex COPI, zeta subunit [Handroanthus impetiginosus]
									TRINITY_DN56359_c2_g2	AT2G36780.1	UDP-Glycosyltransferase_superfamily_protein	1.45	5.67e-19	up	2.3354	0.00342039	up	1.39056	0.0317851	up	[GC]	--	Biological Process: metabolic process (GO:0008152);; Cellular Component: intracellular membrane-bounded organelle (GO:0043231);; Molecular Function: quercetin 3-O-glucosyltransferase activity (GO:0080043);; Molecular Function: quercetin 7-O-glucosyltransferase activity (GO:0080044);;	K13496|9e-77|sind:105174240|K13496 UGT73C; UDP-glucosyltransferase 73C [EC:2.4.1.-]	[GC]	--	UDP-glucoronosyl and UDP-glucosyl transferase	UDP-glycosyltransferase 73C3 OS=Arabidopsis thaliana OX=3702 GN=UGT73C3 PE=2 SV=1	UDP-glycosyltransferase 73C3-like [Sesamum indicum]
									TRINITY_DN66906_c4_g1	AT3G57520.1	seed_imbibition_2	1.08	7.28e-06	up	1.14942	0.0368341	up	1.64486	0.0349808	up	--	--	Biological Process: response to oxidative stress (GO:0006979);; Cellular Component: plasmodesma (GO:0009506);; Molecular Function: transferase activity, transferring glycosyl groups (GO:0016757);; Biological Process: raffinose catabolic process (GO:0034484);; Molecular Function: raffinose alpha-galactosidase activity (GO:0052692);; Biological Process: response to karrikin (GO:0080167);;	K06617|8e-60|sind:105159745|K06617 E2.4.1.82; raffinose synthase [EC:2.4.1.82]	--	--	Raffinose synthase or seed imbibition protein Sip1	Probable galactinol--sucrose galactosyltransferase 2 OS=Arabidopsis thaliana OX=3702 GN=RFS2 PE=2 SV=2	putative galactinol--sucrose galactosyltransferase 2 [Capsicum chinense]
									TRINITY_DN63971_c1_g1	--		6.45	3.63e-105	up	5.33	7e-31	up	6.71	3.29e-20	up	--	--	Molecular Function: mannose binding (GO:0005537);; Molecular Function: metal ion binding (GO:0046872);;	--|8e-07|cam:101503789|hypothetical protein	--	--	--	Agglutinin-2 OS=Cladrastis kentukea OX=38412 PE=1 SV=1	hypothetical protein F511_12330 [Dorcoceras hygrometricum]
									TRINITY_DN54277_c0_g3	AT2G22840.1	growth-regulating_factor_1	3.94	4.53e-27	up	4.27	2.46e-07	up	5.38	4.48e-18	up	--	--	Molecular Function: ATP binding (GO:0005524);; Cellular Component: nucleus (GO:0005634);; Biological Process: transcription, DNA-templated (GO:0006351);; Biological Process: regulation of transcription, DNA-templated (GO:0006355);; Biological Process: developmental process (GO:0032502);;	--|1e-92|sind:105159087|hypothetical protein	--	--	WRC;; QLQ	Growth-regulating factor 6 OS=Oryza sativa subsp. japonica OX=39947 GN=GRF6 PE=2 SV=2	growth-regulating factor 6 [Sesamum indicum]
									TRINITY_DN63993_c0_g1	--		6.01	3.43e-177	up	4.92	5.62e-110	up	6.36	1.35e-26	up	--	--	Molecular Function: mannose binding (GO:0005537);; Molecular Function: metal ion binding (GO:0046872);;	--|2e-19|adu:107467960|hypothetical protein	--	--	Legume lectin domain	Agglutinin-2 OS=Cladrastis kentukea OX=38412 PE=1 SV=1	lectin 1 [Ocimum basilicum]
									TRINITY_DN51938_c0_g2	AT2G37220.1	RNA-binding_(RRM/RBD/RNP_motifs)_family_protein	1.94	5.04e-11	up	1.88	3.37e-06	up	1.79	8.28e-06	up	[R]	General function prediction only	Molecular Function: nucleotide binding (GO:0000166);; Molecular Function: RNA binding (GO:0003723);; Biological Process: mRNA processing (GO:0006397);; Cellular Component: chloroplast (GO:0009507);; Cellular Component: ribonucleoprotein complex (GO:0030529);;	K11294|5e-61|sind:105161381|K11294 NCL; nucleolin	[R]	General function prediction only	RNA recognition motif. (a.k.a. RRM, RBD, or RNP domain)	29 kDa ribonucleoprotein A, chloroplastic OS=Nicotiana sylvestris OX=4096 PE=2 SV=1	29 kDa ribonucleoprotein A, chloroplastic-like [Sesamum indicum]
									TRINITY_DN63760_c0_g1	--		6.11	2.71e-173	up	4.69	4.79e-79	up	5.71	8.54e-27	up	--	--	Molecular Function: mannose binding (GO:0005537);; Molecular Function: metal ion binding (GO:0046872);;	--|3e-07|gmx:100797544|hypothetical protein	--	--	Legume lectin domain	Agglutinin-1 OS=Cladrastis kentukea OX=38412 PE=1 SV=1	lectin 1 [Ocimum basilicum]
									TRINITY_DN53684_c0_g1	AT5G03490.1	UDP-Glycosyltransferase_superfamily_protein	2.25	7.7e-67	up	1.47	0.000147659	up	1.92	0.000163812	up	--	--	Biological Process: metabolic process (GO:0008152);; Molecular Function: UDP-glycosyltransferase activity (GO:0008194);; Molecular Function: UDP-glucosyltransferase activity (GO:0035251);; Cellular Component: intracellular membrane-bounded organelle (GO:0043231);; Molecular Function: quercetin 3-O-glucosyltransferase activity (GO:0080043);; Molecular Function: quercetin 7-O-glucosyltransferase ac…	--|0.0|sind:105156459|hypothetical protein	[GC]	--	UDP-glucoronosyl and UDP-glucosyl transferase	UDP-glycosyltransferase 89A2 OS=Arabidopsis thaliana OX=3702 GN=UGT89A2 PE=2 SV=1	UDP-glycosyltransferase 89A2 [Sesamum indicum]
									TRINITY_DN50556_c0_g1	AT3G16920.1	chitinase-like_protein	2.3	3.06e-56	up	2.00537	0.0179048	up	2.73	0.000866037	up	[R]	General function prediction only	Cellular Component: extracellular region (GO:0005576);; Biological Process: carbohydrate metabolic process (GO:0005975);; Biological Process: chitin catabolic process (GO:0006032);; Biological Process: cell wall macromolecule catabolic process (GO:0016998);;	--|1e-111|sind:105158761|hypothetical protein	[R]	General function prediction only	Chitinase class I;; Chitinase class I	Chitinase-like protein 2 OS=Arabidopsis thaliana OX=3702 GN=CTL2 PE=2 SV=1	chitinase-like protein 1 [Sesamum indicum]
									TRINITY_DN60344_c2_g1	AT4G11660.1	winged-helix_DNA-binding_transcription_factor_family_protein	5.69	7.44e-13	up	5.28	2.83e-05	up	6.64	3.81e-43	up	[K]	Transcription	Molecular Function: DNA-binding transcription factor activity (GO:0003700);; Cellular Component: nucleus (GO:0005634);; Biological Process: transcription, DNA-templated (GO:0006351);; Biological Process: response to chitin (GO:0010200);; Molecular Function: sequence-specific DNA binding (GO:0043565);; Biological Process: negative regulation of transcription, DNA-templated (GO:0045892);;	K09419|1e-90|cann:107865545|K09419 HSFF; heat shock transcription factor, other eukaryote	[K]	Transcription	HSF-type DNA-binding	Heat stress transcription factor B-2b OS=Arabidopsis thaliana OX=3702 GN=HSFB2B PE=2 SV=1	hypothetical protein CDL12_16463 [Handroanthus impetiginosus]
									TRINITY_DN66303_c1_g3	AT1G45130.1	beta-galactosidase_5	3.2	7.28e-48	up	2.2684	0.00257874	up	2.46	8.6e-08	up	--	--	Molecular Function: beta-galactosidase activity (GO:0004565);; Cellular Component: vacuole (GO:0005773);; Biological Process: carbohydrate metabolic process (GO:0005975);; Cellular Component: plant-type cell wall (GO:0009505);; Cellular Component: apoplast (GO:0048046);;	--|7e-73|sind:105172910|hypothetical protein	[G]	Carbohydrate transport and metabolism	--	Beta-galactosidase 5 OS=Arabidopsis thaliana OX=3702 GN=BGAL5 PE=2 SV=1	Beta-galactosidase [Handroanthus impetiginosus]
									TRINITY_DN64462_c4_g1	AT4G23160.2	cysteine-rich_RECEPTOR-like_kinase	1.69	9.46e-25	up	2.24	1.04e-10	up	2.78	3.08e-07	up	--	--	--	--|1e-167|gra:105800232|hypothetical protein	[R]	General function prediction only	Reverse transcriptase (RNA-dependent DNA polymerase)	Retrovirus-related Pol polyprotein from transposon RE1 OS=Arabidopsis thaliana OX=3702 GN=RE1 PE=2 SV=1	Retrovirus-related Pol polyprotein from transposon TNT 1-94, partial [Cajanus cajan]
									TRINITY_DN48915_c0_g1	AT5G24840.1	tRNA_(guanine-N-7)_methyltransferase	1.5	5.3e-13	up	1.86	4.65e-08	up	1.85	8.4e-11	up	--	--	Molecular Function: tRNA binding (GO:0000049);; Cellular Component: nucleus (GO:0005634);; Biological Process: tRNA modification (GO:0006400);; Molecular Function: tRNA (guanine-N7-)-methyltransferase activity (GO:0008176);; Biological Process: RNA (guanine-N7)-methylation (GO:0036265);; Cellular Component: tRNA methyltransferase complex (GO:0043527);;	K03439|1e-159|sind:105164368|K03439 trmB; tRNA (guanine-N7-)-methyltransferase [EC:2.1.1.33]	[R]	General function prediction only	Putative methyltransferase	tRNA (guanine-N(7)-)-methyltransferase OS=Arabidopsis thaliana OX=3702 GN=At5g24840 PE=2 SV=1	Methyltransferase-like protein [Handroanthus impetiginosus]
									TRINITY_DN58699_c2_g1	AT1G52240.1	rop_guanine_nucleotide_exchange_factor-like_protein	3.61	6.09e-20	up	2.88974	0.0392253	up	2.39522	0.00556886	up	--	--	Molecular Function: Rho guanyl-nucleotide exchange factor activity (GO:0005089);; Cellular Component: cytoplasm (GO:0005737);; Cellular Component: plasma membrane (GO:0005886);; Biological Process: embryo development ending in seed dormancy (GO:0009793);; Biological Process: pollen tube growth (GO:0009860);; Biological Process: regulation of pollen tube growth (GO:0080092);; Cellular Component: p…	--|2e-20|oeu:111368012|hypothetical protein	--	--	PRONE (Plant-specific Rop nucleotide exchanger);; PRONE (Plant-specific Rop nucleotide exchanger)	Rop guanine nucleotide exchange factor 12 OS=Arabidopsis thaliana OX=3702 GN=ROPGEF12 PE=1 SV=1	rop guanine nucleotide exchange factor 12-like isoform X4 [Olea europaea var. sylvestris]
									TRINITY_DN59308_c1_g1	AT1G12780.1	UDP-D-glucose/UDP-D-galactose_4-epimerase_1	2.55	7.69e-55	up	1.21577	0.00800754	up	2.05	6.05e-20	up	[M]	Cell wall/membrane/envelope biogenesis	Molecular Function: UDP-glucose 4-epimerase activity (GO:0003978);; Cellular Component: cytosol (GO:0005829);; Cellular Component: plasma membrane (GO:0005886);; Biological Process: galactose metabolic process (GO:0006012);; Biological Process: UDP-L-arabinose biosynthetic process (GO:0033358);; Biological Process: capsule polysaccharide biosynthetic process (GO:0045227);; Molecular Function: UDP…	K01784|0.0|sind:105157539|K01784 galE; UDP-glucose 4-epimerase [EC:5.1.3.2]	[M]	Cell wall/membrane/envelope biogenesis	GDP-mannose 4,6 dehydratase;; NAD dependent epimerase/dehydratase family;; Polysaccharide biosynthesis protein;; 3-beta hydroxysteroid dehydrogenase/isomerase family;; RmlD substrate binding domain;; short chain dehydrogenase;; KR domain	Bifunctional UDP-glucose 4-epimerase and UDP-xylose 4-epimerase 1 OS=Arabidopsis thaliana OX=3702 GN=UGE1 PE=1 SV=2	UDP-glucose 4-epimerase family protein [Dorcoceras hygrometricum]
									TRINITY_DN63109_c0_g1	AT3G09110.1	hypothetical_protein_(DUF674)	3.23	2.89e-37	up	2.76	0.000113885	up	2.93	4.05e-16	up	--	--	--	--|8e-47|gmx:100815156|hypothetical protein	--	--	Protein of unknown function (DUF674);; Protein of unknown function (DUF674)	--	PREDICTED: uncharacterized protein LOC105963519 [Erythranthe guttata]
									TRINITY_DN61853_c0_g2	--		4.11	4.31e-57	up	2.84	1.11e-06	up	2.19	1.01e-07	up	--	--	Cellular Component: cell wall (GO:0005618);; Cellular Component: apoplast (GO:0048046);;	--|1e-25|sind:105169762|hypothetical protein	--	--	Dirigent-like protein	Dirigent protein 21 OS=Arabidopsis thaliana OX=3702 GN=DIR21 PE=3 SV=1	dirigent protein 21 [Sesamum indicum]
									TRINITY_DN54103_c1_g1	AT1G01380.1	Homeodomain-like_superfamily_protein	6.48	7.5e-146	up	5.04	5.44e-08	up	5.28	3.32e-34	up	--	--	Molecular Function: RNA polymerase II transcription factor activity, sequence-specific DNA binding (GO:0000981);; Molecular Function: transcription factor activity, RNA polymerase II transcription factor recruiting (GO:0001135);; Molecular Function: DNA-binding transcription factor activity (GO:0003700);; Cellular Component: nucleus (GO:0005634);; Biological Process: transcription, DNA-templated …	--|1e-27|sind:110012997|hypothetical protein	--	--	Myb-like DNA-binding domain	MYB-like transcription factor ETC1 OS=Arabidopsis thaliana OX=3702 GN=ETC1 PE=2 SV=1	hypothetical protein CDL12_13620 [Handroanthus impetiginosus]
									TRINITY_DN63114_c0_g2	AT3G60440.2	Phosphoglycerate_mutase_family_protein	4.83	4.45e-09	up	5.5	0.000992971	up	4.23	0.000190285	up	--	--	--	--|1e-34|sind:105173288|hypothetical protein	[G]	Carbohydrate transport and metabolism	Histidine phosphatase superfamily (branch 1)	--	PREDICTED: uncharacterized protein LOC105952475 [Erythranthe guttata]
									TRINITY_DN62030_c0_g1	--		5.1	2.67e-86	up	4.48	3.31e-40	up	5.11	6.03e-40	up	--	--	Molecular Function: carbohydrate binding (GO:0030246);; Molecular Function: metal ion binding (GO:0046872);;	--|5e-20|lang:109337263|hypothetical protein	--	--	Legume lectin domain	Lectin OS=Leucomphalos mildbraedii OX=28956 PE=1 SV=1	hypothetical protein F511_12330 [Dorcoceras hygrometricum]
									TRINITY_DN56363_c3_g1	AT5G05690.1	Cytochrome_P450_superfamily_protein	3.1	3.71e-87	up	2.86	0.000104637	up	2.5	7.21e-07	up	[Q]	Secondary metabolites biosynthesis, transport and catabolism	Molecular Function: monooxygenase activity (GO:0004497);; Molecular Function: iron ion binding (GO:0005506);; Biological Process: positive regulation of flower development (GO:0009911);; Biological Process: response to UV-B (GO:0010224);; Biological Process: brassinosteroid homeostasis (GO:0010268);; Biological Process: pollen exine formation (GO:0010584);; Cellular Component: integral component …	K09588|0.0|sind:105160880|K09588 CYP90A1; cytochrome P450 family 90 subfamily A polypeptide 1 [EC:1.14.-.-]	[QI]	--	Cytochrome P450;; Cytochrome P450	Cytochrome P450 90A1 OS=Arabidopsis thaliana OX=3702 GN=CYP90A1 PE=2 SV=1	cytochrome P450 90A1 [Sesamum indicum]
									TRINITY_DN62928_c2_g4	AT2G15620.1	nitrite_reductase_1	2.19	4.07e-73	up	2.57	2.9e-10	up	1.63	9.89e-22	up	[P]	Inorganic ion transport and metabolism	Cellular Component: mitochondrion (GO:0005739);; Cellular Component: chloroplast (GO:0009507);; Cellular Component: chloroplast stroma (GO:0009570);; Biological Process: response to nitrate (GO:0010167);; Cellular Component: membrane (GO:0016020);; Molecular Function: heme binding (GO:0020037);; Biological Process: nitrate assimilation (GO:0042128);; Molecular Function: metal ion binding (GO:0046…	K00366|1e-142|sind:105169542|K00366 nirA; ferredoxin-nitrite reductase [EC:1.7.7.1]	[P]	Inorganic ion transport and metabolism	Nitrite/Sulfite reductase ferredoxin-like half domain	Ferredoxin--nitrite reductase, chloroplastic OS=Arabidopsis thaliana OX=3702 GN=NIR1 PE=1 SV=1	ferredoxin--nitrite reductase, chloroplastic [Sesamum indicum]
									TRINITY_DN57588_c2_g1	AT5G27660.2	Trypsin_family_protein_with_PDZ_domain-containing_protein	7.28	2.19e-40	up	6.64	6.98e-24	up	5.35	4.31e-12	up	--	--	--	--|8e-25|soe:110776746|hypothetical protein	--	--	--	--	protease Do-like 14-like protein, partial [Trifolium pratense]
									TRINITY_DN64020_c0_g1	AT1G09460.1	Carbohydrate-binding_X8_domain_superfamily_protein	1.43	1.06e-23	up	1.45183	0.0298922	up	1.37175	0.0445938	up	--	--	Molecular Function: (1->3)-beta-D-glucan binding (GO:0001872);; Molecular Function: hydrolase activity, hydrolyzing O-glycosyl compounds (GO:0004553);; Cellular Component: plasma membrane (GO:0005886);; Cellular Component: plasmodesma (GO:0009506);; Molecular Function: polysaccharide binding (GO:0030247);; Cellular Component: anchored component of membrane (GO:0031225);; Cellular Component: ancho…	--|1e-103|sind:105168998|hypothetical protein	--	--	X8 domain	PLASMODESMATA CALLOSE-BINDING PROTEIN 4 OS=Arabidopsis thaliana OX=3702 GN=PDCB4 PE=1 SV=1	mucin-17 isoform X1 [Sesamum indicum]
									TRINITY_DN55240_c2_g1	AT4G14420.1	HR-like_lesion-inducing_protein-like_protein	1.89	2.37e-28	up	1.39	2.16e-09	up	1.23	0.00100242	up	--	--	--	--|7e-74|sind:105158445|hypothetical protein	--	--	HR-like lesion-inducing	--	uncharacterized protein LOC105158445 [Sesamum indicum]
									TRINITY_DN56485_c0_g4	AT5G28950.1	nuclease	1.57	3.62e-15	up	1.39964	0.00534558	up	1.88	3.77e-09	up	--	--	Molecular Function: nuclease activity (GO:0004518);; Cellular Component: nucleus (GO:0005634);; Molecular Function: metal ion binding (GO:0046872);;	K23222|7e-76|cit:102618618|K23222 HARBI1; nuclease HARBI1 [EC:3.1.-.-]	[L]	Replication, recombination and repair	--	Protein ALP1-like OS=Arabidopsis thaliana OX=3702 GN=At3g55350 PE=2 SV=1	PREDICTED: uncharacterized protein LOC105964755 [Erythranthe guttata]
									TRINITY_DN64498_c1_g1	--		5.27	3.33e-07	up	4.8	0.00069985	up	5.31	1.23e-05	up	--	--	--	--|2e-16|bvg:104884108|hypothetical protein	--	--	--	--	PREDICTED: uncharacterized protein LOC105962651 [Erythranthe guttata]
									TRINITY_DN65739_c1_g2	AT1G60500.1	Dynamin_related_protein_4C	2.29	2.88e-12	up	2.35	4.99e-07	up	2.19	1.09e-06	up	[R]	General function prediction only	Biological Process: mitochondrial fission (GO:0000266);; Molecular Function: GTPase activity (GO:0003924);; Molecular Function: GTP binding (GO:0005525);; Cellular Component: cytoplasm (GO:0005737);; Molecular Function: microtubule binding (GO:0008017);;	--|1e-176|sind:105164086|hypothetical protein	[UR]	--	Dynamin family;; Dynamin central region	Putative dynamin-related protein 4A OS=Arabidopsis thaliana OX=3702 GN=DRP4A PE=5 SV=1	Vacuolar sorting protein VPS1, dynamin [Handroanthus impetiginosus]
									TRINITY_DN61723_c0_g1	AT1G14700.1	purple_acid_phosphatase_3	3.67	1.28e-05	up	3.24636	0.0357222	up	3.82706	0.00726178	up	[R]	General function prediction only	Molecular Function: acid phosphatase activity (GO:0003993);; Cellular Component: extracellular region (GO:0005576);; Cellular Component: vacuole (GO:0005773);; Molecular Function: metal ion binding (GO:0046872);;	K14379|0.0|sind:105160169|K14379 ACP5; tartrate-resistant acid phosphatase type 5 [EC:3.1.3.2]	[O]	Posttranslational modification, protein turnover, chaperones	Calcineurin-like phosphoesterase	Purple acid phosphatase 3 OS=Arabidopsis thaliana OX=3702 GN=PAP3 PE=2 SV=1	purple acid phosphatase 4 [Sesamum indicum]
									TRINITY_DN66952_c6_g1	AT4G17830.1	Peptidase_M20/M25/M40_family_protein	3.68	7.01e-126	up	2.65	3.04e-27	up	2.22	4.35e-07	up	[E]	Amino acid transport and metabolism	Biological Process: arginine biosynthetic process (GO:0006526);; Molecular Function: acetylornithine deacetylase activity (GO:0008777);; Molecular Function: metal ion binding (GO:0046872);;	K01438|2e-64|han:110884296|K01438 argE; acetylornithine deacetylase [EC:3.5.1.16]	[E]	Amino acid transport and metabolism	--	Acetylornithine deacetylase OS=Arabidopsis thaliana OX=3702 GN=At4g17830 PE=2 SV=1	hypothetical protein CISIN_1g022579mg [Citrus sinensis]
									TRINITY_DN61868_c2_g2	--		9.7	4.89e-70	up	6.28	3.86e-11	up	6.9	7.21e-17	up	--	--	Molecular Function: carbohydrate binding (GO:0030246);; Molecular Function: metal ion binding (GO:0046872);;	--|3e-18|hbr:110655403|hypothetical protein	--	--	Legume lectin domain	Lectin-related protein (Fragment) OS=Cladrastis kentukea OX=38412 PE=1 SV=1	hypothetical protein F511_12330 [Dorcoceras hygrometricum]
									TRINITY_DN49320_c1_g1	AT5G26780.1	serine_hydroxymethyltransferase_2	5.05	1.26e-181	up	5.27	5.65e-61	up	3.85	1.42e-36	up	[E]	Amino acid transport and metabolism	Molecular Function: glycine hydroxymethyltransferase activity (GO:0004372);; Cellular Component: mitochondrion (GO:0005739);; Biological Process: glycine metabolic process (GO:0006544);; Biological Process: L-serine metabolic process (GO:0006563);; Molecular Function: pyridoxal phosphate binding (GO:0030170);; Biological Process: tetrahydrofolate interconversion (GO:0035999);;	K00600|1e-100|qsu:111992070|K00600 glyA; glycine hydroxymethyltransferase [EC:2.1.2.1]	[E]	Amino acid transport and metabolism	Serine hydroxymethyltransferase	Serine hydroxymethyltransferase, mitochondrial OS=Solanum tuberosum OX=4113 PE=2 SV=1	glycine/serine hydroxymethyltransferase reductase, partial [Olea europaea]
									TRINITY_DN64614_c2_g2	AT3G53380.1	Concanavalin_A-like_lectin_protein_kinase_family_protein	1.67	2.96e-11	up	2.13	2.46e-10	up	1.61	0.00119604	up	[RTKL]	--	Molecular Function: protein serine/threonine kinase activity (GO:0004674);; Molecular Function: ATP binding (GO:0005524);; Cellular Component: plasma membrane (GO:0005886);; Cellular Component: integral component of membrane (GO:0016021);; Molecular Function: carbohydrate binding (GO:0030246);;	--|0.0|sind:105174328|hypothetical protein	--	--	Protein kinase domain;; Protein tyrosine kinase;; Legume lectin domain	L-type lectin-domain containing receptor kinase VIII.1 OS=Arabidopsis thaliana OX=3702 GN=LECRK81 PE=2 SV=1	L-type lectin-domain containing receptor kinase VIII.1 [Sesamum indicum]
									TRINITY_DN61793_c3_g2	AT4G21960.1	Peroxidase_superfamily_protein	2.45	8.88e-27	up	2.76082	0.00347113	up	2.5	4.21e-33	up	--	--	Molecular Function: carbohydrate binding (GO:0030246);;	--|1e-46|ini:109192219|hypothetical protein	--	--	Jacalin-like lectin domain;; Peroxidase	Jacalin-related lectin 19 OS=Arabidopsis thaliana OX=3702 GN=JAL19 PE=2 SV=1	PREDICTED: jacalin-related lectin 19-like [Ipomoea nil]
									TRINITY_DN60247_c0_g1	AT1G24140.1	Matrixin_family_protein	2.01	1.89e-36	up	2.44704	0.0051363	up	1.2528	0.0250784	up	--	--	Molecular Function: metalloendopeptidase activity (GO:0004222);; Cellular Component: plasma membrane (GO:0005886);; Molecular Function: zinc ion binding (GO:0008270);; Cellular Component: extracellular matrix (GO:0031012);; Cellular Component: anchored component of membrane (GO:0031225);;	--|1e-118|sind:105167689|hypothetical protein	[OW]	--	Matrixin;; Putative peptidoglycan binding domain	Metalloendoproteinase 3-MMP OS=Arabidopsis thaliana OX=3702 GN=3MMP PE=1 SV=1	metalloendoproteinase 3-MMP [Sesamum indicum]
									TRINITY_DN59511_c0_g1	--		7.34	1.6e-07	up	5.60158	0.0197077	up	7.76	2.53e-07	up	--	--	--	--|1e-14|sind:105165934|hypothetical protein	--	--	--	--	hypothetical protein CDL12_27693 [Handroanthus impetiginosus]
									TRINITY_DN64740_c1_g3	AT1G03470.1	Kinase_interacting_(KIP1-like)_family_protein	3.02	1.08e-18	up	1.84729	0.0221785	up	1.8185	0.00388657	up	[L]	Replication, recombination and repair	Cellular Component: vacuolar membrane (GO:0005774);; Cellular Component: cytoskeleton (GO:0005856);; Cellular Component: nuclear membrane (GO:0031965);;	--|1e-136|sind:105163186|hypothetical protein	--	--	KIP1-like protein	Protein NETWORKED 3A OS=Arabidopsis thaliana OX=3702 GN=NET3A PE=2 SV=1	protein NETWORKED 3C [Sesamum indicum]
									TRINITY_DN64079_c1_g2	AT3G53580.1	diaminopimelate_epimerase_family_protein	1.49	1.51e-12	up	1.62	0.00068878	up	1.62412	0.00231617	up	[E]	Amino acid transport and metabolism	Cellular Component: cytosol (GO:0005829);; Molecular Function: diaminopimelate epimerase activity (GO:0008837);; Biological Process: lysine biosynthetic process via diaminopimelate (GO:0009089);; Cellular Component: chloroplast (GO:0009507);;	K01778|3e-32|cpap:110825513|K01778 dapF; diaminopimelate epimerase [EC:5.1.1.7]	--	--	Diaminopimelate epimerase	Diaminopimelate epimerase, chloroplastic OS=Oryza sativa subsp. japonica OX=39947 GN=DAPF PE=2 SV=1	hypothetical protein CISIN_1g0179201mg, partial [Citrus sinensis]
									TRINITY_DN46274_c0_g1	AT5G07990.1	Cytochrome_P450_superfamily_protein	7.1	8.29e-07	up	5.79274	0.0271659	up	5.88857	0.0264673	up	[Q]	Secondary metabolites biosynthesis, transport and catabolism	Molecular Function: iron ion binding (GO:0005506);; Cellular Component: endoplasmic reticulum membrane (GO:0005789);; Biological Process: response to auxin (GO:0009733);; Biological Process: flavonoid biosynthetic process (GO:0009813);; Cellular Component: membrane (GO:0016020);; Cellular Component: integral component of membrane (GO:0016021);; Molecular Function: flavonoid 3'-monooxygenase activ…	--|0.0|sind:105175177|hypothetical protein	[Q]	Secondary metabolites biosynthesis, transport and catabolism	Cytochrome P450	Flavonoid 3&apos;-monooxygenase OS=Arabidopsis thaliana OX=3702 GN=CYP75B1 PE=1 SV=1	flavonoid 3&apos;-monooxygenase-like [Sesamum indicum]
									TRINITY_DN65411_c0_g2	AT5G47560.1	tonoplast_dicarboxylate_transporter	2.06	5.95e-81	up	3.79	6.77e-47	up	2.97	9.03e-25	up	[P]	Inorganic ion transport and metabolism	Cellular Component: vacuole (GO:0005773);; Cellular Component: vacuolar membrane (GO:0005774);; Biological Process: sodium ion transport (GO:0006814);; Molecular Function: malate transmembrane transporter activity (GO:0015140);; Biological Process: malate transport (GO:0015743);; Cellular Component: integral component of membrane (GO:0016021);; Biological Process: regulation of intracellular pH (…	K14445|0.0|sind:105175266|K14445 SLC13A2_3_5; solute carrier family 13 (sodium-dependent dicarboxylate transporter), member 2/3/5	[P]	Inorganic ion transport and metabolism	Sodium:sulfate symporter transmembrane region;; Citrate transporter;; Sodium:sulfate symporter transmembrane region;; Citrate transporter;; Arsenical pump membrane protein	Tonoplast dicarboxylate transporter OS=Arabidopsis thaliana OX=3702 GN=TDT PE=2 SV=2	Na+/dicarboxylate, Na+/tricarboxylate and phosphate transporter [Handroanthus impetiginosus]
									TRINITY_DN63946_c0_g1	AT5G26230.1	membrane-associated_kinase_regulator	5.2	4.11e-07	up	5.6339	0.0037249	up	5.28	0.000745293	up	--	--	Cellular Component: cytosol (GO:0005829);; Cellular Component: plasma membrane (GO:0005886);; Biological Process: lipid metabolic process (GO:0006629);; Cellular Component: plastid (GO:0009536);; Biological Process: response to brassinosteroid (GO:0009741);; Biological Process: brassinosteroid mediated signaling pathway (GO:0009742);; Molecular Function: kinase inhibitor activity (GO:0019210);;	--|1e-151|sind:105171366|hypothetical protein	--	--	--	Probable membrane-associated kinase regulator 1 OS=Arabidopsis thaliana OX=3702 GN=MAKR1 PE=1 SV=1	hypothetical protein CDL12_19245 [Handroanthus impetiginosus]
									TRINITY_DN54595_c0_g2	AT4G11650.1	osmotin_34	1.58	4.7e-23	up	2.74	4.24e-19	up	1.48	1.65e-12	up	--	--	--	--|1e-79|sind:105164124|hypothetical protein	--	--	Thaumatin family	Protein P21 OS=Glycine max OX=3847 PE=1 SV=1	protein P21 [Sesamum indicum]
									TRINITY_DN66952_c6_g3	AT4G17830.1	Peptidase_M20/M25/M40_family_protein	3.31	7.41e-276	up	2.35	4.18e-10	up	1.24	7.42e-10	up	[E]	Amino acid transport and metabolism	Biological Process: arginine biosynthetic process (GO:0006526);; Molecular Function: acetylornithine deacetylase activity (GO:0008777);; Molecular Function: metal ion binding (GO:0046872);;	K01438|3e-91|sind:105155951|K01438 argE; acetylornithine deacetylase [EC:3.5.1.16]	[E]	Amino acid transport and metabolism	Peptidase family M20/M25/M40	Acetylornithine deacetylase OS=Arabidopsis thaliana OX=3702 GN=At4g17830 PE=2 SV=1	acetylornithine deacetylase [Sesamum indicum]
									TRINITY_DN49421_c1_g2	AT4G08685.1	Pollen_Ole_e_1_allergen_and_extensin_family_protein	1.93	1.86e-60	up	1.5878	0.00945062	up	1.1357	0.0324049	up	--	--	Cellular Component: extracellular space (GO:0005615);;	--|2e-57|sind:105171181|hypothetical protein	--	--	Pollen proteins Ole e I like	Pollen allergen Che a 1 OS=Chenopodium album OX=3559 PE=1 SV=1	hypothetical protein CDL12_00468 [Handroanthus impetiginosus]
									TRINITY_DN52573_c2_g3	AT3G07350.1	sulfate/thiosulfate_import_ATP-binding_protein%2C_putative_(DUF506)	4.05	1.29e-29	up	3.24	5.84e-07	up	4.34	4.81e-16	up	--	--	--	--|1e-154|sind:105170537|hypothetical protein	--	--	PDDEXK-like family of unknown function	--	uncharacterized protein LOC105170537 [Sesamum indicum]
									TRINITY_DN63070_c0_g1	AT4G08550.2	electron_carrier/_protein_disulfide_oxidoreductase	7.29	1.84e-07	up	8.57	7.25e-06	up	8.37	5.97e-09	up	[O]	Posttranslational modification, protein turnover, chaperones	--	--|0.0|oeu:111397406|hypothetical protein	--	--	Domain found in Dishevelled, Egl-10, and Pleckstrin (DEP);; Glutaredoxin	--	Glutaredoxin [Handroanthus impetiginosus]
									TRINITY_DN57998_c3_g1	--		4.15	1.81e-56	up	2.88247	0.0215453	up	2.05	1.31e-05	up	--	--	--	--|8e-08|mtr:MTR_3g087790|hypothetical protein	--	--	--	--	unknown, partial [Glycine max]
									TRINITY_DN58323_c0_g1	--		6.1	2.19e-131	up	4.96	4.29e-87	up	6.53	5.4e-09	up	--	--	Molecular Function: mannose binding (GO:0005537);; Molecular Function: metal ion binding (GO:0046872);;	--	--	--	Legume lectin domain	Agglutinin-2 OS=Cladrastis kentukea OX=38412 PE=1 SV=1	hypothetical protein F511_12330 [Dorcoceras hygrometricum]
									TRINITY_DN51304_c3_g1	AT1G68760.1	nudix_hydrolase_1	2.36	1.07e-22	up	2.45	1.31e-06	up	3.02	5.77e-33	up	[F]	Nucleotide transport and metabolism	--	K03574|6e-43|oeu:111387796|K03574 mutT; 8-oxo-dGTP diphosphatase [EC:3.6.1.55]	--	--	--	Geranyl diphosphate phosphohydrolase OS=Rosa hybrid cultivar OX=128735 GN=NUDIX1 PE=1 SV=1	nudix hydrolase 1-like [Olea europaea var. sylvestris]
									TRINITY_DN51070_c0_g3	AT1G51470.1	beta_glucosidase_35	3.7	3.32e-76	up	3.41	2.11e-22	up	2.93	1.69e-06	up	[G]	Carbohydrate transport and metabolism	Biological Process: carbohydrate metabolic process (GO:0005975);; Biological Process: metabolic process (GO:0008152);; Biological Process: alkaloid biosynthetic process (GO:0009821);; Molecular Function: raucaffricine beta-glucosidase activity (GO:0050247);; Molecular Function: vomilenine glucosyltransferase activity (GO:0050506);;	K01188|8e-67|sind:105173883|K01188 E3.2.1.21; beta-glucosidase [EC:3.2.1.21]	[G]	Carbohydrate transport and metabolism	Glycosyl hydrolase family 1;; Glycosyl hydrolase family 1	Raucaffricine-O-beta-D-glucosidase OS=Rauvolfia serpentina OX=4060 GN=RG PE=1 SV=1	beta-glucosidase-like [Sesamum indicum]
									TRINITY_DN55026_c1_g3	AT2G25520.1	Drug/metabolite_transporter_superfamily_protein	2.42	4.11e-55	up	2.53071	0.0253765	up	1.41	5.65e-08	up	[GER]	--	Cellular Component: endosome (GO:0005768);; Cellular Component: Golgi apparatus (GO:0005794);; Cellular Component: trans-Golgi network (GO:0005802);; Biological Process: carbohydrate transport (GO:0008643);; Cellular Component: integral component of membrane (GO:0016021);;	--|0.0|sind:105164588|hypothetical protein	[GE]	--	Triose-phosphate Transporter family;; UAA transporter family;; EamA-like transporter family	Probable sugar phosphate/phosphate translocator At2g25520 OS=Arabidopsis thaliana OX=3702 GN=At2g25520 PE=1 SV=1	probable sugar phosphate/phosphate translocator At2g25520 [Sesamum indicum]
									TRINITY_DN58178_c0_g1	AT1G06620.1	2-oxoglutarate_(2OG)_and_Fe(II)-dependent_oxygenase_superfamily_protein	9.52	6.2e-73	up	8.94	5.22e-38	up	9.21	3.51e-31	up	[R]	General function prediction only	Molecular Function: oxidoreductase activity (GO:0016491);; Molecular Function: metal ion binding (GO:0046872);;	--|1e-135|sind:105171700|hypothetical protein	[QR]	--	non-haem dioxygenase in morphine synthesis N-terminal;; 2OG-Fe(II) oxygenase superfamily	1-aminocyclopropane-1-carboxylate oxidase homolog 1 OS=Arabidopsis thaliana OX=3702 GN=At1g06620 PE=2 SV=1	1-aminocyclopropane-1-carboxylate oxidase homolog 1 [Sesamum indicum]
									TRINITY_DN65501_c0_g3	AT5G21280.1	hydroxyproline-rich_glycoprotein_family_protein	2.93	5.21e-27	up	2.02	2.18e-05	up	2.15	4.42e-06	up	--	--	--	--|0.0|sind:105164851|hypothetical protein	--	--	--	--	uncharacterized protein LOC105164851 [Sesamum indicum]
									TRINITY_DN62449_c0_g1	--		10.8	1.17e-59	up	7.42	3.8e-14	up	8.01	2.04e-17	up	--	--	Molecular Function: carbohydrate binding (GO:0030246);; Molecular Function: metal ion binding (GO:0046872);;	--|1e-18|lang:109363345|hypothetical protein	--	--	Legume lectin domain	Anti-H(O) lectin 1 OS=Cytisophyllum sessilifolium OX=3834 PE=1 SV=2	hypothetical protein F511_36998 [Dorcoceras hygrometricum]
									TRINITY_DN64103_c0_g1	AT5G45650.1	subtilase_family_protein	1.84	2.37e-07	up	5.02	5.89e-07	up	4.77	5.17e-22	up	[O]	Posttranslational modification, protein turnover, chaperones	Molecular Function: serine-type endopeptidase activity (GO:0004252);; Cellular Component: extracellular region (GO:0005576);;	--|0.0|sind:105180302|hypothetical protein	--	--	Subtilase family	Subtilisin-like protease SBT5.6 OS=Arabidopsis thaliana OX=3702 GN=SBT5.6 PE=2 SV=1	subtilisin-like protease SBT5.6 [Sesamum indicum]
									TRINITY_DN57875_c0_g1	AT1G13740.1	ABI_five_binding_protein_2	1.72744	0.00804988	up	3.67	8.95e-11	up	4.67	3.42e-08	up	--	--	Cellular Component: nucleus (GO:0005634);; Biological Process: signal transduction (GO:0007165);; Biological Process: response to water deprivation (GO:0009414);; Biological Process: response to abscisic acid (GO:0009737);;	--|0.0|sind:105179819|hypothetical protein	--	--	Putative nuclear localisation signal;; Ethylene-responsive binding factor-associated repression;; TPL-binding domain in jasmonate signalling	Ninja-family protein AFP2 OS=Arabidopsis thaliana OX=3702 GN=AFP2 PE=1 SV=1	ninja-family protein AFP1-like [Sesamum indicum]
									TRINITY_DN62928_c2_g2	AT2G15620.1	nitrite_reductase_1	1.96	5.62e-06	up	2.76	1.99e-10	up	1.92832	0.0464595	up	[P]	Inorganic ion transport and metabolism	Cellular Component: mitochondrion (GO:0005739);; Cellular Component: chloroplast (GO:0009507);; Cellular Component: chloroplast stroma (GO:0009570);; Biological Process: response to nitrate (GO:0010167);; Cellular Component: membrane (GO:0016020);; Molecular Function: heme binding (GO:0020037);; Biological Process: nitrate assimilation (GO:0042128);; Molecular Function: metal ion binding (GO:0046…	K00366|3e-57|sind:105169542|K00366 nirA; ferredoxin-nitrite reductase [EC:1.7.7.1]	[P]	Inorganic ion transport and metabolism	Nitrite/Sulfite reductase ferredoxin-like half domain	Ferredoxin--nitrite reductase, chloroplastic OS=Arabidopsis thaliana OX=3702 GN=NIR1 PE=1 SV=1	nitrite reductase, partial [Vitis labrusca x Vitis vinifera]
									TRINITY_DN65167_c1_g3	AT5G64700.2	nodulin_MtN21_/EamA-like_transporter_family_protein	8.17	6.34e-10	up	8.57	1.36e-09	up	8.53	1.38e-09	up	--	--	Cellular Component: plasma membrane (GO:0005886);; Biological Process: transport (GO:0006810);; Cellular Component: integral component of membrane (GO:0016021);; Molecular Function: transmembrane transporter activity (GO:0022857);;	--|4e-58|dzi:111315008|hypothetical protein	--	--	--	WAT1-related protein At1g43650 OS=Arabidopsis thaliana OX=3702 GN=At1g43650 PE=2 SV=1	WAT1-related protein [Actinidia chinensis var. chinensis]
									TRINITY_DN60478_c1_g1	AT4G21960.1	Peroxidase_superfamily_protein	2.78	4.31e-111	up	1.76	0.00226515	up	1.4	8.28e-06	up	--	--	Molecular Function: peroxidase activity (GO:0004601);; Cellular Component: extracellular region (GO:0005576);; Biological Process: response to oxidative stress (GO:0006979);; Cellular Component: plant-type cell wall (GO:0009505);; Biological Process: plant-type cell wall organization (GO:0009664);; Molecular Function: heme binding (GO:0020037);; Biological Process: hydrogen peroxide catabolic pro…	K00430|4e-38|sind:105175345|K00430 E1.11.1.7; peroxidase [EC:1.11.1.7]	--	--	--	Peroxidase 42 OS=Arabidopsis thaliana OX=3702 GN=PER42 PE=1 SV=2	Peroxidase [Handroanthus impetiginosus]
									TRINITY_DN52419_c1_g1	AT1G74670.1	Gibberellin-regulated_family_protein	1.35	3.22e-13	up	1.19	3.11e-05	up	1.09565	0.0402559	up	--	--	Cellular Component: extracellular region (GO:0005576);; Biological Process: gibberellic acid mediated signaling pathway (GO:0009740);; Biological Process: response to sucrose (GO:0009744);; Biological Process: response to glucose (GO:0009749);; Biological Process: response to fructose (GO:0009750);; Biological Process: response to karrikin (GO:0080167);;	--|1e-41|adu:107486286|hypothetical protein	--	--	--	Gibberellin-regulated protein 6 OS=Arabidopsis thaliana OX=3702 GN=GASA6 PE=3 SV=1	gibberellin-regulated protein, partial [Genlisea aurea]
									TRINITY_DN63590_c0_g3	--		3.31	7.85e-07	up	3.46	0.000102482	up	3.23	0.000168734	up	--	--	Molecular Function: DNA-binding transcription factor activity (GO:0003700);; Cellular Component: nucleus (GO:0005634);; Biological Process: transcription, DNA-templated (GO:0006351);; Molecular Function: sequence-specific DNA binding (GO:0043565);;	K09419|1e-31|sind:105156739|K09419 HSFF; heat shock transcription factor, other eukaryote	[K]	Transcription	--	Heat stress transcription factor C-1 OS=Arabidopsis thaliana OX=3702 GN=HSFC1 PE=1 SV=1	heat stress transcription factor C-1-like [Sesamum indicum]
									TRINITY_DN54826_c3_g1	AT4G35350.1	xylem_cysteine_peptidase_1	3.79	1.61e-14	up	2.83	3.11e-05	up	5.5	1.93e-09	up	--	--	Cellular Component: plant-type vacuole (GO:0000325);; Molecular Function: cysteine-type endopeptidase activity (GO:0004197);; Cellular Component: extracellular space (GO:0005615);; Cellular Component: nucleus (GO:0005634);; Cellular Component: lysosome (GO:0005764);; Cellular Component: plasma membrane (GO:0005886);; Biological Process: programmed cell death involved in cell development (GO:00106…	K16290|0.0|sind:105178386|K16290 XCP; xylem cysteine proteinase [EC:3.4.22.-]	[O]	Posttranslational modification, protein turnover, chaperones	Papain family cysteine protease;; Cathepsin propeptide inhibitor domain (I29)	Cysteine protease XCP1 OS=Arabidopsis thaliana OX=3702 GN=XCP1 PE=1 SV=1	Cysteine proteinase Cathepsin F [Handroanthus impetiginosus]
									TRINITY_DN56138_c0_g2	ATMG00810.1	DNA/RNA_polymerases_superfamily_protein	7.86	6.39e-09	up	7.64	1.74e-06	up	6.77	0.00044968	up	--	--	--	--|1e-121|dcr:108197927|hypothetical protein	[R]	General function prediction only	Reverse transcriptase (RNA-dependent DNA polymerase)	Retrovirus-related Pol polyprotein from transposon RE1 OS=Arabidopsis thaliana OX=3702 GN=RE1 PE=2 SV=1	PREDICTED: uncharacterized mitochondrial protein AtMg00810-like [Daucus carota subsp. sativus]
									TRINITY_DN56820_c0_g1	--		9.91	2.7e-15	up	6.81	7.63e-05	up	6.9	0.000204531	up	--	--	Molecular Function: mannose binding (GO:0005537);; Molecular Function: metal ion binding (GO:0046872);;	--|3e-17|lang:109350587|hypothetical protein	--	--	Legume lectin domain	Agglutinin-2 OS=Cladrastis kentukea OX=38412 PE=1 SV=1	hypothetical protein F511_36998 [Dorcoceras hygrometricum]
									TRINITY_DN22402_c0_g1	AT4G34760.1	SAUR-like_auxin-responsive_protein_family	2.35	2.47e-09	up	3.0655	0.00963057	up	3.59	3.2e-08	up	--	--	Biological Process: auxin-activated signaling pathway (GO:0009734);; Biological Process: regulation of growth (GO:0040008);;	K14488|6e-56|nau:109215532|K14488 SAUR; SAUR family protein	--	--	Auxin responsive protein	Auxin-responsive protein SAUR50 OS=Arabidopsis thaliana OX=3702 GN=SAUR50 PE=1 SV=1	hypothetical protein CDL12_30078 [Handroanthus impetiginosus]
									TRINITY_DN49443_c0_g1	AT5G60600.1	4-hydroxy-3-methylbut-2-enyl_diphosphate_synthase	1.7	1.73e-07	up	2.84	1.43e-10	up	2.72	7.49e-09	up	[I]	Lipid transport and metabolism	Molecular Function: iron ion binding (GO:0005506);; Cellular Component: chloroplast (GO:0009507);; Cellular Component: chloroplast stroma (GO:0009570);; Biological Process: response to bacterium (GO:0009617);; Biological Process: systemic acquired resistance, salicylic acid mediated signaling pathway (GO:0009862);; Cellular Component: chloroplast envelope (GO:0009941);; Biological Process: terpen…	K03526|4e-28|gra:105792385|K03526 gcpE; (E)-4-hydroxy-3-methylbut-2-enyl-diphosphate synthase [EC:1.17.7.1 1.17.7.3]	--	--	GcpE protein	4-hydroxy-3-methylbut-2-en-1-yl diphosphate synthase (ferredoxin), chloroplastic OS=Oryza sativa subsp. japonica OX=39947 GN=ISPG PE=2 SV=1	hypothetical protein CRG98_017037 [Punica granatum]
									TRINITY_DN58084_c0_g1	AT1G55210.1	Disease_resistance-responsive_(dirigent-like_protein)_family_protein	5.69	4.34e-191	up	6.02	2.27e-15	up	2.96686	0.00587144	up	--	--	Cellular Component: cell wall (GO:0005618);; Cellular Component: apoplast (GO:0048046);;	--|9e-46|sind:105169762|hypothetical protein	--	--	Dirigent-like protein	Dirigent protein 21 OS=Arabidopsis thaliana OX=3702 GN=DIR21 PE=3 SV=1	dirigent protein 21 [Sesamum indicum]
									TRINITY_DN62845_c0_g1	--		6.11	3.76e-212	up	4.76	3.79e-210	up	5.92	1.13e-27	up	--	--	Molecular Function: mannose binding (GO:0005537);; Molecular Function: metal ion binding (GO:0046872);;	--|1e-10|gmx:100797544|hypothetical protein	--	--	Legume lectin domain	Agglutinin-2 OS=Cladrastis kentukea OX=38412 PE=1 SV=1	hypothetical protein F511_12330 [Dorcoceras hygrometricum]
									TRINITY_DN51163_c0_g3	--		9.08	1.19e-12	up	6.97	7.05e-05	up	7.45374	0.00712695	up	--	--	--	--|6e-11|nau:109222443|hypothetical protein	--	--	--	--	PREDICTED: uncharacterized protein LOC109212324 [Nicotiana attenuata]
									TRINITY_DN55994_c0_g1	AT4G27870.1	Vacuolar_iron_transporter_(VIT)_family_protein	1.88	5.18e-11	up	3.03	0.000140134	up	1.74	0.000711194	up	--	--	Molecular Function: iron ion transmembrane transporter activity (GO:0005381);; Molecular Function: manganese ion transmembrane transporter activity (GO:0005384);; Cellular Component: endoplasmic reticulum (GO:0005783);; Cellular Component: endoplasmic reticulum membrane (GO:0005789);; Biological Process: intracellular sequestering of iron ion (GO:0006880);; Cellular Component: ER body (GO:0010168…	--|2e-68|sot:102599586|hypothetical protein	--	--	--	Membrane protein of ER body-like protein OS=Arabidopsis thaliana OX=3702 GN=MEBL PE=2 SV=1	PREDICTED: uncharacterized protein LOC102599586 isoform X1 [Solanum tuberosum]
									TRINITY_DN51002_c2_g3	AT2G37220.1	RNA-binding_(RRM/RBD/RNP_motifs)_family_protein	2.65	4.85e-48	up	2.39	8.3e-15	up	2.61	2.01e-20	up	--	--	Molecular Function: nucleotide binding (GO:0000166);; Molecular Function: RNA binding (GO:0003723);; Biological Process: mRNA processing (GO:0006397);; Cellular Component: chloroplast (GO:0009507);; Cellular Component: ribonucleoprotein complex (GO:0030529);;	K11294|4e-09|cpap:110811207|K11294 NCL; nucleolin	[R]	General function prediction only	RNA recognition motif. (a.k.a. RRM, RBD, or RNP domain)	29 kDa ribonucleoprotein A, chloroplastic OS=Nicotiana sylvestris OX=4096 PE=2 SV=1	hypothetical protein CICLE_v10012331mg [Citrus clementina]
									TRINITY_DN54400_c0_g1	AT4G13430.1	isopropyl_malate_isomerase_large_subunit_1	2.19915	0.00119011	up	5.27	1.31e-06	up	6.13	1.36e-10	up	[E]	Amino acid transport and metabolism	Molecular Function: 3-isopropylmalate dehydratase activity (GO:0003861);; Biological Process: leucine biosynthetic process (GO:0009098);; Cellular Component: chloroplast (GO:0009507);; Cellular Component: plastid (GO:0009536);; Cellular Component: chloroplast stroma (GO:0009570);; Biological Process: glucosinolate biosynthetic process (GO:0019761);; Biological Process: response to cadmium ion (GO…	K01703|0.0|sind:105158613|K01703 leuC; 3-isopropylmalate/(R)-2-methylmalate dehydratase large subunit [EC:4.2.1.33 4.2.1.35]	[E]	Amino acid transport and metabolism	Aconitase family (aconitate hydratase);; Aconitase family (aconitate hydratase)	3-isopropylmalate dehydratase large subunit, chloroplastic OS=Arabidopsis thaliana OX=3702 GN=IIL1 PE=1 SV=1	3-isopropylmalate dehydratase large subunit, chloroplastic [Sesamum indicum]
									TRINITY_DN61757_c2_g1	--		5.84	5.95e-63	up	4.08	1.7e-22	up	2.76	3.79e-06	up	--	--	Biological Process: negative regulation of translation (GO:0017148);; Molecular Function: rRNA N-glycosylase activity (GO:0030598);; Biological Process: defense response to virus (GO:0051607);;	--|3e-07|soe:110782141|hypothetical protein	--	--	--	Antiviral protein I OS=Phytolacca americana OX=3527 GN=PAP1 PE=1 SV=2	CIP-29 [Volkameria inermis]
									TRINITY_DN49946_c0_g1	AT1G53210.1	sodium/calcium_exchanger_family_protein_/_calcium-binding_EF_hand_family_protein	1.78	1.35e-51	up	1.45	2.97e-14	up	1.26	1.38e-10	up	--	--	--	--|0.0|sind:105165426|hypothetical protein	--	--	Sodium/calcium exchanger protein;; EF-hand domain pair;; EF hand;; EF hand;; EF-hand domain	Sodium/calcium exchanger NCL OS=Arabidopsis thaliana OX=3702 GN=NCL PE=2 SV=1	uncharacterized protein LOC105165426 [Sesamum indicum]
									TRINITY_DN66489_c0_g2	--		5.96	1.28e-21	up	5.25	3.72e-08	up	5.57	2.68e-10	up	--	--	--	--|4e-12|mtr:MTR_8g469050|hypothetical protein	--	--	--	--	hypothetical protein CCACVL1_23278 [Corchorus capsularis]
									TRINITY_DN58784_c0_g5	AT2G38280.1	AMP_deaminase%2C_putative_/_myoadenylate_deaminase	3.68	5.71e-11	up	4.21	1.3e-13	up	4.47	1.06e-06	up	--	--	Molecular Function: AMP deaminase activity (GO:0003876);; Molecular Function: ATP binding (GO:0005524);; Cellular Component: nucleus (GO:0005634);; Cellular Component: endoplasmic reticulum (GO:0005783);; Cellular Component: cytosol (GO:0005829);; Biological Process: response to abscisic acid (GO:0009737);; Biological Process: embryo development ending in seed dormancy (GO:0009793);; Cellular Com…	K01490|1e-40|gmx:102659768|K01490 AMPD; AMP deaminase [EC:3.5.4.6]	[F]	Nucleotide transport and metabolism	Adenosine/AMP deaminase	AMP deaminase OS=Arabidopsis thaliana OX=3702 GN=AMPD PE=1 SV=2	hypothetical protein VITISV_014694 [Vitis vinifera]
									TRINITY_DN64848_c1_g3	--		8.96	1.5e-137	up	7.23	7.43e-34	up	7.85	1.12e-150	up	--	--	Molecular Function: mannose binding (GO:0005537);; Molecular Function: metal ion binding (GO:0046872);;	--|1e-28|lang:109350587|hypothetical protein	--	--	Legume lectin domain	Agglutinin-2 OS=Cladrastis kentukea OX=38412 PE=1 SV=1	hypothetical protein F511_19802 [Dorcoceras hygrometricum]
									TRINITY_DN53616_c0_g2	AT2G03500.1	Homeodomain-like_superfamily_protein	3.56	1.93e-74	up	2.16	8.51e-06	up	3.91	2.23e-40	up	--	--	Molecular Function: DNA binding (GO:0003677);; Molecular Function: DNA-binding transcription factor activity (GO:0003700);; Cellular Component: nucleus (GO:0005634);; Biological Process: transcription, DNA-templated (GO:0006351);; Biological Process: regulation of transcription, DNA-templated (GO:0006355);; Biological Process: response to temperature stimulus (GO:0009266);; Biological Process: gi…	--|3e-99|sind:105172852|hypothetical protein	--	--	--	Myb family transcription factor EFM OS=Arabidopsis thaliana OX=3702 GN=EFM PE=1 SV=2	myb family transcription factor EFM [Sesamum indicum]
									TRINITY_DN57236_c1_g1	AT4G21350.1	plant_U-box_8	1.1	7.37e-05	up	1.48446	0.0377062	up	1.34	4.77e-06	up	--	--	Molecular Function: ubiquitin-protein transferase activity (GO:0004842);; Cellular Component: nucleus (GO:0005634);; Cellular Component: cytoplasm (GO:0005737);; Biological Process: protein ubiquitination (GO:0016567);;	--|0.0|sind:105175437|hypothetical protein	[S]	Function unknown	U-box domain;; Armadillo/beta-catenin-like repeat;; RING-type zinc-finger;; Zinc-finger of the MIZ type in Nse subunit	U-box domain-containing protein 8 OS=Arabidopsis thaliana OX=3702 GN=PUB8 PE=2 SV=1	Ubiquitin--protein ligase [Handroanthus impetiginosus]
									TRINITY_DN55073_c0_g4	AT1G44960.1	SNARE_associated_Golgi_protein_family	1.18	1.92e-11	up	1.16981	0.0378492	up	1.41	0.000441452	up	[S]	Function unknown	--	--|1e-76|sind:105168501|hypothetical protein	[S]	Function unknown	--	--	putative membrane protein [Handroanthus impetiginosus]
									TRINITY_DN51602_c1_g1	--		7.67	1.88e-08	up	7.64	4.94e-05	up	6.33099	0.00257921	up	--	--	--	--|8e-10|ccaj:114914952|hypothetical protein	--	--	--	--	Disease resistance protein RPS2 [Cajanus cajan]
									TRINITY_DN58185_c1_g1	AT4G27450.1	aluminum_induced_protein_with_YGL_and_LRDR_motifs	3.37	5.32e-134	up	2.92	0.000514258	up	2.05	2.52e-31	up	--	--	--	--|3e-97|sind:105167926|hypothetical protein	--	--	Aluminium induced protein;; Aluminium induced protein	Stem-specific protein TSJT1 OS=Nicotiana tabacum OX=4097 GN=TSJT1 PE=2 SV=1	hypothetical protein CDL12_29595 [Handroanthus impetiginosus]
									TRINITY_DN59451_c1_g1	AT3G57520.1	seed_imbibition_2	1.01	2.96e-44	up	1.54461	0.0337303	up	2.11	0.00120633	up	--	--	Biological Process: response to oxidative stress (GO:0006979);; Cellular Component: plasmodesma (GO:0009506);; Molecular Function: transferase activity, transferring glycosyl groups (GO:0016757);; Biological Process: raffinose catabolic process (GO:0034484);; Molecular Function: raffinose alpha-galactosidase activity (GO:0052692);; Biological Process: response to karrikin (GO:0080167);;	K06617|1e-75|sind:105159745|K06617 E2.4.1.82; raffinose synthase [EC:2.4.1.82]	--	--	Raffinose synthase or seed imbibition protein Sip1	Probable galactinol--sucrose galactosyltransferase 2 OS=Arabidopsis thaliana OX=3702 GN=RFS2 PE=2 SV=2	probable galactinol--sucrose galactosyltransferase 2 [Sesamum indicum]
									TRINITY_DN65330_c0_g1	AT5G14400.2	cytochrome_P450%2C_family_724%2C_subfamily_A%2C_polypeptide_1	1.73	4.98e-40	up	1.94026	0.0491264	up	2.8	2.33e-18	up	[Q]	Secondary metabolites biosynthesis, transport and catabolism	Molecular Function: monooxygenase activity (GO:0004497);; Cellular Component: cell (GO:0005623);; Biological Process: iron ion transport (GO:0006826);; Biological Process: cellular iron ion homeostasis (GO:0006879);; Biological Process: multicellular organism development (GO:0007275);; Molecular Function: ferric iron binding (GO:0008199);; Biological Process: skotomorphogenesis (GO:0009647);; Bio…	K12639|0.0|sind:105179881|K12639 CYP724B1; cytochrome P450 family 724 subfamily B polypeptide 1 [EC:1.14.13.-]	[QI]	--	Cytochrome P450	Cytochrome P450 724B1 OS=Oryza sativa subsp. japonica OX=39947 GN=CYP724B1 PE=1 SV=1	hypothetical protein MIMGU_mgv1a025907mg [Erythranthe guttata]
									TRINITY_DN59870_c5_g1	AT3G55610.1	delta_1-pyrroline-5-carboxylate_synthase_2	3.27	4.84e-304	up	2.35	1.02e-19	up	3.15	2.9e-37	up	[E]	Amino acid transport and metabolism	Molecular Function: glutamate 5-kinase activity (GO:0004349);; Molecular Function: glutamate-5-semialdehyde dehydrogenase activity (GO:0004350);; Molecular Function: ATP binding (GO:0005524);; Cellular Component: cytoplasm (GO:0005737);; Biological Process: L-proline biosynthetic process (GO:0055129);;	K12657|0.0|sind:105160941|K12657 ALDH18A1; delta-1-pyrroline-5-carboxylate synthetase [EC:2.7.2.11 1.2.1.41]	[E]	Amino acid transport and metabolism	Aldehyde dehydrogenase family;; Amino acid kinase family	Delta-1-pyrroline-5-carboxylate synthase OS=Actinidia deliciosa OX=3627 PE=2 SV=1	delta-1-pyrroline-5-carboxylate synthase-like isoform X1 [Sesamum indicum]
									TRINITY_DN59288_c0_g1	--		5.12	7.61e-07	up	5.18	0.000361767	up	5.46	8.78e-05	up	--	--	Cellular Component: extracellular region (GO:0005576);; Biological Process: phloem or xylem histogenesis (GO:0010087);; Biological Process: leaf vascular tissue pattern formation (GO:0010305);; Biological Process: cotyledon vascular tissue pattern formation (GO:0010588);; Biological Process: leaf development (GO:0048366);;	--|1e-122|nau:109211786|hypothetical protein	--	--	--	Glycine-rich protein DOT1 OS=Arabidopsis thaliana OX=3702 GN=DOT1 PE=2 SV=1	hypothetical protein CDL12_20548 [Handroanthus impetiginosus]
									TRINITY_DN53680_c2_g1	AT3G45850.1	P-loop_containing_nucleoside_triphosphate_hydrolases_superfamily_protein	4.08	2.05e-287	up	2.49	8.9e-26	up	2.06	0.000502733	up	[Z]	Cytoskeleton	Molecular Function: ATP binding (GO:0005524);; Cellular Component: cytoplasm (GO:0005737);; Cellular Component: spindle (GO:0005819);; Cellular Component: kinesin complex (GO:0005871);; Cellular Component: microtubule (GO:0005874);; Cellular Component: plasma membrane (GO:0005886);; Biological Process: microtubule-based movement (GO:0007018);; Molecular Function: ATP-dependent microtubule motor a…	K10398|0.0|sind:105170675|K10398 KIF11; kinesin family member 11	[Z]	Cytoskeleton	Kinesin motor domain;; Microtubule binding	Kinesin-like protein KIN-5D OS=Arabidopsis thaliana OX=3702 GN=KIN5D PE=3 SV=1	kinesin-like protein KIN-5D [Sesamum indicum]
									TRINITY_DN53052_c0_g1	AT5G26230.1	membrane-associated_kinase_regulator	4.65	8.1e-10	up	3.86863	0.0173441	up	4.2498	0.00246228	up	--	--	Cellular Component: cytosol (GO:0005829);; Cellular Component: plasma membrane (GO:0005886);; Biological Process: lipid metabolic process (GO:0006629);; Cellular Component: plastid (GO:0009536);; Biological Process: response to brassinosteroid (GO:0009741);; Biological Process: brassinosteroid mediated signaling pathway (GO:0009742);; Molecular Function: kinase inhibitor activity (GO:0019210);;	--|4e-84|sind:105171366|hypothetical protein	--	--	--	Probable membrane-associated kinase regulator 1 OS=Arabidopsis thaliana OX=3702 GN=MAKR1 PE=1 SV=1	probable membrane-associated kinase regulator 1 [Sesamum indicum]
									TRINITY_DN52690_c0_g2	AT3G22425.2	imidazoleglycerol-phosphate_dehydratase	1.54815	0.0209563	up	2.93	4e-06	up	2.51	0.0014179	up	[E]	Amino acid transport and metabolism	Biological Process: histidine biosynthetic process (GO:0000105);; Molecular Function: imidazoleglycerol-phosphate dehydratase activity (GO:0004424);;	K01693|8e-38|sind:105171349|K01693 hisB; imidazoleglycerol-phosphate dehydratase [EC:4.2.1.19]	[E]	Amino acid transport and metabolism	--	Imidazoleglycerol-phosphate dehydratase OS=Pisum sativum OX=3888 GN=HIS3 PE=2 SV=1	Imidazoleglycerol-phosphate dehydratase [Handroanthus impetiginosus]
									TRINITY_DN57245_c1_g4	--		2.55	1.01e-33	up	1.13546	0.00925124	up	1.195	0.00169785	up	--	--	--	--|3e-07|nta:107788155|hypothetical protein	--	--	--	--	hypothetical protein CDL12_10576 [Handroanthus impetiginosus]
									TRINITY_DN64519_c1_g2	AT3G17950.1	transmembrane_protein	3.46	1.45e-09	up	3.54317	0.016936	up	3.15903	0.00742839	up	--	--	--	--|2e-77|sind:105167044|hypothetical protein	--	--	--	Uncharacterized protein At3g17950 OS=Arabidopsis thaliana OX=3702 GN=Y-3 PE=1 SV=1	PREDICTED: uncharacterized protein At3g17950 [Erythranthe guttata]
									TRINITY_DN59364_c2_g4	AT1G71695.1	Peroxidase_superfamily_protein	1.62	7.32e-24	up	1.99035	0.0115689	up	1.39262	0.0185764	up	--	--	Molecular Function: peroxidase activity (GO:0004601);; Cellular Component: extracellular region (GO:0005576);; Cellular Component: cell wall (GO:0005618);; Cellular Component: vacuole (GO:0005773);; Biological Process: response to oxidative stress (GO:0006979);; Cellular Component: plant-type cell wall (GO:0009505);; Cellular Component: plasmodesma (GO:0009506);; Biological Process: plant-type ce…	K00430|0.0|sind:105179284|K00430 E1.11.1.7; peroxidase [EC:1.11.1.7]	--	--	Peroxidase	Peroxidase 12 OS=Arabidopsis thaliana OX=3702 GN=PER12 PE=1 SV=1	Peroxidase [Handroanthus impetiginosus]
									TRINITY_DN55285_c3_g2	AT3G56310.1	Melibiase_family_protein	3.17	1.07e-111	up	2.33	0.000340051	up	2.47837	0.00195063	up	--	--	Cellular Component: vacuole (GO:0005773);; Biological Process: carbohydrate metabolic process (GO:0005975);; Cellular Component: plant-type cell wall (GO:0009505);; Cellular Component: apoplast (GO:0048046);; Molecular Function: raffinose alpha-galactosidase activity (GO:0052692);; Biological Process: cell wall organization (GO:0071555);;	K07407|3e-23|sind:105166991|K07407 E3.2.1.22B; alpha-galactosidase [EC:3.2.1.22]	[G]	Carbohydrate transport and metabolism	--	Alpha-galactosidase 3 OS=Arabidopsis thaliana OX=3702 GN=AGAL3 PE=1 SV=1	hypothetical protein MIMGU_mgv1a0068852mg, partial [Erythranthe guttata]
									TRINITY_DN66970_c2_g1	--		6.14	0.000114139	up	7.16	0.000183511	up	8.51	7.71e-06	up	--	--	Molecular Function: transcription coactivator activity (GO:0003713);; Cellular Component: nucleus (GO:0005634);; Biological Process: transcription by RNA polymerase II (GO:0006366);;	--|4e-10|sind:105176385|hypothetical protein	[K]	Transcription	--	Protein ecdysoneless homolog OS=Arabidopsis thaliana OX=3702 GN=At5g65490 PE=1 SV=1	LOW QUALITY PROTEIN: protein ecdysoneless homolog [Sesamum indicum]
									TRINITY_DN54014_c2_g1	AT4G34050.1	S-adenosyl-L-methionine-dependent_methyltransferases_superfamily_protein	1.27	3.32e-07	up	1.47756	0.0126713	up	2.97	1.5e-05	up	[R]	General function prediction only	Biological Process: lignin biosynthetic process (GO:0009809);; Molecular Function: caffeoyl-CoA O-methyltransferase activity (GO:0042409);; Molecular Function: metal ion binding (GO:0046872);;	K00588|6e-69|cam:101508155|K00588 E2.1.1.104; caffeoyl-CoA O-methyltransferase [EC:2.1.1.104]	[Q]	Secondary metabolites biosynthesis, transport and catabolism	O-methyltransferase	Caffeoyl-CoA O-methyltransferase OS=Solanum tuberosum OX=4113 GN=CCOAOMT PE=2 SV=1	hypothetical protein DCAR_001630 [Daucus carota subsp. sativus]
									TRINITY_DN52402_c0_g1	AT4G17830.1	Peptidase_M20/M25/M40_family_protein	3.7	4.65e-07	up	2.69	3.39e-47	up	2.22	7.63e-13	up	[E]	Amino acid transport and metabolism	Biological Process: arginine biosynthetic process (GO:0006526);; Molecular Function: acetylornithine deacetylase activity (GO:0008777);; Molecular Function: metal ion binding (GO:0046872);;	K01438|1e-133|sind:105155951|K01438 argE; acetylornithine deacetylase [EC:3.5.1.16]	[E]	Amino acid transport and metabolism	Peptidase family M20/M25/M40	Acetylornithine deacetylase OS=Arabidopsis thaliana OX=3702 GN=At4g17830 PE=2 SV=1	acetylornithine deacetylase [Sesamum indicum]
									TRINITY_DN52986_c1_g1	AT4G02780.1	Terpenoid_cyclases/Protein_prenyltransferases_superfamily_protein	2.01	1.22e-05	up	2.94	0.000974978	up	1.80146	0.0227731	up	--	--	Molecular Function: magnesium ion binding (GO:0000287);; Cellular Component: chloroplast (GO:0009507);; Biological Process: gibberellin biosynthetic process (GO:0009686);; Molecular Function: ent-copalyl diphosphate synthase activity (GO:0009905);; Molecular Function: terpene synthase activity (GO:0010333);;	K04120|0.0|sind:105165295|K04120 E5.5.1.13; ent-copalyl diphosphate synthase [EC:5.5.1.13]	--	--	Terpene synthase, N-terminal domain;; Terpene synthase family, metal binding domain	Ent-copalyl diphosphate synthase, chloroplastic OS=Pisum sativum OX=3888 PE=2 SV=1	kolavenyl diphosphate synthase [Vitex agnus-castus]
									TRINITY_DN52693_c0_g1	AT3G11500.1	Small_nuclear_ribonucleoprotein_family_protein	2.34	2.03e-41	up	2.78	2.69e-32	up	2.83	1.29e-20	up	[K]	Transcription	Biological Process: spliceosomal snRNP assembly (GO:0000387);; Biological Process: mRNA splicing, via spliceosome (GO:0000398);; Molecular Function: mRNA binding (GO:0003729);; Cellular Component: U5 snRNP (GO:0005682);; Cellular Component: U1 snRNP (GO:0005685);; Cellular Component: U2 snRNP (GO:0005686);; Cellular Component: U4 snRNP (GO:0005687);; Cellular Component: U12-type spliceosomal comp…	K11099|3e-47|pop:7492248|K11099 SNRPG; small nuclear ribonucleoprotein G	[A]	RNA processing and modification	LSM domain	Probable small nuclear ribonucleoprotein G OS=Arabidopsis thaliana OX=3702 GN=At2g23930 PE=3 SV=1	PREDICTED: probable small nuclear ribonucleoprotein G [Erythranthe guttata]
									TRINITY_DN58465_c0_g2	AT4G03230.8	G-type_lectin_S-receptor-like_Serine/Threonine-kinase	11.4	1.22e-20	up	12	2.35e-19	up	11.1	4.74e-13	up	--	--	Molecular Function: protein serine/threonine kinase activity (GO:0004674);; Molecular Function: calmodulin binding (GO:0005516);; Molecular Function: ATP binding (GO:0005524);; Cellular Component: plasma membrane (GO:0005886);; Biological Process: protein phosphorylation (GO:0006468);; Cellular Component: integral component of membrane (GO:0016021);; Molecular Function: carbohydrate binding (GO:0…	--|1e-100|pavi:110770181|hypothetical protein	--	--	D-mannose binding lectin;; S-locus glycoprotein domain;; PAN-like domain;; Protein tyrosine kinase;; Protein kinase domain	G-type lectin S-receptor-like serine/threonine-protein kinase At4g03230 OS=Arabidopsis thaliana OX=3702 GN=At4g03230 PE=3 SV=3	PREDICTED: G-type lectin S-receptor-like serine/threonine-protein kinase At4g03230 [Erythranthe guttata]
									TRINITY_DN62010_c0_g1	AT5G58270.1	ABC_transporter_of_the_mitochondrion_3	5.78	3.56e-15	up	4.6	5.39e-06	up	5.11	2.45e-08	up	--	--	Molecular Function: transporter activity (GO:0005215);; Molecular Function: ATP binding (GO:0005524);; Cellular Component: mitochondrion (GO:0005739);; Cellular Component: mitochondrial inner membrane (GO:0005743);; Biological Process: Mo-molybdopterin cofactor biosynthetic process (GO:0006777);; Biological Process: ion transport (GO:0006811);; Biological Process: cellular iron ion homeostasis (G…	K05663|1e-14|pmum:103341909|K05663 ATM; ATP-binding cassette, subfamily B, mitochondrial transporter ATM	[U]	Intracellular trafficking, secretion, and vesicular transport	--	ABC transporter B family member 25, mitochondrial OS=Arabidopsis thaliana OX=3702 GN=ABCB25 PE=1 SV=1	PREDICTED: ABC transporter B family member 25, mitochondrial-like [Prunus mume]
									TRINITY_DN52095_c0_g3	--		1.87	4.88e-23	up	4.01	3.08e-07	up	4.24	1.17e-07	up	--	--	Molecular Function: structural constituent of cell wall (GO:0005199);; Cellular Component: extracellular region (GO:0005576);; Cellular Component: cell wall (GO:0005618);; Cellular Component: plasmodesma (GO:0009506);; Biological Process: cell wall organization (GO:0071555);;	--|2e-29|sind:105176982|hypothetical protein	--	--	--	Leucine-rich repeat extensin-like protein 5 OS=Arabidopsis thaliana OX=3702 GN=LRX5 PE=2 SV=2	hypothetical protein CDL12_23693 [Handroanthus impetiginosus]
									TRINITY_DN52837_c0_g4	AT1G50060.1	CAP_(Cysteine-rich_secretory_proteins%2C_Antigen_5%2C_and_Pathogenesis-related_1_protein)_superfamily_protein	4.04674	0.00978192	up	5.35238	0.0379935	up	7.18	0.000399487	up	[S]	Function unknown	Cellular Component: extracellular region (GO:0005576);; Biological Process: killing of cells of other organism (GO:0031640);; Biological Process: defense response to fungus (GO:0050832);;	K13449|3e-30|sind:105172653|K13449 PR1; pathogenesis-related protein 1	[S]	Function unknown	Cysteine-rich secretory protein family	Pathogenesis-related leaf protein 6 OS=Solanum lycopersicum OX=4081 GN=PR1B1 PE=1 SV=2	pathogenesis-related leaf protein 6-like [Sesamum indicum]
									TRINITY_DN52720_c0_g1	--		7.07	1.24e-23	up	4.29676	0.0252437	up	6.77	1.47e-09	up	--	--	--	K15707|2e-53|sind:105169122|K15707 RNF170; RING finger protein 170 [EC:2.3.2.27]	[O]	Posttranslational modification, protein turnover, chaperones	zinc finger of C3HC4-type, RING;; Zinc finger, C3HC4 type (RING finger);; RING-type zinc-finger;; Zinc finger, C3HC4 type (RING finger)	--	E3 ubiquitin-protein ligase RNF170-like [Sesamum indicum]
									TRINITY_DN64013_c3_g1	AT5G64080.1	Bifunctional_inhibitor/lipid-transfer_protein/seed_storage_2S_albumin_superfamily_protein	1.96	1.8e-17	up	2.65316	0.00336464	up	2.09935	0.0018243	up	--	--	Biological Process: lipid transport (GO:0006869);; Molecular Function: lipid binding (GO:0008289);; Cellular Component: anchored component of membrane (GO:0031225);; Cellular Component: anchored component of plasma membrane (GO:0046658);;	--|3e-60|sind:105172597|hypothetical protein	--	--	Probable lipid transfer;; Protease inhibitor/seed storage/LTP family	Non-specific lipid-transfer protein-like protein At5g64080 OS=Arabidopsis thaliana OX=3702 GN=At5g64080 PE=1 SV=1	non-specific lipid-transfer protein-like protein At2g13820 [Sesamum indicum]
									TRINITY_DN62976_c1_g1	AT3G55430.1	O-Glycosyl_hydrolases_family_17_protein	2.76	5.95e-70	up	2.71	9.31e-05	up	1.9937	0.00758391	up	--	--	Biological Process: carbohydrate metabolic process (GO:0005975);; Biological Process: defense response (GO:0006952);; Molecular Function: glucan endo-1,3-beta-D-glucosidase activity (GO:0042973);;	--|0.0|sind:105171943|hypothetical protein	--	--	Glycosyl hydrolases family 17	Glucan endo-1,3-beta-glucosidase OS=Triticum aestivum OX=4565 GN=GLC1 PE=2 SV=1	glucan endo-1,3-beta-glucosidase-like [Sesamum indicum]
									TRINITY_DN62224_c0_g2	AT3G55260.1	beta-hexosaminidase_1	1.94321	0.00114475	up	2.26929	0.0440366	up	1.8924	0.0302342	up	--	--	Molecular Function: beta-N-acetylhexosaminidase activity (GO:0004563);; Cellular Component: vacuole (GO:0005773);; Cellular Component: cytosol (GO:0005829);; Biological Process: carbohydrate metabolic process (GO:0005975);; Cellular Component: plant-type cell wall (GO:0009505);; Molecular Function: hexosaminidase activity (GO:0015929);;	K12373|7e-75|sind:105161032|K12373 HEXA_B; hexosaminidase [EC:3.2.1.52]	[G]	Carbohydrate transport and metabolism	beta-acetyl hexosaminidase like;; Glycosyl hydrolase family 20, catalytic domain;; Glycosyl hydrolase family 20, catalytic domain;; Actin	Beta-hexosaminidase 1 OS=Arabidopsis thaliana OX=3702 GN=HEXO1 PE=1 SV=1	PREDICTED: beta-hexosaminidase 1 [Erythranthe guttata]
									TRINITY_DN52007_c2_g1	AT5G40890.1	chloride_channel_A	2.93	1.42e-72	up	1.98186	0.0107254	up	1.83	2.84e-09	up	[P]	Inorganic ion transport and metabolism	Molecular Function: voltage-gated chloride channel activity (GO:0005247);; Cellular Component: intracellular (GO:0005622);; Biological Process: chloride transport (GO:0006821);; Molecular Function: nitrate:proton symporter activity (GO:0009671);; Cellular Component: plant-type vacuole membrane (GO:0009705);; Biological Process: response to nitrate (GO:0010167);; Molecular Function: nitrate transm…	K05016|0.0|sind:105177418|K05016 CLCN7; chloride channel 7	[P]	Inorganic ion transport and metabolism	Voltage gated chloride channel	Chloride channel protein CLC-a OS=Arabidopsis thaliana OX=3702 GN=CLC-A PE=1 SV=2	chloride channel protein CLC-a [Sesamum indicum]
									TRINITY_DN63808_c1_g4	AT1G21980.1	phosphatidylinositol-4-phosphate_5-kinase_1	2.44	1.7e-15	up	2.25743	0.0303967	up	3.22	3.12e-15	up	[T]	Signal transduction mechanisms	Molecular Function: actin monomer binding (GO:0003785);; Molecular Function: ATP binding (GO:0005524);; Cellular Component: plasma membrane (GO:0005886);; Molecular Function: phosphatidylinositol phosphate kinase activity (GO:0016307);; Molecular Function: 1-phosphatidylinositol-4-phosphate 5-kinase activity (GO:0016308);; Molecular Function: actin filament binding (GO:0051015);;	K00889|0.0|sind:105176528|K00889 PIP5K; 1-phosphatidylinositol-4-phosphate 5-kinase [EC:2.7.1.68]	[T]	Signal transduction mechanisms	Phosphatidylinositol-4-phosphate 5-Kinase;; MORN repeat	Phosphatidylinositol 4-phosphate 5-kinase 1 OS=Arabidopsis thaliana OX=3702 GN=PIP5K1 PE=1 SV=1	phosphatidylinositol 4-phosphate 5-kinase 1-like [Sesamum indicum]
									TRINITY_DN61142_c0_g1	AT3G01470.1	homeobox_1	1.89	4.37e-62	up	1.96	1.43e-05	up	2.30359	0.00719825	up	--	--	Molecular Function: DNA-binding transcription factor activity (GO:0003700);; Cellular Component: nucleus (GO:0005634);; Biological Process: transcription, DNA-templated (GO:0006351);; Molecular Function: sequence-specific DNA binding (GO:0043565);;	K09338|7e-39|sind:105177147|K09338 HD-ZIP; homeobox-leucine zipper protein	[K]	Transcription	--	Homeobox-leucine zipper protein HOX16 OS=Oryza sativa subsp. japonica OX=39947 GN=HOX16 PE=2 SV=1	PREDICTED: homeobox-leucine zipper protein HAT5 [Erythranthe guttata]
									TRINITY_DN61836_c1_g3	AT2G47440.1	Tetratricopeptide_repeat_(TPR)-like_superfamily_protein	1.42	8.21e-09	up	1.1284	0.00315292	up	1.67	1.74e-09	up	--	--	--	--|9e-28|sind:105163060|hypothetical protein	--	--	--	--	hypothetical protein CDL12_11741 [Handroanthus impetiginosus]
									TRINITY_DN51569_c0_g3	AT2G47010.1	calcium/calcium/calmodulin-dependent_Serine/Threonine-kinase	2.78	7.1e-17	up	1.95967	0.0256177	up	1.35293	0.0287217	up	--	--	--	--|0.0|sind:105165182|hypothetical protein	--	--	--	--	uncharacterized protein LOC105165182 [Sesamum indicum]
									TRINITY_DN62928_c2_g3	AT2G15620.1	nitrite_reductase_1	2.45	2.15e-06	up	3.02	9.24e-07	up	2.77908	0.0248045	up	[P]	Inorganic ion transport and metabolism	Cellular Component: chloroplast (GO:0009507);; Molecular Function: heme binding (GO:0020037);; Biological Process: nitrate assimilation (GO:0042128);; Molecular Function: metal ion binding (GO:0046872);; Molecular Function: ferredoxin-nitrite reductase activity (GO:0048307);; Molecular Function: 4 iron, 4 sulfur cluster binding (GO:0051539);;	K00366|5e-66|lsv:111895603|K00366 nirA; ferredoxin-nitrite reductase [EC:1.7.7.1]	[P]	Inorganic ion transport and metabolism	Nitrite and sulphite reductase 4Fe-4S domain	Ferredoxin--nitrite reductase, chloroplastic OS=Spinacia oleracea OX=3562 GN=NIR PE=1 SV=1	ferredoxin--nitrite reductase, chloroplastic-like [Lactuca sativa]
									TRINITY_DN60910_c0_g1	AT1G19715.1	Mannose-binding_lectin_superfamily_protein	6.42	6.93e-11	up	4.99437	0.0215382	up	4.69946	0.00180252	up	--	--	Biological Process: agglutination involved in conjugation (GO:0000771);; Molecular Function: glucose binding (GO:0005536);; Molecular Function: mannose binding (GO:0005537);;	--|2e-14|han:110880141|hypothetical protein	--	--	Jacalin-like lectin domain	Mannose/glucose-specific lectin (Fragment) OS=Parkia platycephala OX=185447 PE=1 SV=1	protein GOS9-like [Ananas comosus]
									TRINITY_DN61853_c0_g1	AT1G58170.1	Disease_resistance-responsive_(dirigent-like_protein)_family_protein	4.2	8.43e-71	up	2.6133	0.00535193	up	2.65	5.97e-10	up	--	--	Cellular Component: apoplast (GO:0048046);;	--|8e-25|sind:105169762|hypothetical protein	--	--	Dirigent-like protein	Dirigent protein 17 OS=Arabidopsis thaliana OX=3702 GN=DIR17 PE=2 SV=1	dirigent protein 21 [Sesamum indicum]
									TRINITY_DN53262_c2_g1	--		4.68	4.71e-148	up	3.14	7.03e-23	up	3.63	9.27e-52	up	--	--	Biological Process: defense response (GO:0006952);; Biological Process: response to biotic stimulus (GO:0009607);;	--|1e-48|sind:105158618|hypothetical protein	--	--	--	Major pollen allergen Cor a 1 isoforms 5, 6, 11 and 16 OS=Corylus avellana OX=13451 PE=1 SV=3	pathogenesis-related protein STH-2-like [Sesamum indicum]
									TRINITY_DN51612_c0_g2	AT1G24580.1	RING/U-box_superfamily_protein	1.3894	0.0175542	up	5.16	7.7e-41	up	4.23	1.83e-11	up	--	--	Biological Process: response to osmotic stress (GO:0006970);; Molecular Function: zinc ion binding (GO:0008270);; Biological Process: response to salt stress (GO:0009651);; Biological Process: abscisic acid metabolic process (GO:0009687);; Biological Process: abscisic acid biosynthetic process (GO:0009688);; Biological Process: response to gibberellin (GO:0009739);; Biological Process: response t…	K16285|7e-68|sind:105168319|K16285 XERICO; RING/U-box domain-containing protein [EC:2.3.2.27]	[O]	Posttranslational modification, protein turnover, chaperones	Ring finger domain;; Zinc finger, C3HC4 type (RING finger)	Probable E3 ubiquitin-protein ligase XERICO OS=Arabidopsis thaliana OX=3702 GN=XERICO PE=1 SV=1	RING-H2 type zinc finger [Avicennia marina]
									TRINITY_DN65067_c0_g1	AT1G21140.1	Vacuolar_iron_transporter_(VIT)_family_protein	1.22	4.52e-09	up	2.82	7.77e-10	up	2.7	4.73e-09	up	[S]	Function unknown	Molecular Function: iron ion transmembrane transporter activity (GO:0005381);; Molecular Function: manganese ion transmembrane transporter activity (GO:0005384);; Cellular Component: vacuolar membrane (GO:0005774);; Biological Process: intracellular sequestering of iron ion (GO:0006880);; Biological Process: response to iron ion (GO:0010039);; Cellular Component: membrane (GO:0016020);; Cellular …	K22736|3e-87|sind:105177045|K22736 VIT; vacuolar iron transporter family protein	[S]	Function unknown	VIT family	Vacuolar iron transporter homolog 2.1 OS=Arabidopsis thaliana OX=3702 GN=At3g25190 PE=1 SV=1	vacuolar iron transporter homolog 2-like isoform X1 [Sesamum indicum]
									TRINITY_DN53931_c0_g1	AT2G22170.1	Lipase/lipooxygenase%2C_PLAT/LH2_family_protein	3.25	1.83e-30	up	2.95	7.43e-09	up	3.09	8.89e-07	up	--	--	Cellular Component: endoplasmic reticulum (GO:0005783);; Cellular Component: chloroplast (GO:0009507);; Cellular Component: thylakoid (GO:0009579);; Cellular Component: membrane (GO:0016020);;	--|4e-45|sind:105176473|hypothetical protein	--	--	PLAT/LH2 domain	PLAT domain-containing protein 2 OS=Arabidopsis thaliana OX=3702 GN=PLAT2 PE=2 SV=1	PREDICTED: uncharacterized protein LOC105965216 [Erythranthe guttata]
									TRINITY_DN54108_c0_g1	--		4.11	1.21e-143	up	2.36146	0.0171116	up	4.6	4.49e-20	up	--	--	--	--|9e-11|oeu:111389280|hypothetical protein	--	--	--	--	hypothetical protein CDL12_01747 [Handroanthus impetiginosus]
									TRINITY_DN53122_c1_g2	AT3G08720.1	serine/threonine_protein_kinase_2	2.17	1.97e-87	up	1.47114	0.00889582	up	1.49	1.09e-16	up	[RTKL]	--	Molecular Function: protein kinase activity (GO:0004672);; Molecular Function: protein serine/threonine kinase activity (GO:0004674);; Molecular Function: ATP binding (GO:0005524);; Cellular Component: nucleus (GO:0005634);; Cellular Component: cytoplasm (GO:0005737);; Biological Process: protein phosphorylation (GO:0006468);; Biological Process: response to heat (GO:0009408);; Biological Process…	K04688|1e-101|nsy:104224367|K04688 RPS6KB; ribosomal protein S6 kinase beta [EC:2.7.11.1]	[RT]	--	Protein kinase domain;; Protein tyrosine kinase;; Protein kinase domain;; Protein tyrosine kinase	Serine/threonine-protein kinase AtPK2/AtPK19 OS=Arabidopsis thaliana OX=3702 GN=ATPK2 PE=1 SV=2	PREDICTED: serine/threonine-protein kinase AtPK2/AtPK19-like [Nicotiana sylvestris]
									TRINITY_DN54985_c0_g1	AT5G53550.1	YELLOW_STRIPE_like_3	2.21	2.18e-35	up	1.36	7.7e-05	up	2.5	1.22e-05	up	[S]	Function unknown	Biological Process: developmental process involved in reproduction (GO:0003006);; Cellular Component: plasma membrane (GO:0005886);; Biological Process: ion transport (GO:0006811);; Biological Process: response to nematode (GO:0009624);; Biological Process: response to iron ion (GO:0010039);; Cellular Component: integral component of membrane (GO:0016021);; Biological Process: seed development (G…	--|1e-175|sind:105160303|hypothetical protein	--	--	OPT oligopeptide transporter protein;; OPT oligopeptide transporter protein;; OPT oligopeptide transporter protein	Metal-nicotianamine transporter YSL3 OS=Arabidopsis thaliana OX=3702 GN=YSL3 PE=2 SV=1	LOW QUALITY PROTEIN: metal-nicotianamine transporter YSL3 [Sesamum indicum]
									TRINITY_DN62240_c0_g2	AT1G15690.1	Inorganic_H_pyrophosphatase_family_protein	2.24	1.53e-08	up	1.63163	0.0278826	up	2.46	1.17e-06	up	--	--	Molecular Function: inorganic diphosphatase activity (GO:0004427);; Cellular Component: vacuolar membrane (GO:0005774);; Molecular Function: hydrogen-translocating pyrophosphatase activity (GO:0009678);; Biological Process: proton transmembrane transport (GO:0015992);; Cellular Component: integral component of membrane (GO:0016021);; Molecular Function: metal ion binding (GO:0046872);;	K23025|2e-35|sind:105158354|K23025 AVP; H+-translocating diphosphatase [EC:7.1.3.1]	--	--	--	Pyrophosphate-energized vacuolar membrane proton pump OS=Hordeum vulgare OX=4513 PE=2 SV=2	pyrophosphate-energized vacuolar membrane proton pump isoform X1 [Sesamum indicum]
									TRINITY_DN49421_c0_g1	AT4G08685.1	Pollen_Ole_e_1_allergen_and_extensin_family_protein	1.86	1.56e-88	up	1.61005	0.0151974	up	1.07	5.98e-05	up	--	--	Cellular Component: extracellular space (GO:0005615);;	--|9e-80|sind:105171181|hypothetical protein	--	--	--	Protein DOWNSTREAM OF FLC OS=Arabidopsis thaliana OX=3702 GN=DFC PE=2 SV=1	hypothetical protein CDL12_00468 [Handroanthus impetiginosus]
									TRINITY_DN62082_c0_g1	AT2G37710.1	receptor_lectin_kinase	5.5	5.27e-152	up	2.13	2.8e-05	up	2.45	2.16e-09	up	--	--	Molecular Function: mannose binding (GO:0005537);; Molecular Function: metal ion binding (GO:0046872);;	--|2e-46|gsj:114401251|hypothetical protein	--	--	Legume lectin domain	Agglutinin-2 OS=Cladrastis kentukea OX=38412 PE=1 SV=1	hypothetical protein F511_36998 [Dorcoceras hygrometricum]
									TRINITY_DN66952_c6_g2	AT4G17830.1	Peptidase_M20/M25/M40_family_protein	3.55	1.51e-68	up	3.24	9.98e-11	up	2.80058	0.004415	up	--	--	Biological Process: arginine biosynthetic process (GO:0006526);; Molecular Function: acetylornithine deacetylase activity (GO:0008777);; Molecular Function: metal ion binding (GO:0046872);;	K01438|2e-19|han:110884296|K01438 argE; acetylornithine deacetylase [EC:3.5.1.16]	[E]	Amino acid transport and metabolism	--	Acetylornithine deacetylase OS=Arabidopsis thaliana OX=3702 GN=At4g17830 PE=2 SV=1	acetylornithine deacetylase-like [Helianthus annuus]
									TRINITY_DN53991_c0_g1	AT1G67080.1	abscisic_acid_(aba)-deficient_4	2.15	1.57e-17	up	1.89871	0.0197559	up	2.45	8.8e-08	up	--	--	Biological Process: abscisic acid biosynthetic process (GO:0009688);; Cellular Component: chloroplast envelope (GO:0009941);; Cellular Component: integral component of membrane (GO:0016021);; Biological Process: xanthophyll biosynthetic process (GO:0016123);; Cellular Component: chloroplast membrane (GO:0031969);; Biological Process: regulation of superoxide anion generation (GO:0032928);;	--|2e-40|cann:107858575|hypothetical protein	--	--	Domain of unknown function (DUF4281)	Protein MAO HUZI 4, chloroplastic OS=Oryza sativa subsp. japonica OX=39947 GN=MHZ4 PE=2 SV=1	hypothetical protein T459_04232 [Capsicum annuum]
									TRINITY_DN50163_c3_g3	AT5G03170.1	FASCICLIN-like_arabinogalactan-protein_11	2.95869	0.00186653	up	2.90524	0.0253888	up	3.36235	0.0211221	up	[M]	Cell wall/membrane/envelope biogenesis	Cellular Component: plasma membrane (GO:0005886);; Biological Process: plant-type secondary cell wall biogenesis (GO:0009834);; Cellular Component: anchored component of membrane (GO:0031225);;	--|1e-122|sind:105174319|hypothetical protein	--	--	Fasciclin domain	Fasciclin-like arabinogalactan protein 12 OS=Arabidopsis thaliana OX=3702 GN=FLA12 PE=2 SV=2	fasciclin-like arabinogalactan protein 12 [Sesamum indicum]
									TRINITY_DN63594_c0_g1	AT3G52900.1	RAB6-interacting_golgin_(DUF662)	2.73293	0.00222547	up	2.55732	0.0163082	up	4.62	8.42e-06	up	--	--	--	--|2e-76|sind:105180173|hypothetical protein	--	--	Transcriptional activator	--	PREDICTED: reticulocyte-binding protein 2 homolog a-like [Erythranthe guttata]
									TRINITY_DN51829_c1_g1	AT2G42570.1	TRICHOME_BIREFRINGENCE-LIKE_39	2.61	4.82e-75	up	2.58668	0.0131167	up	1.92	3.75e-06	up	--	--	Cellular Component: vacuole (GO:0005773);; Cellular Component: Golgi apparatus (GO:0005794);; Cellular Component: plasmodesma (GO:0009506);; Cellular Component: integral component of membrane (GO:0016021);; Molecular Function: O-acetyltransferase activity (GO:0016413);; Biological Process: cell wall organization or biogenesis (GO:0071554);;	--|0.0|sind:105178594|hypothetical protein	--	--	GDSL/SGNH-like Acyl-Esterase family found in Pmr5 and Cas1p;; PMR5 N terminal Domain	Protein trichome birefringence-like 39 OS=Arabidopsis thaliana OX=3702 GN=TBL39 PE=2 SV=1	hypothetical protein CDL12_21069 [Handroanthus impetiginosus]
									TRINITY_DN51094_c4_g1	AT5G14030.5	translocon-associated_protein_beta_(TRAPB)_family_protein	1.02	0.000105652	up	1.25	0.000468444	up	1.08	0.000667774	up	--	--	--	K13250|2e-70|sind:105165920|K13250 SSR2; translocon-associated protein subunit beta	[U]	Intracellular trafficking, secretion, and vesicular transport	Translocon-associated protein beta (TRAPB)	--	uncharacterized protein LOC105165920 [Sesamum indicum]
									TRINITY_DN65739_c1_g1	AT1G60500.1	Dynamin_related_protein_4C	3.39	2.38e-56	up	2.72	2.48e-15	up	2.95	6.91e-09	up	--	--	Biological Process: mitochondrial fission (GO:0000266);; Molecular Function: GTPase activity (GO:0003924);; Molecular Function: GTP binding (GO:0005525);; Cellular Component: cytoplasm (GO:0005737);; Cellular Component: microtubule (GO:0005874);; Molecular Function: microtubule binding (GO:0008017);;	--|1e-135|sind:105164086|hypothetical protein	[UR]	--	Dynamin central region;; Dynamin GTPase effector domain	Dynamin-related protein 4C OS=Arabidopsis thaliana OX=3702 GN=DRP4C PE=2 SV=1	dynamin-related protein 4C [Sesamum indicum]
									TRINITY_DN56962_c0_g1	AT3G11150.1	2-oxoglutarate_(2OG)_and_Fe(II)-dependent_oxygenase_superfamily_protein	2.92732	0.0176184	up	3.27152	0.041576	up	5.41	0.000234338	up	--	--	--	--|2e-43|sind:105160982|hypothetical protein	--	--	--	--	1-aminocyclopropane-1-carboxylate oxidase 2, partial [Sesamum indicum]
									TRINITY_DN62532_c1_g1	AT1G60500.1	Dynamin_related_protein_4C	2.67	7.55e-13	up	2.03	0.000423368	up	2.03	0.00032874	up	--	--	Biological Process: mitochondrial fission (GO:0000266);; Molecular Function: GTPase activity (GO:0003924);; Molecular Function: GTP binding (GO:0005525);; Cellular Component: cytoplasm (GO:0005737);; Cellular Component: microtubule (GO:0005874);; Molecular Function: microtubule binding (GO:0008017);;	--|1e-90|sind:105164086|hypothetical protein	[UR]	--	Dynamin central region	Dynamin-related protein 4C OS=Arabidopsis thaliana OX=3702 GN=DRP4C PE=2 SV=1	Vacuolar sorting protein VPS1, dynamin [Handroanthus impetiginosus]
									TRINITY_DN64653_c0_g1	--		6.27	7.21e-132	up	4.6	4.95e-91	up	6.16	1.71e-22	up	--	--	Molecular Function: mannose binding (GO:0005537);; Molecular Function: metal ion binding (GO:0046872);;	--|2e-08|zju:112488771|hypothetical protein	--	--	Legume lectin domain	Agglutinin-2 OS=Cladrastis kentukea OX=38412 PE=1 SV=1	hypothetical protein F511_12330 [Dorcoceras hygrometricum]
									TRINITY_DN63810_c0_g1	AT5G60360.1	aleurain-like_protease	8.08	2.15e-09	up	10.8	6.86e-12	up	8.85	1.52e-09	up	--	--	Molecular Function: cysteine-type endopeptidase activity (GO:0004197);; Cellular Component: extracellular space (GO:0005615);; Cellular Component: lysosome (GO:0005764);; Biological Process: immune response (GO:0006955);; Biological Process: proteolysis involved in cellular protein catabolic process (GO:0051603);;	K01366|2e-61|sind:105173682|K01366 CTSH; cathepsin H [EC:3.4.22.16]	[O]	Posttranslational modification, protein turnover, chaperones	Papain family cysteine protease	Oryzain gamma chain OS=Oryza sativa subsp. japonica OX=39947 GN=Os09g0442300 PE=2 SV=2	cysteine protease 1, partial [Plantago major]
									TRINITY_DN52804_c0_g5	--		4.8	8.53e-23	up	3.04589	0.0391766	up	5.32	2.8e-08	up	--	--	--	--|1e-24|cit:102623392|hypothetical protein	--	--	Glycine rich protein family	Glycine-rich protein DC7.1 OS=Daucus carota OX=4039 PE=2 SV=1	hypothetical protein CDL12_01747 [Handroanthus impetiginosus]
									TRINITY_DN59511_c0_g2	AT5G28950.1	nuclease	8.23	4.45e-10	up	5.21544	0.0369954	up	8.1	2.69e-06	up	--	--	--	K23222|2e-59|sind:105159037|K23222 HARBI1; nuclease HARBI1 [EC:3.1.-.-]	[L]	Replication, recombination and repair	--	--	protein ALP1-like [Sesamum indicum]
									TRINITY_DN63669_c1_g1	AT2G22170.1	Lipase/lipooxygenase%2C_PLAT/LH2_family_protein	3.4	1.91e-108	up	3.32	2.06e-27	up	3.51	5.88e-67	up	--	--	Cellular Component: endoplasmic reticulum (GO:0005783);; Cellular Component: chloroplast (GO:0009507);; Cellular Component: thylakoid (GO:0009579);; Cellular Component: membrane (GO:0016020);;	--|1e-43|sot:102597849|hypothetical protein	--	--	PLAT/LH2 domain;; Embryo-specific protein 3, (ATS3)	PLAT domain-containing protein 2 OS=Arabidopsis thaliana OX=3702 GN=PLAT2 PE=2 SV=1	hypothetical protein CDL12_00478 [Handroanthus impetiginosus]
									TRINITY_DN50220_c0_g1	AT2G45600.1	alpha/beta-Hydrolases_superfamily_protein	2.83	2.75e-37	up	3.24	1.56e-08	up	2.79	5.71e-08	up	[I]	Lipid transport and metabolism	Biological Process: catabolic process (GO:0009056);; Molecular Function: hydrolase activity (GO:0016787);; Molecular Function: carboxylic ester hydrolase activity (GO:0052689);;	--|1e-177|sind:105171664|hypothetical protein	[V]	Defense mechanisms	alpha/beta hydrolase fold;; Steryl acetyl hydrolase;; Carboxylesterase family	Probable carboxylesterase 8 OS=Arabidopsis thaliana OX=3702 GN=CXE8 PE=2 SV=1	probable carboxylesterase 8 [Sesamum indicum]
									TRINITY_DN55038_c0_g1	--		7.4	1.05e-07	up	7.64	3.99e-07	up	8.08	0.00119522	up	--	--	Biological Process: defense response (GO:0006952);; Molecular Function: chitin binding (GO:0008061);; Molecular Function: carbohydrate binding (GO:0030246);;	--|1e-07|psom:113326341|hypothetical protein	--	--	--	Chitin-binding lectin 1 OS=Solanum tuberosum OX=4113 PE=1 SV=2	basic proline-rich protein-like [Sesamum indicum]
									TRINITY_DN54152_c2_g1	AT5G24510.1	60S_acidic_ribosomal_protein_family	2.94	2.29e-34	up	2.67	5.78e-11	up	2.85	5.74e-16	up	[J]	Translation, ribosomal structure and biogenesis	Molecular Function: structural constituent of ribosome (GO:0003735);; Biological Process: translational elongation (GO:0006414);; Cellular Component: cytosolic large ribosomal subunit (GO:0022625);; Molecular Function: protein-containing complex binding (GO:0032403);;	K02942|4e-47|sind:105166781|K02942 RP-LP1; large subunit ribosomal protein LP1	[J]	Translation, ribosomal structure and biogenesis	60s Acidic ribosomal protein	60S acidic ribosomal protein P1 OS=Zea mays OX=4577 GN=RPP1A PE=1 SV=1	60s acidic ribosomal protein P1 [Handroanthus impetiginosus]
									TRINITY_DN49018_c0_g1	AT5G24090.1	chitinase_A	5.09	1.02e-80	up	7.08	2.06e-85	up	6	2.16e-44	up	--	--	Biological Process: polysaccharide catabolic process (GO:0000272);; Molecular Function: lysozyme activity (GO:0003796);; Molecular Function: chitinase activity (GO:0004568);; Cellular Component: vacuole (GO:0005773);; Biological Process: chitin catabolic process (GO:0006032);;	K01183|1e-139|sind:105166717|K01183 E3.2.1.14; chitinase [EC:3.2.1.14]	[M]	Cell wall/membrane/envelope biogenesis	Glycosyl hydrolases family 18	Hevamine-A OS=Hevea brasiliensis OX=3981 PE=1 SV=2	acidic endochitinase SE2-like [Sesamum indicum]
									TRINITY_DN52009_c4_g1	AT1G75270.1	dehydroascorbate_reductase_2	1.2	2.07e-06	up	2.37341	0.00265115	up	1.90803	0.0264673	up	--	--	--	K21888|2e-38|vvi:100233050|K21888 DHAR; glutathione dehydrogenase/transferase [EC:1.8.5.1 2.5.1.18]	[P]	Inorganic ion transport and metabolism	--	Probable glutathione S-transferase DHAR1, cytosolic OS=Oryza sativa subsp. japonica OX=39947 GN=DHAR1 PE=1 SV=1	dehydroascorbate reductase [Camellia sinensis]
									TRINITY_DN47456_c0_g1	AT3G59070.1	Cytochrome_b561/ferric_reductase_transmembrane_with_DOMON_related_domain-containing_protein	3.74	1.67e-52	up	3.32	6.63e-09	up	2.53	1.09e-14	up	--	--	Cellular Component: plasma membrane (GO:0005886);; Biological Process: auxin-activated signaling pathway (GO:0009734);; Cellular Component: anchored component of membrane (GO:0031225);; Molecular Function: metal ion binding (GO:0046872);; Biological Process: oxidation-reduction process (GO:0055114);;	--|1e-115|sind:105170108|hypothetical protein	[T]	Signal transduction mechanisms	Protein of unknown function (DUF568)	Auxin-induced in root cultures protein 12 OS=Arabidopsis thaliana OX=3702 GN=AIR12 PE=1 SV=3	auxin-induced in root cultures protein 12-like [Sesamum indicum]
									TRINITY_DN60786_c1_g1	AT1G19715.1	Mannose-binding_lectin_superfamily_protein	11	7.98e-19	up	12.8	8.73e-07	up	12.6	2.9e-21	up	--	--	Molecular Function: carbohydrate binding (GO:0030246);;	--|8e-22|ini:109192219|hypothetical protein	--	--	Jacalin-like lectin domain	Agglutinin alpha chain OS=Maclura pomifera OX=3496 PE=1 SV=2	PREDICTED: jacalin-related lectin 19-like [Ipomoea nil]
									TRINITY_DN60189_c2_g2	AT1G61820.1	beta_glucosidase_46	3.38	2.44e-22	up	3.02	0.000796568	up	2.02353	0.00228815	up	[G]	Carbohydrate transport and metabolism	Biological Process: carbohydrate metabolic process (GO:0005975);; Biological Process: defense response (GO:0006952);; Molecular Function: beta-glucosidase activity (GO:0008422);; Molecular Function: scopolin beta-glucosidase activity (GO:0102483);;	K01188|2e-25|sind:105173929|K01188 E3.2.1.21; beta-glucosidase [EC:3.2.1.21]	[G]	Carbohydrate transport and metabolism	Glycosyl hydrolase family 1	Mannosyl-oligosaccharide glucosidase OS=Olea europaea OX=4146 GN=GLU PE=1 SV=1	beta-glucosidase isoform X2 [Sesamum indicum]
									TRINITY_DN61637_c0_g3	AT1G42430.1	inactive_purple_acid_phosphatase-like_protein	4.02	1.14e-19	up	2.85086	0.00589967	up	3.23285	0.00503162	up	--	--	Molecular Function: DNA binding (GO:0003677);; Molecular Function: chromatin binding (GO:0003682);; Molecular Function: RNA binding (GO:0003723);; Cellular Component: nucleoplasm (GO:0005654);; Biological Process: DNA methylation (GO:0006306);; Biological Process: chromatin silencing (GO:0006342);; Biological Process: gene silencing (GO:0016458);; Biological Process: production of siRNA involved …	--|0.0|sind:105179169|hypothetical protein	--	--	--	Protein RNA-directed DNA methylation 3 OS=Arabidopsis thaliana OX=3702 GN=RDM3 PE=1 SV=1	uncharacterized protein LOC105179169 isoform X2 [Sesamum indicum]
									TRINITY_DN52508_c0_g1	AT2G44450.1	beta_glucosidase_15	3.67	5.54e-55	up	3.54	6.2e-24	up	3.98	4.79e-05	up	[G]	Carbohydrate transport and metabolism	Biological Process: carbohydrate metabolic process (GO:0005975);; Molecular Function: beta-glucosidase activity (GO:0008422);; Molecular Function: scopolin beta-glucosidase activity (GO:0102483);; Biological Process: glycosyl compound metabolic process (GO:1901657);;	K01188|2e-15|cit:102629873|K01188 E3.2.1.21; beta-glucosidase [EC:3.2.1.21]	[G]	Carbohydrate transport and metabolism	--	Beta-glucosidase 10 OS=Oryza sativa subsp. japonica OX=39947 GN=BGLU10 PE=2 SV=1	beta-glucosidase 12-like [Asparagus officinalis]
									TRINITY_DN65892_c2_g2	AT1G64390.1	glycosyl_hydrolase_9C2	1.38	9.38e-05	up	2.57677	0.037609	up	1.19075	0.0193558	up	--	--	Cellular Component: extracellular region (GO:0005576);; Molecular Function: cellulase activity (GO:0008810);; Biological Process: cellulose catabolic process (GO:0030245);; Molecular Function: carbohydrate binding (GO:0030246);; Biological Process: cell wall organization (GO:0071555);;	K01179|1e-125|sind:105179137|K01179 E3.2.1.4; endoglucanase [EC:3.2.1.4]	--	--	Glycosyl hydrolase family 9	Endoglucanase 6 OS=Arabidopsis thaliana OX=3702 GN=At1g64390 PE=2 SV=2	PREDICTED: endoglucanase 6-like isoform X2 [Erythranthe guttata]
									TRINITY_DN55088_c1_g2	--		8.51909	0	up	4.92	3.85e-124	up	6.19	2.52e-31	up	--	--	Molecular Function: mannose binding (GO:0005537);; Molecular Function: metal ion binding (GO:0046872);;	--|7e-13|lang:109344441|hypothetical protein	--	--	Legume lectin domain	Agglutinin-2 OS=Cladrastis kentukea OX=38412 PE=1 SV=1	hypothetical protein F511_12330 [Dorcoceras hygrometricum]
									TRINITY_DN60236_c4_g3	AT4G21960.1	Peroxidase_superfamily_protein	2.94	6.99e-172	up	2.22	0.00177656	up	1.7	0.000679183	up	--	--	Molecular Function: peroxidase activity (GO:0004601);; Cellular Component: extracellular region (GO:0005576);; Biological Process: response to oxidative stress (GO:0006979);; Cellular Component: plant-type cell wall (GO:0009505);; Biological Process: plant-type cell wall organization (GO:0009664);; Molecular Function: heme binding (GO:0020037);; Biological Process: hydrogen peroxide catabolic pro…	K00430|4e-20|nta:107821570|K00430 E1.11.1.7; peroxidase [EC:1.11.1.7]	--	--	Peroxidase	Peroxidase 42 OS=Arabidopsis thaliana OX=3702 GN=PER42 PE=1 SV=2	peroxidase 42 [Sesamum indicum]
									TRINITY_DN57074_c0_g1	AT3G07010.1	Pectin_lyase-like_superfamily_protein	2.66	1.8e-10	up	3.56	0.000589931	up	2.1	0.000316128	up	--	--	Cellular Component: membrane (GO:0016020);; Molecular Function: pectate lyase activity (GO:0030570);; Biological Process: pectin catabolic process (GO:0045490);; Molecular Function: metal ion binding (GO:0046872);;	K01728|0.0|sind:105171845|K01728 pel; pectate lyase [EC:4.2.2.2]	--	--	Pectate lyase;; Right handed beta helix region	Probable pectate lyase 1 OS=Arabidopsis thaliana OX=3702 GN=At1g04680 PE=2 SV=2	Pectate lyase [Handroanthus impetiginosus]
									TRINITY_DN63457_c0_g1	AT5G10530.1	Concanavalin_A-like_lectin_protein_kinase_family_protein	9.9897	0	up	6.64	7.62e-19	up	7.72	1.37e-24	up	--	--	Molecular Function: carbohydrate binding (GO:0030246);; Cellular Component: protein storage vacuole lumen (GO:0034495);;	--|2e-07|rcu:8259404|hypothetical protein	--	--	Legume lectin domain	Flt3 receptor-interacting lectin OS=Lablab purpureus OX=35936 GN=FRIL PE=1 SV=1	hypothetical protein F511_12330 [Dorcoceras hygrometricum]
									TRINITY_DN60094_c2_g1	AT4G21960.1	Peroxidase_superfamily_protein	3.05	2.27e-168	up	2.16291	0.00524083	up	1.99	1.95e-28	up	--	--	Molecular Function: peroxidase activity (GO:0004601);; Cellular Component: extracellular region (GO:0005576);; Biological Process: response to oxidative stress (GO:0006979);; Cellular Component: plant-type cell wall (GO:0009505);; Biological Process: plant-type cell wall organization (GO:0009664);; Molecular Function: heme binding (GO:0020037);; Biological Process: hydrogen peroxide catabolic pro…	K00430|6e-55|nta:107821570|K00430 E1.11.1.7; peroxidase [EC:1.11.1.7]	--	--	Peroxidase	Peroxidase 42 OS=Arabidopsis thaliana OX=3702 GN=PER42 PE=1 SV=2	peroxidase 42-like [Sesamum indicum]
									TRINITY_DN48477_c0_g2	AT4G34370.1	RING/U-box_superfamily_protein	2.79	0.000474258	up	3.88732	0.0236417	up	3.73	3.2e-06	up	--	--	Cellular Component: ubiquitin ligase complex (GO:0000151);; Biological Process: protein polyubiquitination (GO:0000209);; Cellular Component: cytoplasm (GO:0005737);; Molecular Function: zinc ion binding (GO:0008270);; Molecular Function: ubiquitin conjugating enzyme binding (GO:0031624);; Biological Process: positive regulation of proteasomal ubiquitin-dependent protein catabolic process (GO:003…	K11968|2e-79|oeu:111376660|K11968 ARIH1; ariadne-1 [EC:2.3.2.31]	[O]	Posttranslational modification, protein turnover, chaperones	--	Probable E3 ubiquitin-protein ligase ARI2 OS=Arabidopsis thaliana OX=3702 GN=ARI2 PE=2 SV=1	probable E3 ubiquitin-protein ligase ARI2 [Olea europaea var. sylvestris]
									TRINITY_DN57293_c1_g2	AT4G30080.1	auxin_response_factor_16	1.33969	0.001929	up	1.65501	0.0184934	up	1.51215	0.013154	up	--	--	Molecular Function: DNA binding (GO:0003677);; Cellular Component: nucleus (GO:0005634);; Biological Process: transcription, DNA-templated (GO:0006351);; Biological Process: regulation of transcription, DNA-templated (GO:0006355);; Biological Process: auxin-activated signaling pathway (GO:0009734);;	--|0.0|sind:105161096|hypothetical protein	--	--	Auxin response factor;; B3 DNA binding domain	Auxin response factor 18 OS=Oryza sativa subsp. japonica OX=39947 GN=ARF18 PE=2 SV=1	hypothetical protein CDL12_18265 [Handroanthus impetiginosus]
									TRINITY_DN62751_c0_g1	--		7.89	1.04e-80	up	4.2	1.19e-12	up	5.36	6.82e-10	up	--	--	Molecular Function: mannose binding (GO:0005537);; Molecular Function: metal ion binding (GO:0046872);;	--|1e-08|adu:107459218|hypothetical protein	--	--	Legume lectin domain	Agglutinin-1 OS=Cladrastis kentukea OX=38412 PE=1 SV=1	hypothetical protein F511_36998 [Dorcoceras hygrometricum]
									TRINITY_DN57377_c3_g1	AT5G54190.1	protochlorophyllide_oxidoreductase_A	2.96759	0	up	2.86	0.000758399	up	2.04407	0.0163117	up	[IQR]	--	Cellular Component: chloroplast (GO:0009507);; Biological Process: photosynthesis (GO:0015979);; Biological Process: chlorophyll biosynthetic process (GO:0015995);; Molecular Function: protochlorophyllide reductase activity (GO:0016630);;	K00218|2e-98|sind:105177016|K00218 por; protochlorophyllide reductase [EC:1.3.1.33]	[Q]	Secondary metabolites biosynthesis, transport and catabolism	--	Protochlorophyllide reductase, chloroplastic OS=Pisum sativum OX=3888 GN=3PCR PE=1 SV=1	protochlorophyllide reductase [Sesamum indicum]
									TRINITY_DN51340_c3_g1	--		8.51	6.04e-11	up	8.17	4.31e-07	up	7.81	1.86e-07	up	--	--	--	--|2e-47|sind:105157754|hypothetical protein	--	--	--	--	NDR1/HIN1-like protein 13 [Sesamum indicum]
									TRINITY_DN66303_c1_g4	AT4G36360.1	beta-galactosidase_3	2.69	2.23e-58	up	1.56	4.65e-08	up	1.56197	0.0374524	up	[G]	Carbohydrate transport and metabolism	Molecular Function: beta-galactosidase activity (GO:0004565);; Cellular Component: vacuole (GO:0005773);; Biological Process: carbohydrate metabolic process (GO:0005975);; Cellular Component: plant-type cell wall (GO:0009505);; Molecular Function: carbohydrate binding (GO:0030246);; Cellular Component: apoplast (GO:0048046);;	--|0.0|sind:105172910|hypothetical protein	[G]	Carbohydrate transport and metabolism	Glycosyl hydrolases family 35;; Beta-galactosidase	Beta-galactosidase 3 OS=Arabidopsis thaliana OX=3702 GN=BGAL3 PE=2 SV=1	PREDICTED: beta-galactosidase 3-like [Erythranthe guttata]
									TRINITY_DN51159_c0_g1	AT2G24220.1	purine_permease_5	2.23	4.15e-42	up	1.70654	0.00653101	up	1.57	3.07e-08	up	--	--	Molecular Function: purine nucleobase transmembrane transporter activity (GO:0005345);; Biological Process: purine nucleobase transport (GO:0006863);; Cellular Component: membrane (GO:0016020);; Cellular Component: integral component of membrane (GO:0016021);;	--|0.0|sind:105166352|hypothetical protein	--	--	Purine nucleobase transmembrane transport;; EamA-like transporter family	Probable purine permease 5 OS=Arabidopsis thaliana OX=3702 GN=PUP5 PE=3 SV=2	hypothetical protein CDL12_26546 [Handroanthus impetiginosus]
									TRINITY_DN57672_c0_g1	AT5G12470.1	UvrABC_system_C_protein%2C_putative_(DUF3411)	3.24	6.3e-85	up	2.93	1.43e-05	up	1.51	4.39e-05	up	--	--	Cellular Component: mitochondrion (GO:0005739);; Biological Process: multicellular organism development (GO:0007275);; Cellular Component: chloroplast (GO:0009507);; Cellular Component: plastid (GO:0009536);; Cellular Component: chloroplast inner membrane (GO:0009706);; Cellular Component: chloroplast envelope (GO:0009941);; Cellular Component: integral component of membrane (GO:0016021);;	--|1e-100|sind:105163635|hypothetical protein	--	--	Protein RETICULATA-related	Protein RETICULATA-RELATED 4, chloroplastic OS=Arabidopsis thaliana OX=3702 GN=RER4 PE=2 SV=1	protein RETICULATA-RELATED 4, chloroplastic [Sesamum indicum]
									TRINITY_DN49295_c0_g1	AT2G04230.1	FBD%2C_F-box_and_Leucine_Rich_Repeat_domains_containing_protein	4.64	3.69e-11	up	5.55	1.64e-11	up	5.74	2.09e-16	up	--	--	--	--|1e-103|sind:105159730|hypothetical protein	--	--	F-box domain	Putative F-box/LRR-repeat protein At5g02930 OS=Arabidopsis thaliana OX=3702 GN=At5g02930 PE=4 SV=1	putative F-box/LRR-repeat protein At5g02930 [Sesamum indicum]
									TRINITY_DN65606_c1_g3	AT3G14630.1	cytochrome_P450%2C_family_72%2C_subfamily_A%2C_polypeptide_9	6.69	7.13e-06	up	6.57609	0.00568672	up	7.68	1.54e-05	up	[Q]	Secondary metabolites biosynthesis, transport and catabolism	Molecular Function: monooxygenase activity (GO:0004497);; Molecular Function: iron ion binding (GO:0005506);; Cellular Component: integral component of membrane (GO:0016021);; Molecular Function: oxidoreductase activity, acting on paired donors, with incorporation or reduction of molecular oxygen (GO:0016705);; Molecular Function: heme binding (GO:0020037);;	--|3e-58|sind:105165603|hypothetical protein	[QI]	--	Cytochrome P450	Cytochrome P450 CYP72A219 OS=Panax ginseng OX=4054 PE=2 SV=1	cytochrome P450 CYP72A219-like [Sesamum indicum]
									TRINITY_DN62868_c0_g1	AT3G04500.1	RNA-binding_(RRM/RBD/RNP_motifs)_family_protein	5.57081	0.00160519	up	6.04	0.00213762	up	6.67	0.000205471	up	[R]	General function prediction only	--	--|4e-36|oeu:111386440|hypothetical protein	[R]	General function prediction only	--	--	uncharacterized protein LOC111386440 [Olea europaea var. sylvestris]
									TRINITY_DN64848_c1_g2	AT5G10530.1	Concanavalin_A-like_lectin_protein_kinase_family_protein	10.6	2.34e-285	up	7.08	4.89e-23	up	8.04	9.75e-30	up	--	--	Molecular Function: mannose binding (GO:0005537);; Molecular Function: carbohydrate binding (GO:0030246);; Molecular Function: metal ion binding (GO:0046872);;	--|8e-14|dzi:111292991|hypothetical protein	--	--	Legume lectin domain	Lectin alpha chain OS=Cratylia argentea OX=83131 PE=1 SV=1	hypothetical protein F511_12330 [Dorcoceras hygrometricum]
									TRINITY_DN63507_c0_g1	AT4G21960.1	Peroxidase_superfamily_protein	3.51	1.25e-163	up	2.44633	0.00342029	up	1.96	8.2e-05	up	--	--	Molecular Function: peroxidase activity (GO:0004601);; Cellular Component: extracellular region (GO:0005576);; Biological Process: response to oxidative stress (GO:0006979);; Cellular Component: plant-type cell wall (GO:0009505);; Biological Process: plant-type cell wall organization (GO:0009664);; Molecular Function: heme binding (GO:0020037);; Biological Process: hydrogen peroxide catabolic pro…	K00430|2e-24|nta:107821570|K00430 E1.11.1.7; peroxidase [EC:1.11.1.7]	--	--	--	Peroxidase 42 OS=Arabidopsis thaliana OX=3702 GN=PER42 PE=1 SV=2	peroxidase 42 [Sesamum indicum]
									TRINITY_DN45652_c0_g1	AT1G20030.2	Pathogenesis-related_thaumatin_superfamily_protein	2.38	3.54e-42	up	2.46016	0.0120575	up	1.66247	0.0289515	up	--	--	--	--|1e-156|sind:105166057|hypothetical protein	--	--	Thaumatin family	Thaumatin-like protein 1 OS=Arabidopsis thaliana OX=3702 GN=TLP1 PE=2 SV=1	thaumatin-like protein 1b [Sesamum indicum]
									TRINITY_DN54387_c2_g2	AT3G11500.1	Small_nuclear_ribonucleoprotein_family_protein	2.17667	0.00063941	up	1.95649	0.0202942	up	2.6	0.000842329	up	--	--	Biological Process: spliceosomal snRNP assembly (GO:0000387);; Biological Process: mRNA splicing, via spliceosome (GO:0000398);; Molecular Function: mRNA binding (GO:0003729);; Cellular Component: U5 snRNP (GO:0005682);; Cellular Component: U1 snRNP (GO:0005685);; Cellular Component: U2 snRNP (GO:0005686);; Cellular Component: U4 snRNP (GO:0005687);; Cellular Component: U12-type spliceosomal comp…	K11099|8e-09|vra:106757267|K11099 SNRPG; small nuclear ribonucleoprotein G	[A]	RNA processing and modification	LSM domain	Probable small nuclear ribonucleoprotein G OS=Arabidopsis thaliana OX=3702 GN=At2g23930 PE=3 SV=1	probable small nuclear ribonucleoprotein G [Vigna radiata var. radiata]
									TRINITY_DN60115_c1_g2	AT2G37770.2	NAD(P)-linked_oxidoreductase_superfamily_protein	5.47	7.72e-121	up	5.33	1.17e-30	up	3.87	3.37e-23	up	[R]	General function prediction only	Molecular Function: aldo-keto reductase (NADP) activity (GO:0004033);; Molecular Function: alcohol dehydrogenase (NADP+) activity (GO:0008106);; Biological Process: response to cold (GO:0009409);; Biological Process: response to water deprivation (GO:0009414);; Cellular Component: chloroplast (GO:0009507);; Biological Process: response to toxic substance (GO:0009636);; Biological Process: respons…	K00002|0.0|sind:105174488|K00002 AKR1A1; alcohol dehydrogenase (NADP+) [EC:1.1.1.2]	[R]	General function prediction only	Aldo/keto reductase family	NADPH-dependent aldo-keto reductase, chloroplastic OS=Arabidopsis thaliana OX=3702 GN=AKR4C9 PE=1 SV=1	PREDICTED: aldo-keto reductase family 4 member C9 [Erythranthe guttata]
									TRINITY_DN55825_c3_g2	--		4.29	0.000199921	up	4.41	0.00171875	up	4.12319	0.00776098	up	--	--	--	--|6e-07|mtr:MTR_6g472020|hypothetical protein	--	--	--	--	hypothetical protein CCACVL1_02837 [Corchorus capsularis]
									TRINITY_DN53665_c4_g2	AT1G08570.1	atypical_CYS_HIS_rich_thioredoxin_4	1.32	1.42e-10	up	1.7	1.98e-07	up	1.35	7.72e-07	up	--	--	Cellular Component: cell (GO:0005623);; Biological Process: cell redox homeostasis (GO:0045454);; Biological Process: oxidation-reduction process (GO:0055114);;	--|3e-46|sind:105168782|hypothetical protein	[O]	Posttranslational modification, protein turnover, chaperones	--	Thioredoxin-like 1-1, chloroplastic OS=Oryza sativa subsp. japonica OX=39947 GN=Os07g0684100 PE=2 SV=1	Thioredoxin [Handroanthus impetiginosus]
									TRINITY_DN62410_c0_g4	--		8.23678	0	up	4.69	3.23e-174	up	5.85	5.37e-27	up	--	--	Molecular Function: carbohydrate binding (GO:0030246);; Molecular Function: metal ion binding (GO:0046872);;	--|3e-11|adu:107459218|hypothetical protein	--	--	Legume lectin domain	Lectin OS=Leucomphalos mildbraedii OX=28956 PE=1 SV=1	hypothetical protein F511_36998 [Dorcoceras hygrometricum]
									TRINITY_DN54160_c3_g1	AT3G24100.1	Uncharacterized_protein_family_SERF	1.41	5.16e-05	up	2.73	7.8e-06	up	1.78994	0.0464124	up	--	--	--	--|1e-24|hbr:110663227|hypothetical protein	--	--	--	--	putative SERF-like protein [Hevea brasiliensis]
									TRINITY_DN53738_c5_g1	AT1G13680.1	PLC-like_phosphodiesterases_superfamily_protein	2.68	3.71e-43	up	2.15	6.89e-11	up	1.87193	0.00477756	up	--	--	Cellular Component: plasma membrane (GO:0005886);; Biological Process: lipid metabolic process (GO:0006629);; Molecular Function: phosphoric diester hydrolase activity (GO:0008081);; Cellular Component: anchored component of plasma membrane (GO:0046658);;	--|0.0|sind:105177541|hypothetical protein	--	--	--	PI-PLC X domain-containing protein At5g67130 OS=Arabidopsis thaliana OX=3702 GN=At5g67130 PE=1 SV=1	PI-PLC X domain-containing protein At5g67130-like [Sesamum indicum]
									TRINITY_DN56755_c0_g1	AT1G15420.1	WD_repeat_protein	2.03521	0.00136498	up	2.89	2.93e-05	up	2.46	0.000368097	up	--	--	--	K14546|1e-18|sind:105180073|K14546 UTP5; U3 small nucleolar RNA-associated protein 5	[R]	General function prediction only	--	--	WD repeat-containing protein 43 [Sesamum indicum]
									TRINITY_DN62078_c0_g3	AT1G78380.1	glutathione_S-transferase_TAU_19	2.35	6.12e-23	up	2.98	0.000157882	up	2.76	4.37e-20	up	[O]	Posttranslational modification, protein turnover, chaperones	Molecular Function: glutathione transferase activity (GO:0004364);; Biological Process: auxin-activated signaling pathway (GO:0009734);;	K00799|3e-66|sind:105176892|K00799 GST; glutathione S-transferase [EC:2.5.1.18]	[O]	Posttranslational modification, protein turnover, chaperones	Glutathione S-transferase, C-terminal domain;; Glutathione S-transferase, C-terminal domain	Probable glutathione S-transferase parC OS=Nicotiana tabacum OX=4097 GN=PARC PE=2 SV=1	glutathione-S-transferase tau 1 [Hevea brasiliensis]
									TRINITY_DN49270_c0_g2	--		1.1	8.87e-19	up	1.66	3.7e-06	up	1.71971	0.00211413	up	--	--	Biological Process: defense response (GO:0006952);; Biological Process: response to biotic stimulus (GO:0009607);;	--|1e-46|sind:105158618|hypothetical protein	--	--	Pathogenesis-related protein Bet v I family	Pathogenesis-related protein STH-2 OS=Solanum tuberosum OX=4113 GN=STH-2 PE=2 SV=1	hypothetical protein CDL12_01982 [Handroanthus impetiginosus]
									TRINITY_DN42105_c0_g1	AT2G19770.1	profilin_5	2.8	2.28e-09	up	3.09	0.000531237	up	3.48	3.11e-09	up	--	--	Cellular Component: cytoplasm (GO:0005737);; Cellular Component: cytoskeleton (GO:0005856);;	K05759|4e-81|sind:105162033|K05759 PFN; profilin	[Z]	Cytoskeleton	Profilin	Profilin-1 OS=Nicotiana tabacum OX=4097 GN=PRO1 PE=2 SV=1	Profilin [Handroanthus impetiginosus]
									TRINITY_DN65398_c1_g2	AT5G60670.1	Ribosomal_protein_L11_family_protein	2.41	2.36e-09	up	2.3724	0.0264216	up	1.80532	0.0087928	up	[J]	Translation, ribosomal structure and biogenesis	Biological Process: ribosomal large subunit assembly (GO:0000027);; Molecular Function: structural constituent of ribosome (GO:0003735);; Cellular Component: cytosol (GO:0005829);; Biological Process: translation (GO:0006412);; Molecular Function: rRNA binding (GO:0019843);; Cellular Component: cytosolic large ribosomal subunit (GO:0022625);;	K02870|5e-91|sind:105170716|K02870 RP-L12e; large subunit ribosomal protein L12e	[J]	Translation, ribosomal structure and biogenesis	Ribosomal protein L11, RNA binding domain	60S ribosomal protein L12-3 OS=Arabidopsis thaliana OX=3702 GN=RPL12C PE=2 SV=1	40S ribosomal protein S2 [Handroanthus impetiginosus]
									TRINITY_DN49175_c0_g3	AT3G15210.1	ethylene_responsive_element_binding_factor_4	1.05	1.28e-07	up	3.24	1.14e-36	up	1.97	1.88e-13	up	--	--	Molecular Function: DNA binding (GO:0003677);; Molecular Function: DNA-binding transcription factor activity (GO:0003700);; Cellular Component: nucleus (GO:0005634);; Biological Process: transcription, DNA-templated (GO:0006351);; Biological Process: defense response (GO:0006952);; Biological Process: ethylene-activated signaling pathway (GO:0009873);;	K09286|1e-118|sind:105178559|K09286 EREBP; EREBP-like factor	--	--	AP2 domain	Ethylene-responsive transcription factor 4 OS=Nicotiana sylvestris OX=4096 GN=ERF4 PE=2 SV=1	hypothetical protein CDL12_12174 [Handroanthus impetiginosus]
									TRINITY_DN55636_c0_g1	--		1.78	4.1e-32	up	2.15	7.87e-17	up	1.81	6.61e-13	up	--	--	--	--|2e-48|ghi:107914609|hypothetical protein	--	--	F-box associated domain;; F-box associated	F-box/kelch-repeat protein At3g06240 OS=Arabidopsis thaliana OX=3702 GN=At3g06240 PE=2 SV=1	PREDICTED: F-box/kelch-repeat protein At3g06240-like isoform X1 [Gossypium hirsutum]
									TRINITY_DN64058_c0_g3	AT5G03430.1	phosphoadenosine_phosphosulfate_(PAPS)_reductase_family_protein	1.67363	0.00789632	up	2.5	7.55e-06	up	1.82195	0.0255529	up	--	--	--	K00953|2e-08|nnu:104587382|K00953 FLAD1; FAD synthetase [EC:2.7.7.2]	--	--	--	--	hypothetical protein MIMGU_mgv1a0051981mg, partial [Erythranthe guttata]
									TRINITY_DN53739_c0_g3	AT5G24090.1	chitinase_A	5.88	1.56e-51	up	5.66	3.66e-09	up	6.23	6.9e-15	up	--	--	Biological Process: polysaccharide catabolic process (GO:0000272);; Molecular Function: chitinase activity (GO:0004568);; Cellular Component: extracellular space (GO:0005615);; Biological Process: chitin catabolic process (GO:0006032);;	K01183|1e-179|sind:105166719|K01183 E3.2.1.14; chitinase [EC:3.2.1.14]	[M]	Cell wall/membrane/envelope biogenesis	Glycosyl hydrolases family 18	Acidic endochitinase OS=Cicer arietinum OX=3827 PE=2 SV=1	chitinase 3 [Aegiceras corniculatum]
									TRINITY_DN60075_c2_g1	--		4.91	2.7e-210	up	3.89	1.73e-08	up	2.38	0.000566223	up	--	--	Biological Process: negative regulation of translation (GO:0017148);; Molecular Function: rRNA N-glycosylase activity (GO:0030598);; Biological Process: defense response to virus (GO:0051607);;	--|2e-26|bvg:104902653|hypothetical protein	--	--	Ribosome inactivating protein	Antiviral protein I OS=Phytolacca americana OX=3527 GN=PAP1 PE=1 SV=2	antiviral protein [Volkameria aculeata]
									TRINITY_DN66431_c2_g1	AT5G38410.1	Ribulose_bisphosphate_carboxylase_(small_chain)_family_protein	3.32156	0	up	3.32	4.82e-05	up	1.502	0.0421141	up	--	--	Molecular Function: monooxygenase activity (GO:0004497);; Cellular Component: chloroplast (GO:0009507);; Biological Process: photorespiration (GO:0009853);; Molecular Function: ribulose-bisphosphate carboxylase activity (GO:0016984);; Biological Process: reductive pentose-phosphate cycle (GO:0019253);;	K01602|9e-70|egr:104425787|K01602 rbcS; ribulose-bisphosphate carboxylase small chain [EC:4.1.1.39]	--	--	Ribulose-1,5-bisphosphate carboxylase small subunit	Ribulose bisphosphate carboxylase small chain, chloroplastic OS=Malus sp. OX=3751 GN=RBCS PE=2 SV=1	PREDICTED: ribulose bisphosphate carboxylase small chain, chloroplastic [Eucalyptus grandis]
									TRINITY_DN51896_c2_g3	AT2G39700.1	expansin_A4	2.92	2.25e-09	up	2.05032	0.0103255	up	1.99687	0.0166274	up	--	--	Cellular Component: extracellular region (GO:0005576);; Cellular Component: cytosol (GO:0005829);; Biological Process: syncytium formation (GO:0006949);; Cellular Component: plant-type cell wall (GO:0009505);; Cellular Component: plasmodesma (GO:0009506);; Biological Process: plant-type cell wall organization (GO:0009664);; Cellular Component: membrane (GO:0016020);;	--|3e-80|sind:105161272|hypothetical protein	--	--	Pollen allergen	Expansin-A4 OS=Arabidopsis thaliana OX=3702 GN=EXPA4 PE=1 SV=1	expansin-A6 [Sesamum indicum]
									TRINITY_DN53828_c0_g1	--		8.23355	0	up	4.79	7.61e-79	up	5.93	3.38e-21	up	--	--	Molecular Function: mannose binding (GO:0005537);; Molecular Function: metal ion binding (GO:0046872);;	--|5e-11|lang:109344441|hypothetical protein	--	--	Legume lectin domain	Agglutinin-2 OS=Cladrastis kentukea OX=38412 PE=1 SV=1	hypothetical protein F511_36998 [Dorcoceras hygrometricum]
									TRINITY_DN65191_c0_g4	AT5G66560.1	Phototropic-responsive_NPH3_family_protein	1.27564	0.00202039	up	2.7513	0.00302107	up	2.98	1.86e-10	up	--	--	Cellular Component: plasma membrane (GO:0005886);; Biological Process: protein ubiquitination (GO:0016567);;	--|0.0|sind:105177710|hypothetical protein	--	--	NPH3 family	BTB/POZ domain-containing protein At5g66560 OS=Arabidopsis thaliana OX=3702 GN=At5g66560 PE=2 SV=2	BTB/POZ domain-containing protein At5g66560 [Sesamum indicum]
									TRINITY_DN54641_c1_g5	AT2G38410.1	ENTH/VHS/GAT_family_protein	2.59379	0.000553901	up	2.97527	0.00628597	up	2.61911	0.0296215	up	--	--	--	--|8e-79|sind:105174634|hypothetical protein	[U]	Intracellular trafficking, secretion, and vesicular transport	--	TOM1-like protein 6 OS=Arabidopsis thaliana OX=3702 GN=TOL6 PE=1 SV=1	TOM1-like protein 2 isoform X3 [Sesamum indicum]
									TRINITY_DN53578_c1_g1	AT1G14700.1	purple_acid_phosphatase_3	3.67	2.71e-39	up	3.32	2.29e-18	up	3.78	3.79e-17	up	--	--	Molecular Function: acid phosphatase activity (GO:0003993);; Cellular Component: extracellular region (GO:0005576);; Cellular Component: vacuole (GO:0005773);; Molecular Function: metal ion binding (GO:0046872);;	K14379|3e-69|sind:105158195|K14379 ACP5; tartrate-resistant acid phosphatase type 5 [EC:3.1.3.2]	[O]	Posttranslational modification, protein turnover, chaperones	Calcineurin-like phosphoesterase	Purple acid phosphatase 3 OS=Arabidopsis thaliana OX=3702 GN=PAP3 PE=2 SV=1	PREDICTED: purple acid phosphatase 17-like [Erythranthe guttata]
									TRINITY_DN61244_c0_g2	--		10.3	1.27e-197	up	6.91	8.02e-25	up	7.67	1.36e-52	up	--	--	Molecular Function: mannose binding (GO:0005537);; Molecular Function: metal ion binding (GO:0046872);;	--|4e-23|cam:101490386|hypothetical protein	--	--	Legume lectin domain	Seed lectin OS=Styphnolobium japonicum OX=3897 PE=2 SV=1	hypothetical protein F511_19807 [Dorcoceras hygrometricum]
									TRINITY_DN65854_c3_g2	AT3G62630.1	stress_response_NST1-like_protein_(DUF1645)	1.84	1.14e-11	up	2.59125	0.0205667	up	1.66131	0.00188541	up	--	--	Cellular Component: cytosol (GO:0005829);; Cellular Component: plasma membrane (GO:0005886);; Biological Process: lipid metabolic process (GO:0006629);; Cellular Component: plastid (GO:0009536);; Biological Process: response to brassinosteroid (GO:0009741);; Biological Process: brassinosteroid mediated signaling pathway (GO:0009742);; Molecular Function: kinase inhibitor activity (GO:0019210);;	--|1e-155|sind:105172794|hypothetical protein	--	--	Protein of unknown function (DUF1645)	Probable membrane-associated kinase regulator 1 OS=Arabidopsis thaliana OX=3702 GN=MAKR1 PE=1 SV=1	hypothetical protein CDL12_18589 [Handroanthus impetiginosus]
									TRINITY_DN52689_c1_g2	AT3G02230.1	reversibly_glycosylated_polypeptide_1	1.06	1.37e-28	up	1.93	0.000217147	up	1.40973	0.0142681	up	--	--	Cellular Component: Golgi apparatus (GO:0005794);; Cellular Component: cytosol (GO:0005829);; Cellular Component: plasmodesma (GO:0009506);; Biological Process: plant-type cell wall biogenesis (GO:0009832);; Molecular Function: intramolecular transferase activity (GO:0016866);; Biological Process: cellulose biosynthetic process (GO:0030244);; Biological Process: UDP-L-arabinose metabolic process …	K13379|1e-177|sind:105158147|K13379 RGP; reversibly glycosylated polypeptide / UDP-arabinopyranose mutase [EC:2.4.1.- 5.4.99.30]	--	--	Reversibly glycosylated polypeptide	UDP-arabinopyranose mutase 3 OS=Oryza sativa subsp. japonica OX=39947 GN=UAM3 PE=1 SV=1	UDP-arabinopyranose mutase 1 [Sesamum indicum]
									TRINITY_DN62208_c1_g2	AT3G28860.1	ATP_binding_cassette_subfamily_B19	2.34	2.57e-65	up	3.17	2.76e-06	up	2.75	1.42e-10	up	[V]	Defense mechanisms	Molecular Function: ATP binding (GO:0005524);; Cellular Component: plasma membrane (GO:0005886);; Biological Process: regulation of cell size (GO:0008361);; Biological Process: response to blue light (GO:0009637);; Biological Process: response to red or far red light (GO:0009639);; Biological Process: photomorphogenesis (GO:0009640);; Biological Process: response to auxin (GO:0009733);; Biologica…	K05658|0.0|pavi:110748655|K05658 ABCB1; ATP-binding cassette, subfamily B (MDR/TAP), member 1 [EC:7.6.2.2]	[Q]	Secondary metabolites biosynthesis, transport and catabolism	ABC transporter transmembrane region;; ABC transporter;; ABC transporter;; ABC transporter transmembrane region	ABC transporter B family member 19 OS=Arabidopsis thaliana OX=3702 GN=ABCB19 PE=1 SV=1	ABC transporter B family member 19-like, partial [Prunus avium]
									TRINITY_DN52995_c1_g2	AT1G49780.1	plant_U-box_26	2.45	3.13e-23	up	2.88	0.000967542	up	2.29	0.000439247	up	--	--	Molecular Function: ubiquitin-protein transferase activity (GO:0004842);;	--|0.0|sind:105169531|hypothetical protein	--	--	U-box domain	U-box domain-containing protein 26 OS=Arabidopsis thaliana OX=3702 GN=PUB26 PE=2 SV=1	U-box domain-containing protein 26 [Sesamum indicum]
									TRINITY_DN60189_c2_g4	--		3.62	1.55e-65	up	3.51	1.42e-19	up	4.04	0.000133516	up	--	--	Biological Process: carbohydrate metabolic process (GO:0005975);; Biological Process: metabolic process (GO:0008152);; Biological Process: alkaloid biosynthetic process (GO:0009821);; Molecular Function: raucaffricine beta-glucosidase activity (GO:0050247);; Molecular Function: vomilenine glucosyltransferase activity (GO:0050506);;	K01188|7e-16|sind:105173929|K01188 E3.2.1.21; beta-glucosidase [EC:3.2.1.21]	[G]	Carbohydrate transport and metabolism	Glycosyl hydrolase family 1	Raucaffricine-O-beta-D-glucosidase OS=Rauvolfia serpentina OX=4060 GN=RG PE=1 SV=1	beta-glucosidase isoform X1 [Sesamum indicum]
									TRINITY_DN60426_c3_g1	AT2G01110.1	Sec-independent_periplasmic_protein_translocase	3.34	9.35e-254	up	2.6	5.46e-38	up	2.2	1.55e-41	up	[U]	Intracellular trafficking, secretion, and vesicular transport	Cellular Component: chloroplast thylakoid membrane (GO:0009535);; Molecular Function: proton motive force dependent protein transmembrane transporter activity (GO:0009977);; Biological Process: thylakoid membrane organization (GO:0010027);; Cellular Component: integral component of membrane (GO:0016021);; Cellular Component: TAT protein transport complex (GO:0033281);; Biological Process: protein…	K03118|1e-120|oeu:111382078|K03118 tatC; sec-independent protein translocase protein TatC	--	--	Sec-independent protein translocase protein (TatC);; Sec-independent protein translocase protein (TatC)	Sec-independent protein translocase protein TATC, chloroplastic OS=Oryza sativa subsp. japonica OX=39947 GN=TATC PE=2 SV=1	sec-independent protein translocase protein TATC, chloroplastic [Dorcoceras hygrometricum]
									TRINITY_DN61411_c0_g1	AT1G19300.1	Nucleotide-diphospho-sugar_transferases_superfamily_protein	1.55	5.27e-23	up	1.54	1.07e-09	up	2.01	3.45e-12	up	[M]	Cell wall/membrane/envelope biogenesis	Cellular Component: endoplasmic reticulum (GO:0005783);; Cellular Component: endoplasmic reticulum membrane (GO:0005789);; Cellular Component: Golgi apparatus (GO:0005794);; Biological Process: xylem and phloem pattern formation (GO:0010051);; Biological Process: glucuronoxylan biosynthetic process (GO:0010417);; Cellular Component: integral component of membrane (GO:0016021);; Molecular Function…	K20893|0.0|sind:105177732|K20893 PARVUS; probable galacturonosyltransferase-like 1 [EC:2.4.1.-]	--	--	Glycosyl transferase family 8	Probable galacturonosyltransferase-like 1 OS=Arabidopsis thaliana OX=3702 GN=GATL1 PE=2 SV=1	probable galacturonosyltransferase-like 1 [Sesamum indicum]
									TRINITY_DN51953_c0_g1	--		6.26	1.06e-85	up	3.8	6.41e-11	up	2.68	0.0014095	up	--	--	Biological Process: defense response (GO:0006952);; Molecular Function: hydrolase activity (GO:0016787);; Biological Process: negative regulation of translation (GO:0017148);; Molecular Function: rRNA N-glycosylase activity (GO:0030598);;	--|5e-16|bvg:104902526|hypothetical protein	--	--	Ribosome inactivating protein	Heterotepalin-4 OS=Phytolacca heterotepala OX=248308 GN=RIP1 PE=1 SV=2	CIP-29 [Volkameria inermis]
									TRINITY_DN61698_c0_g2	AT1G68670.1	myb-like_transcription_factor_family_protein	1.66	1.15e-17	up	1.99	0.00102679	up	2.8	6.63e-31	up	--	--	--	--|1e-114|sind:105169576|hypothetical protein	--	--	--	Transcription factor HHO5 OS=Arabidopsis thaliana OX=3702 GN=HHO5 PE=1 SV=1	myb family transcription factor EFM isoform X1 [Sesamum indicum]
									TRINITY_DN54595_c0_g1	AT4G11650.1	osmotin_34	1.73	3.39e-19	up	2.38	3.02e-18	up	1.69	3.42e-08	up	--	--	Cellular Component: extracellular region (GO:0005576);; Biological Process: killing of cells of other organism (GO:0031640);; Biological Process: defense response to fungus (GO:0050832);;	--|1e-150|sind:105164124|hypothetical protein	--	--	Thaumatin family	Thaumatin-like protein OS=Actinidia deliciosa OX=3627 GN=tlp PE=1 SV=2	protein P21 [Sesamum indicum]
									TRINITY_DN50833_c4_g1	AT3G02040.1	senescence-related_gene_3	2.38	4.58e-19	up	2.36	1.14e-06	up	1.51	0.000470574	up	[C]	Energy production and conversion	Molecular Function: magnesium ion binding (GO:0000287);; Biological Process: glycerol metabolic process (GO:0006071);; Molecular Function: glycerophosphodiester phosphodiesterase activity (GO:0008889);; Cellular Component: chloroplast (GO:0009507);; Cellular Component: plastid (GO:0009536);; Biological Process: cellular phosphate ion homeostasis (GO:0030643);; Biological Process: glycerophospholi…	K18696|1e-136|sind:105177463|K18696 GDE1; glycerophosphodiester phosphodiesterase [EC:3.1.4.46]	[R]	General function prediction only	Glycerophosphoryl diester phosphodiesterase family;; Glycerophosphoryl diester phosphodiesterase family	Glycerophosphodiester phosphodiesterase GDPD1, chloroplastic OS=Arabidopsis thaliana OX=3702 GN=GDPD1 PE=1 SV=1	PREDICTED: glycerophosphodiester phosphodiesterase GDPD1, chloroplastic-like isoform X1 [Erythranthe guttata]
									TRINITY_DN65739_c1_g3	AT1G60500.1	Dynamin_related_protein_4C	3.33	1.93e-13	up	2.07441	0.0227279	up	3.04	2.79e-05	up	[R]	General function prediction only	Biological Process: mitochondrial fission (GO:0000266);; Molecular Function: GTPase activity (GO:0003924);; Molecular Function: GTP binding (GO:0005525);; Cellular Component: cytoplasm (GO:0005737);; Cellular Component: microtubule (GO:0005874);; Molecular Function: microtubule binding (GO:0008017);;	--|0.0|sind:105164086|hypothetical protein	[UR]	--	Dynamin family;; Dynamin central region	Dynamin-related protein 4C OS=Arabidopsis thaliana OX=3702 GN=DRP4C PE=2 SV=1	Vacuolar sorting protein VPS1, dynamin [Handroanthus impetiginosus]
									TRINITY_DN52332_c0_g1	AT3G53980.1	Bifunctional_inhibitor/lipid-transfer_protein/seed_storage_2S_albumin_superfamily_protein	7.85	8.45e-09	up	7.69	6.46e-06	up	11.4	8.85e-08	up	--	--	--	--|4e-52|sind:105167116|hypothetical protein	--	--	Probable lipid transfer;; Protease inhibitor/seed storage/LTP family	--	uncharacterized protein LOC105167116 [Sesamum indicum]
									TRINITY_DN57640_c2_g1	AT3G05880.1	Low_temperature_and_salt_responsive_protein_family	2.14	3.98e-07	up	2.71	1.63e-09	up	2.14	0.000342864	up	[S]	Function unknown	Cellular Component: plasma membrane (GO:0005886);; Biological Process: response to cold (GO:0009409);; Biological Process: response to water deprivation (GO:0009414);; Biological Process: response to salt stress (GO:0009651);; Biological Process: response to abscisic acid (GO:0009737);; Cellular Component: integral component of membrane (GO:0016021);;	--|2e-27|aip:107645990|hypothetical protein	[R]	General function prediction only	--	Hydrophobic protein LTI6A OS=Oryza sativa subsp. japonica OX=39947 GN=LTI6A PE=2 SV=1	hydrophobic protein LTI6A [Arachis duranensis]
									TRINITY_DN46465_c0_g1	AT1G03220.1	Eukaryotic_aspartyl_protease_family_protein	4.41	2.15e-72	up	2.75	5.95e-08	up	1.72731	0.00599148	up	--	--	Molecular Function: aspartic-type endopeptidase activity (GO:0004190);; Biological Process: proteolysis (GO:0006508);; Biological Process: protein catabolic process (GO:0030163);; Molecular Function: identical protein binding (GO:0042802);; Molecular Function: nutrient reservoir activity (GO:0045735);;	--|0.0|sind:105165282|hypothetical protein	[O]	Posttranslational modification, protein turnover, chaperones	Xylanase inhibitor C-terminal;; Xylanase inhibitor N-terminal	Basic 7S globulin OS=Glycine max OX=3847 GN=BG PE=1 SV=2	Aspartyl protease [Handroanthus impetiginosus]
									TRINITY_DN54852_c1_g3	AT4G28640.1	indole-3-acetic_acid_inducible_11	1.13	7e-05	up	1.68	0.00193777	up	1.77	1.45e-10	up	--	--	Molecular Function: DNA-binding transcription factor activity (GO:0003700);; Cellular Component: nucleus (GO:0005634);; Biological Process: transcription, DNA-templated (GO:0006351);; Biological Process: response to auxin (GO:0009733);; Biological Process: auxin-activated signaling pathway (GO:0009734);; Biological Process: response to red light (GO:0010114);; Biological Process: response to far …	K14484|2e-22|spen:107022758|K14484 IAA; auxin-responsive protein IAA	--	--	AUX/IAA family	Auxin-responsive protein IAA29 OS=Arabidopsis thaliana OX=3702 GN=IAA29 PE=1 SV=2	hypothetical protein CDL12_03274 [Handroanthus impetiginosus]
									TRINITY_DN62004_c0_g1	--		8.01583	0	up	4.56	1.13e-125	up	5.75	1.6e-25	up	--	--	Molecular Function: mannose binding (GO:0005537);; Molecular Function: metal ion binding (GO:0046872);;	--|7e-15|lang:109337263|hypothetical protein	--	--	Legume lectin domain	Agglutinin-2 OS=Cladrastis kentukea OX=38412 PE=1 SV=1	hypothetical protein F511_19807 [Dorcoceras hygrometricum]
									TRINITY_DN50864_c1_g1	AT2G26695.1	Ran_BP2/NZF_zinc_finger-like_superfamily_protein	5.55	1.12e-33	up	2.39097	0.041419	up	3.43	7.61e-05	up	--	--	Molecular Function: zinc ion binding (GO:0008270);;	--|4e-88|sind:105162104|hypothetical protein	[R]	General function prediction only	Zn-finger in Ran binding protein and others	RanBP2-type zinc finger protein At1g67325 OS=Arabidopsis thaliana OX=3702 GN=At1g67325 PE=1 SV=1	zinc finger Ran-binding domain-containing protein 2 [Sesamum indicum]
									TRINITY_DN50140_c2_g1	--		2.74	1.3e-25	up	2.66	1.75e-10	up	1.79	0.000343706	up	--	--	Molecular Function: nucleic acid binding (GO:0003676);; Molecular Function: RNA-directed DNA polymerase activity (GO:0003964);; Molecular Function: aspartic-type endopeptidase activity (GO:0004190);; Molecular Function: endonuclease activity (GO:0004519);; Molecular Function: zinc ion binding (GO:0008270);; Biological Process: DNA integration (GO:0015074);;	--|1e-14|sind:105173348|hypothetical protein	[R]	General function prediction only	--	Retrovirus-related Pol polyprotein from transposon TNT 1-94 OS=Nicotiana tabacum OX=4097 PE=2 SV=1	hypothetical protein F511_19059 [Dorcoceras hygrometricum]
									TRINITY_DN63306_c1_g1	--		8.09	1.71e-13	up	8.75	2.88e-13	up	8.73	2.49e-14	up	[L]	Replication, recombination and repair	--	--|2e-37|psom:113279048|hypothetical protein	[R]	General function prediction only	--	--	putative retrotransposon protein [Phyllostachys edulis]
									TRINITY_DN51626_c2_g2	--		5.56	5.99e-129	up	5.57	1.01e-23	up	2.28801	0.045847	up	--	--	Cellular Component: apoplast (GO:0048046);;	--|4e-16|sind:105169762|hypothetical protein	--	--	--	Dirigent protein 23 OS=Arabidopsis thaliana OX=3702 GN=DIR23 PE=2 SV=1	dirigent protein 21 [Sesamum indicum]
									TRINITY_DN60478_c1_g2	AT4G21960.1	Peroxidase_superfamily_protein	2.97	1.01e-235	up	2.27624	0.00411936	up	1.91	1.89e-18	up	--	--	Molecular Function: peroxidase activity (GO:0004601);; Cellular Component: extracellular region (GO:0005576);; Biological Process: response to oxidative stress (GO:0006979);; Cellular Component: plant-type cell wall (GO:0009505);; Biological Process: plant-type cell wall organization (GO:0009664);; Molecular Function: heme binding (GO:0020037);; Biological Process: hydrogen peroxide catabolic pro…	K00430|1e-59|sind:105175345|K00430 E1.11.1.7; peroxidase [EC:1.11.1.7]	--	--	Peroxidase	Peroxidase 42 OS=Arabidopsis thaliana OX=3702 GN=PER42 PE=1 SV=2	Peroxidase [Handroanthus impetiginosus]
									TRINITY_DN59369_c0_g1	AT2G45660.1	AGAMOUS-like_20	3.82	4.98e-59	up	3.25	5.57e-19	up	3.31	1.3e-23	up	[K]	Transcription	Biological Process: protein import into nucleus, translocation (GO:0000060);; Biological Process: MAPK cascade (GO:0000165);; Molecular Function: RNA polymerase II regulatory region sequence-specific DNA binding (GO:0000977);; Molecular Function: DNA-binding transcription factor activity (GO:0003700);; Cellular Component: nucleus (GO:0005634);; Cellular Component: cytoplasm (GO:0005737);; Biologi…	--|5e-57|sind:105179249|hypothetical protein	[K]	Transcription	SRF-type transcription factor (DNA-binding and dimerisation domain);; K-box region	MADS-box protein SOC1 OS=Arabidopsis thaliana OX=3702 GN=SOC1 PE=1 SV=1	MADS-box protein SOC1 isoform X2 [Sesamum indicum]
									TRINITY_DN52792_c0_g2	AT3G52850.1	vacuolar_sorting_receptor_homolog_1	1.62	1.76e-14	up	2.05638	0.00268071	up	1.68736	0.0129644	up	--	--	Cellular Component: Golgi membrane (GO:0000139);; Molecular Function: calcium ion binding (GO:0005509);; Cellular Component: late endosome (GO:0005770);; Cellular Component: endoplasmic reticulum (GO:0005783);; Cellular Component: Golgi apparatus (GO:0005794);; Cellular Component: trans-Golgi network (GO:0005802);; Cellular Component: plasma membrane (GO:0005886);; Biological Process: protein tar…	--|6e-27|sind:105174671|hypothetical protein	--	--	--	Vacuolar-sorting receptor 1 OS=Arabidopsis thaliana OX=3702 GN=VSR1 PE=1 SV=2	vacuolar-sorting receptor 1-like isoform X2 [Sesamum indicum]
									TRINITY_DN58689_c1_g2	--		3.64114	0.00979895	up	6.1	0.000135616	up	8.08	1.07e-09	up	--	--	Cellular Component: integral component of plasma membrane (GO:0005887);; Biological Process: carbohydrate transport (GO:0008643);; Cellular Component: integral component of membrane (GO:0016021);; Molecular Function: sugar transmembrane transporter activity (GO:0051119);;	K15382|3e-34|sind:105172396|K15382 SLC50A; solute carrier family 50 (sugar transporter)	--	--	--	Bidirectional sugar transporter SWEET16 OS=Oryza sativa subsp. japonica OX=39947 GN=SWEET16 PE=3 SV=1	Multitransmembrane protein [Handroanthus impetiginosus]
									TRINITY_DN64967_c1_g2	AT3G51030.1	thioredoxin_H-type_1	3.97	1.56e-72	up	2.83	2.24e-09	up	3.84	1.88e-21	up	[OC]	--	Cellular Component: cytoplasm (GO:0005737);; Biological Process: glycerol ether metabolic process (GO:0006662);; Molecular Function: protein disulfide oxidoreductase activity (GO:0015035);; Biological Process: cell redox homeostasis (GO:0045454);;	K03671|4e-17|rcu:8266412|K03671 trxA; thioredoxin 1	[O]	Posttranslational modification, protein turnover, chaperones	Thioredoxin;; Thioredoxin	Thioredoxin H-type OS=Ricinus communis OX=3988 PE=3 SV=1	Thioredoxin [Handroanthus impetiginosus]
									TRINITY_DN66332_c0_g3	AT1G20850.1	xylem_cysteine_peptidase_2	2.94	7.38e-06	up	2.98217	0.00413645	up	5.07	4.51e-07	up	--	--	Cellular Component: plant-type vacuole (GO:0000325);; Molecular Function: cysteine-type endopeptidase activity (GO:0004197);; Cellular Component: extracellular space (GO:0005615);; Cellular Component: nucleus (GO:0005634);; Cellular Component: lysosome (GO:0005764);; Cellular Component: plasma membrane (GO:0005886);; Biological Process: programmed cell death involved in cell development (GO:00106…	K16290|1e-175|sind:105178386|K16290 XCP; xylem cysteine proteinase [EC:3.4.22.-]	[O]	Posttranslational modification, protein turnover, chaperones	Papain family cysteine protease;; Cathepsin propeptide inhibitor domain (I29)	Cysteine protease XCP1 OS=Arabidopsis thaliana OX=3702 GN=XCP1 PE=1 SV=1	cysteine protease XCP2 [Sesamum indicum]
									TRINITY_DN62309_c0_g1	--		7.93973	0	up	4.56	4.62e-37	up	5.33	3.69e-48	up	--	--	Molecular Function: carbohydrate binding (GO:0030246);; Molecular Function: metal ion binding (GO:0046872);;	--|1e-08|lang:109337263|hypothetical protein	--	--	Legume lectin domain	Seed leukoagglutinin OS=Maackia amurensis OX=37501 GN=MAL PE=1 SV=1	hypothetical protein F511_19807 [Dorcoceras hygrometricum]
									TRINITY_DN59118_c2_g1	AT4G13430.1	isopropyl_malate_isomerase_large_subunit_1	2.19	1.42e-07	up	4.56	1.16e-11	up	5.46	1.1e-16	up	[E]	Amino acid transport and metabolism	Molecular Function: 3-isopropylmalate dehydratase activity (GO:0003861);; Biological Process: leucine biosynthetic process (GO:0009098);; Cellular Component: chloroplast (GO:0009507);; Cellular Component: plastid (GO:0009536);; Cellular Component: chloroplast stroma (GO:0009570);; Biological Process: glucosinolate biosynthetic process (GO:0019761);; Biological Process: response to cadmium ion (GO…	K01703|1e-104|sind:105158613|K01703 leuC; 3-isopropylmalate/(R)-2-methylmalate dehydratase large subunit [EC:4.2.1.33 4.2.1.35]	[E]	Amino acid transport and metabolism	Aconitase family (aconitate hydratase);; Aconitase family (aconitate hydratase)	3-isopropylmalate dehydratase large subunit, chloroplastic OS=Arabidopsis thaliana OX=3702 GN=IIL1 PE=1 SV=1	3-isopropylmalate dehydratase large subunit, chloroplastic [Sesamum indicum]
									TRINITY_DN63589_c0_g1	--		2.45	3.62e-24	up	1.50782	0.00692891	up	1.82	9.17e-07	up	--	--	--	--|7e-08|nnu:104599900|hypothetical protein	--	--	--	--	hypothetical protein CDL12_23978 [Handroanthus impetiginosus]
									TRINITY_DN61853_c0_g3	AT1G65870.1	Disease_resistance-responsive_(dirigent-like_protein)_family_protein	2.2	1.89e-49	up	3.48	0.000348817	up	2.12	3.08e-13	up	--	--	Cellular Component: cell wall (GO:0005618);; Cellular Component: apoplast (GO:0048046);;	--|2e-62|sind:105169762|hypothetical protein	--	--	Dirigent-like protein	Dirigent protein 21 OS=Arabidopsis thaliana OX=3702 GN=DIR21 PE=3 SV=1	dirigent protein 21 [Sesamum indicum]
									TRINITY_DN64340_c0_g1	AT5G10530.1	Concanavalin_A-like_lectin_protein_kinase_family_protein	10.8	2.12e-27	up	7.23	2.57e-11	up	8.35	4.4e-07	up	--	--	Molecular Function: carbohydrate binding (GO:0030246);; Cellular Component: protein storage vacuole lumen (GO:0034495);;	--|5e-09|rcu:8259404|hypothetical protein	--	--	Legume lectin domain	Flt3 receptor-interacting lectin OS=Lablab purpureus OX=35936 GN=FRIL PE=1 SV=1	hypothetical protein F511_12330 [Dorcoceras hygrometricum]
									TRINITY_DN50526_c0_g1	--		3.02	5.93e-53	up	2.85	1.49e-05	up	1.73	9.18e-07	up	--	--	--	--|7e-06|nsy:104234228|hypothetical protein	--	--	--	--	hypothetical protein CDL12_15196 [Handroanthus impetiginosus]
									TRINITY_DN58790_c2_g1	AT4G28240.1	Wound-responsive_family_protein	3.03	7.33e-87	up	2.65	1.74e-15	up	2.94	3.3e-11	up	--	--	--	--|2e-34|spen:107024246|hypothetical protein	--	--	Wound-induced protein	--	hypothetical protein CDL12_13138 [Handroanthus impetiginosus]
									TRINITY_DN51672_c1_g1	AT1G76880.1	Duplicated_homeodomain-like_superfamily_protein	1.25	2.4e-09	up	1.6	2.89e-05	up	1.68	0.000165496	up	--	--	Molecular Function: DNA binding (GO:0003677);; Molecular Function: DNA-binding transcription factor activity (GO:0003700);; Cellular Component: nucleus (GO:0005634);; Biological Process: transcription, DNA-templated (GO:0006351);; Biological Process: regulation of cell size (GO:0008361);; Biological Process: response to water deprivation (GO:0009414);; Biological Process: trichome morphogenesis (…	--|1e-162|sind:105164615|hypothetical protein	[K]	Transcription	--	Trihelix transcription factor GTL1 OS=Arabidopsis thaliana OX=3702 GN=GTL1 PE=1 SV=2	uncharacterized protein LOC105164615 isoform X1 [Sesamum indicum]
									TRINITY_DN51848_c0_g1	AT5G51260.1	HAD_superfamily%2C_subfamily_IIIB_acid_phosphatase	3.77	1.29e-101	up	2.68	1.57e-06	up	1.47	0.000163905	up	--	--	Molecular Function: acid phosphatase activity (GO:0003993);;	--|3e-52|sind:105157700|hypothetical protein	--	--	HAD superfamily, subfamily IIIB (Acid phosphatase)	Acid phosphatase 1 OS=Solanum lycopersicum OX=4081 GN=APS1 PE=2 SV=1	Acid phosphatase [Handroanthus impetiginosus]
									TRINITY_DN69856_c0_g1	AT1G75720.1	WEB_family_protein_(DUF827)	4.09219	0.00139304	up	4.11624	0.0199948	up	4.74476	0.00840137	up	--	--	Cellular Component: cytosol (GO:0005829);; Biological Process: chloroplast avoidance movement (GO:0009903);; Biological Process: chloroplast accumulation movement (GO:0009904);;	--|2e-73|oeu:111410933|hypothetical protein	--	--	--	WEB family protein At1g75720 OS=Arabidopsis thaliana OX=3702 GN=At1g75720 PE=3 SV=1	WEB family protein At1g75720 [Sesamum indicum]
									TRINITY_DN56469_c1_g1	AT3G01500.1	carbonic_anhydrase_1	2.82117	0	up	2.66239	0.0101044	up	2.97	2.03e-18	up	--	--	Molecular Function: carbonate dehydratase activity (GO:0004089);; Molecular Function: zinc ion binding (GO:0008270);; Cellular Component: chloroplast stroma (GO:0009570);; Biological Process: carbon utilization (GO:0015976);;	K01673|6e-42|ini:109180570|K01673 cynT; carbonic anhydrase [EC:4.2.1.1]	[P]	Inorganic ion transport and metabolism	--	Carbonic anhydrase, chloroplastic OS=Spinacia oleracea OX=3562 PE=1 SV=2	PREDICTED: carbonic anhydrase 2-like [Ipomoea nil]
									TRINITY_DN52459_c0_g1	AT3G57920.1	squamosa_promoter_binding_protein-like_15	1.85	2.36e-13	up	2.26	0.00150601	up	1.28966	0.0409536	up	--	--	Molecular Function: DNA binding (GO:0003677);; Cellular Component: nucleus (GO:0005634);; Biological Process: transcription, DNA-templated (GO:0006351);; Biological Process: regulation of transcription, DNA-templated (GO:0006355);; Molecular Function: metal ion binding (GO:0046872);;	--|8e-55|sind:105159697|hypothetical protein	--	--	SBP domain	Squamosa promoter-binding-like protein 17 OS=Oryza sativa subsp. japonica OX=39947 GN=SPL17 PE=2 SV=2	squamosa promoter-binding-like protein 9 [Sesamum indicum]
									TRINITY_DN49992_c0_g1	--		3.63	6.53e-63	up	3.06	1e-11	up	2.34	1.29e-07	up	--	--	--	K01188|2e-06|oeu:111390590|K01188 E3.2.1.21; beta-glucosidase [EC:3.2.1.21]	--	--	--	--	--
									TRINITY_DN66716_c0_g1	AT3G24255.4	RNA-directed_DNA_polymerase_(reverse_transcriptase)-related_family_protein	4.1	3.66e-124	up	5.08	8.5e-110	up	3.65936	0.0336253	up	--	--	Molecular Function: nucleic acid binding (GO:0003676);; Molecular Function: RNA-DNA hybrid ribonuclease activity (GO:0004523);; Molecular Function: metal ion binding (GO:0046872);;	--|0.0|sind:105180271|hypothetical protein	[R]	General function prediction only	Reverse transcriptase (RNA-dependent DNA polymerase);; zinc-binding in reverse transcriptase;; Endonuclease/Exonuclease/phosphatase family;; Domain of unknown function (DUF4283);; Zinc knuckle	Putative ribonuclease H protein At1g65750 OS=Arabidopsis thaliana OX=3702 GN=At1g65750 PE=3 SV=1	uncharacterized protein LOC105180271 [Sesamum indicum]
									TRINITY_DN56138_c0_g1	AT5G20520.1	alpha/beta-Hydrolases_superfamily_protein	6.46	2.92e-05	up	5.82286	0.0270626	up	5.57585	0.0255529	up	[R]	General function prediction only	--	K06889|1e-72|sind:105173652|K06889 K06889; uncharacterized protein	[R]	General function prediction only	Prolyl oligopeptidase family;; alpha/beta hydrolase fold;; Serine aminopeptidase, S33;; Dienelactone hydrolase family;; BAAT / Acyl-CoA thioester hydrolase C terminal;; Phospholipase/Carboxylesterase	Alpha/beta hydrolase domain-containing protein WAV2 OS=Arabidopsis thaliana OX=3702 GN=WAV2 PE=2 SV=1	protein bem46 isoform X3 [Sesamum indicum]
									TRINITY_DN63641_c0_g2	--		2.76	4.63e-13	up	2.06147	0.00497542	up	2.62	2.41e-07	up	--	--	--	--	--	--	--	--	hypothetical protein MIMGU_mgv1a017124mg [Erythranthe guttata]
									TRINITY_DN54919_c3_g1	--		1.69	2.53e-37	up	2.27224	0.0448665	up	1.41346	0.0072492	up	--	--	Biological Process: response to light stimulus (GO:0009416);; Cellular Component: photosystem I (GO:0009522);; Cellular Component: photosystem II (GO:0009523);; Cellular Component: chloroplast thylakoid membrane (GO:0009535);; Biological Process: photosynthesis, light harvesting in photosystem I (GO:0009768);; Cellular Component: chloroplast envelope (GO:0009941);; Cellular Component: plastoglobu…	K08912|1e-17|nta:107775016|K08912 LHCB1; light-harvesting complex II chlorophyll a/b binding protein 1	--	--	--	Chlorophyll a-b binding protein 1D (Fragment) OS=Solanum lycopersicum OX=4081 GN=CAB1D PE=3 SV=1	putative chloroplast chlorophyll A-B binding protein type I, partial [Sorghum bicolor]
									TRINITY_DN52837_c0_g2	AT1G50060.1	CAP_(Cysteine-rich_secretory_proteins%2C_Antigen_5%2C_and_Pathogenesis-related_1_protein)_superfamily_protein	5.96	1.85e-05	up	6.46	2.54e-08	up	5.63	0.0011056	up	[S]	Function unknown	Cellular Component: extracellular region (GO:0005576);; Biological Process: killing of cells of other organism (GO:0031640);; Biological Process: defense response to fungus (GO:0050832);;	K13449|1e-30|sind:105172653|K13449 PR1; pathogenesis-related protein 1	[S]	Function unknown	Cysteine-rich secretory protein family	Pathogenesis-related leaf protein 6 OS=Solanum lycopersicum OX=4081 GN=PR1B1 PE=1 SV=2	pathogenesis-related leaf protein 6-like [Sesamum indicum]
									TRINITY_DN55432_c2_g1	--		1.71	7.25e-13	up	2.74415	0.00321291	up	1.38	1.41e-20	up	--	--	Biological Process: defense response (GO:0006952);; Biological Process: response to biotic stimulus (GO:0009607);;	--|1e-48|sind:105158618|hypothetical protein	--	--	Pathogenesis-related protein Bet v I family	Pathogenesis-related protein STH-21 OS=Solanum tuberosum OX=4113 GN=STH-21 PE=2 SV=1	hypothetical protein MIMGU_mgv1a015377mg [Erythranthe guttata]
									TRINITY_DN57839_c1_g4	AT5G12080.1	mechanosensitive_channel_of_small_conductance-like_10	5.86	2.57e-09	up	6.14	9.18e-10	up	6.3	3.32e-14	up	[M]	Cell wall/membrane/envelope biogenesis	Cellular Component: plasma membrane (GO:0005886);; Biological Process: anion transport (GO:0006820);; Molecular Function: mechanosensitive ion channel activity (GO:0008381);; Biological Process: leaf senescence (GO:0010150);; Cellular Component: integral component of membrane (GO:0016021);; Biological Process: detection of mechanical stimulus (GO:0050982);; Biological Process: programmed cell dea…	K22048|0.0|sind:105179728|K22048 MSL4S; mechanosensitive ion channel protein 4/5/6/7/8/9/10	[M]	Cell wall/membrane/envelope biogenesis	Mechanosensitive ion channel	Mechanosensitive ion channel protein 10 OS=Arabidopsis thaliana OX=3702 GN=MSL10 PE=1 SV=1	mechanosensitive ion channel protein 10 [Sesamum indicum]
									TRINITY_DN59072_c1_g1	AT2G12400.1	plasma_membrane_fusion_protein	1.19	0.000506002	up	1.21	7.43e-07	up	1.82	1.41e-20	up	--	--	--	--|0.0|sind:105164546|hypothetical protein	--	--	--	--	uncharacterized protein LOC105164546 [Sesamum indicum]
									TRINITY_DN48938_c0_g1	AT1G64500.1	Glutaredoxin_family_protein	1.31827	0.0192298	up	2.48388	0.00343469	up	2.18	0.000236699	up	--	--	Cellular Component: plasma membrane (GO:0005886);; Molecular Function: electron transfer activity (GO:0009055);; Molecular Function: protein disulfide oxidoreductase activity (GO:0015035);; Biological Process: cell redox homeostasis (GO:0045454);;	K17479|1e-145|sind:105161815|K17479 GRXCR1; glutaredoxin domain-containing cysteine-rich protein 1	[O]	Posttranslational modification, protein turnover, chaperones	Glutaredoxin	Uncharacterized protein At3g28850 OS=Arabidopsis thaliana OX=3702 GN=At3g28850 PE=4 SV=1	uncharacterized protein LOC105161815 [Sesamum indicum]
									TRINITY_DN56304_c0_g1	AT4G34320.1	transmembrane_protein%2C_putative_(DUF677)	2.37	2.83e-05	up	1.57722	0.0395493	up	1.87366	0.0355175	up	--	--	Cellular Component: integral component of membrane (GO:0016021);;	--|0.0|sind:105167490|hypothetical protein	--	--	Protein of unknown function (DUF677);; Protein BYPASS1-related	UPF0496 protein 1 OS=Oryza sativa subsp. japonica OX=39947 GN=Os03g0199100 PE=2 SV=1	UPF0496 protein 1-like isoform X1 [Sesamum indicum]
									TRINITY_DN57359_c4_g1	AT5G38020.1	S-adenosyl-L-methionine-dependent_methyltransferases_superfamily_protein	3.7	2.33e-09	up	5.09	6.25e-13	up	2.36791	0.0492439	up	--	--	Molecular Function: methyltransferase activity (GO:0008168);;	K21482|1e-119|sind:105173413|K21482 BAMT; benzoate O-methyltransferase [EC:2.1.1.273]	--	--	SAM dependent carboxyl methyltransferase	Benzoate carboxyl methyltransferase OS=Antirrhinum majus OX=4151 GN=BAMT PE=1 SV=1	PREDICTED: benzoate carboxyl methyltransferase-like isoform X1 [Erythranthe guttata]
									TRINITY_DN52445_c2_g2	--		1.77	1.86e-07	up	2.41	1.12e-09	up	2.07609	0.00701772	up	--	--	--	--|5e-06|nnu:104600636|hypothetical protein	--	--	--	--	--
									TRINITY_DN58545_c2_g3	AT2G47650.1	UDP-xylose_synthase_4	1.68396	0.00294074	up	1.13446	0.047287	up	1.58	8.97e-07	up	[MG]	--	Cellular Component: integral component of membrane (GO:0016021);; Cellular Component: Golgi cisterna membrane (GO:0032580);; Biological Process: UDP-D-xylose biosynthetic process (GO:0033320);; Molecular Function: UDP-glucuronate decarboxylase activity (GO:0048040);; Molecular Function: NAD+ binding (GO:0070403);;	K08678|1e-75|sind:105163124|K08678 UXS1; UDP-glucuronate decarboxylase [EC:4.1.1.35]	[GM]	--	GDP-mannose 4,6 dehydratase;; NAD dependent epimerase/dehydratase family	UDP-glucuronic acid decarboxylase 4 OS=Arabidopsis thaliana OX=3702 GN=UXS4 PE=2 SV=1	UDP-glucuronic acid decarboxylase [Actinidia chinensis var. chinensis]
									TRINITY_DN49294_c0_g1	--		3.28992	0.0453683	up	4.38	0.000408495	up	3.77182	0.00411175	up	--	--	--	K01513|3e-16|sind:105173612|K01513 ENPP1_3; ectonucleotide pyrophosphatase/phosphodiesterase family member 1/3 [EC:3.1.4.1 3.6.1.9]	[R]	General function prediction only	--	--	ectonucleotide pyrophosphatase/phosphodiesterase family member 1 [Sesamum indicum]
									TRINITY_DN59850_c0_g1	AT5G45650.1	subtilase_family_protein	2.94547	0.00140228	up	5.18	0.00212302	up	4.41	2.75e-10	up	[O]	Posttranslational modification, protein turnover, chaperones	Molecular Function: serine-type endopeptidase activity (GO:0004252);; Cellular Component: extracellular region (GO:0005576);;	--|1e-157|sind:105175717|hypothetical protein	--	--	Subtilase family;; Peptidase inhibitor I9	Subtilisin-like protease SBT5.6 OS=Arabidopsis thaliana OX=3702 GN=SBT5.6 PE=2 SV=1	subtilisin-like protease SBT5.6 [Sesamum indicum]
									TRINITY_DN56335_c0_g4	AT1G76410.1	RING/U-box_superfamily_protein	2.89	1.32e-05	up	1.71791	0.0290065	up	2.0364	0.00228504	up	[O]	Posttranslational modification, protein turnover, chaperones	Cellular Component: plasma membrane (GO:0005886);; Biological Process: defense response (GO:0006952);; Molecular Function: zinc ion binding (GO:0008270);; Biological Process: regulation of flower development (GO:0009909);; Biological Process: response to chitin (GO:0010200);; Biological Process: regulation of phosphate transport (GO:0010966);; Cellular Component: integral component of membrane (G…	--|7e-87|sind:105158871|hypothetical protein	[O]	Posttranslational modification, protein turnover, chaperones	Ring finger domain;; RING-like zinc finger;; Zinc finger, C3HC4 type (RING finger);; RING-H2 zinc finger domain;; Zinc finger, C3HC4 type (RING finger);; Anaphase-promoting complex subunit 11 RING-H2 finger	RING-H2 finger protein ATL80 OS=Arabidopsis thaliana OX=3702 GN=ATL80 PE=2 SV=1	RING-H2 finger protein ATL80 [Sesamum indicum]
									TRINITY_DN57602_c0_g1	AT3G16520.1	UDP-glucosyl_transferase_88A1	6.45	0.00011927	up	5.70704	0.0459493	up	5.84509	0.0356711	up	--	--	Biological Process: metabolic process (GO:0008152);; Molecular Function: baicalein 7-O-glucuronosyltransferase activity (GO:0102159);; Molecular Function: scutellarein 7-O-glucuronosyltransferase activity (GO:0102467);;	K21370|4e-47|sind:105160417|K21370 UBGAT; baicalein 7-O-glucuronosyltransferase [EC:2.4.1.253]	[GC]	--	--	Baicalein 7-O-glucuronosyltransferase OS=Scutellaria baicalensis OX=65409 GN=UBGAT-I PE=1 SV=1	PREDICTED: baicalein 7-O-glucuronosyltransferase-like [Erythranthe guttata]
									TRINITY_DN52052_c2_g1	AT4G15920.1	Nodulin_MtN3_family_protein	1.8326	0.00934099	up	3.02	7.63e-11	up	4.77	4.35e-27	up	--	--	Cellular Component: integral component of plasma membrane (GO:0005887);; Biological Process: carbohydrate transport (GO:0008643);; Cellular Component: integral component of membrane (GO:0016021);; Molecular Function: sugar transmembrane transporter activity (GO:0051119);;	K15382|1e-36|gra:105761070|K15382 SLC50A; solute carrier family 50 (sugar transporter)	[R]	General function prediction only	Sugar efflux transporter for intercellular exchange;; Sugar efflux transporter for intercellular exchange	Bidirectional sugar transporter SWEET16 OS=Oryza sativa subsp. japonica OX=39947 GN=SWEET16 PE=3 SV=1	unnamed protein product [Coffea canephora]
									TRINITY_DN56517_c1_g6	--		2.66	1.43e-09	up	2.29553	0.00699877	up	1.75906	0.0218381	up	--	--	Cellular Component: plasma membrane (GO:0005886);; Biological Process: megasporogenesis (GO:0009554);; Cellular Component: integral component of membrane (GO:0016021);;	--|6e-45|aip:107619415|hypothetical protein	--	--	Cysteine-rich TM module stress tolerance	Cysteine-rich and transmembrane domain-containing protein WIH2 OS=Arabidopsis thaliana OX=3702 GN=WIH2 PE=1 SV=1	cysteine-rich and transmembrane domain-containing protein A [Arachis duranensis]
									TRINITY_DN52639_c2_g1	AT4G13540.1	golgin_family_A_protein	6.06328	0.0249246	up	6.76	7.8e-06	up	6.98	1.71e-05	up	--	--	--	--|3e-79|oeu:111393639|hypothetical protein	--	--	--	--	hypothetical protein CDL12_28519 [Handroanthus impetiginosus]
									TRINITY_DN56962_c0_g2	AT3G11150.1	2-oxoglutarate_(2OG)_and_Fe(II)-dependent_oxygenase_superfamily_protein	3.34	0.000155657	up	1.99102	0.00458854	up	3.59	1.08e-06	up	--	--	Biological Process: cell morphogenesis involved in differentiation (GO:0000904);; Molecular Function: structural constituent of cell wall (GO:0005199);; Cellular Component: extracellular region (GO:0005576);; Cellular Component: plant-type cell wall (GO:0009505);; Cellular Component: plasmodesma (GO:0009506);; Biological Process: unidimensional cell growth (GO:0009826);; Biological Process: trich…	--|1e-118|oeu:111403036|hypothetical protein	--	--	non-haem dioxygenase in morphine synthesis N-terminal	Leucine-rich repeat extensin-like protein 1 OS=Arabidopsis thaliana OX=3702 GN=LRX1 PE=1 SV=1	PREDICTED: uncharacterized protein LOC105977365 [Erythranthe guttata]
									TRINITY_DN55766_c0_g2	AT4G23230.1	cysteine-rich_RECEPTOR-like_kinase	2.20885	0.0061639	up	4.9	2.69e-07	up	4.38	6.9e-11	up	[RTKL]	--	Biological Process: response to reactive oxygen species (GO:0000302);; Molecular Function: protein kinase activity (GO:0004672);; Molecular Function: protein serine/threonine kinase activity (GO:0004674);; Molecular Function: ATP binding (GO:0005524);; Cellular Component: plasma membrane (GO:0005886);; Cellular Component: integral component of membrane (GO:0016021);; Biological Process: defense r…	--|0.0|sind:105160816|hypothetical protein	--	--	Protein kinase domain;; Salt stress response/antifungal;; Protein tyrosine kinase;; Protein tyrosine kinase	Cysteine-rich receptor-like protein kinase 7 OS=Arabidopsis thaliana OX=3702 GN=CRK7 PE=2 SV=1	putative receptor-like protein kinase At4g00960 [Sesamum indicum]
									TRINITY_DN58974_c2_g2	--		1.52948	0.0151672	up	2.51	3.96e-08	up	2.93	0.000248299	up	--	--	--	--|1e-19|sind:105156710|hypothetical protein	--	--	--	--	SQUAMOSA promoter binding protein-like 5, partial [Salvia miltiorrhiza]
									TRINITY_DN60801_c3_g1	AT1G07630.1	pol-like_5	5.08	3.19e-05	up	3.99661	0.00919717	up	5.20235	0.00646191	up	--	--	Molecular Function: protein serine/threonine phosphatase activity (GO:0004722);; Cellular Component: nucleus (GO:0005634);; Cellular Component: plasma membrane (GO:0005886);; Molecular Function: metal ion binding (GO:0046872);; Biological Process: leaf development (GO:0048366);;	--|1e-75|sind:105161470|hypothetical protein	[T]	Signal transduction mechanisms	--	Probable protein phosphatase 2C 4 OS=Arabidopsis thaliana OX=3702 GN=PLL5 PE=2 SV=1	probable protein phosphatase 2C 4 [Sesamum indicum]
									TRINITY_DN44646_c0_g1	AT1G07430.1	highly_ABA-induced_PP2C_protein_2	3.34	0.000473481	up	3.5	2.85e-05	up	4.86	1.03e-10	up	[T]	Signal transduction mechanisms	Molecular Function: protein serine/threonine phosphatase activity (GO:0004722);; Molecular Function: potassium channel activity (GO:0005267);; Cellular Component: plasma membrane (GO:0005886);; Biological Process: negative regulation of abscisic acid-activated signaling pathway (GO:0009788);; Biological Process: positive regulation of gibberellic acid mediated signaling pathway (GO:0009939);; Bio…	K14497|1e-167|sind:105163885|K14497 PP2C; protein phosphatase 2C [EC:3.1.3.16]	[T]	Signal transduction mechanisms	Protein phosphatase 2C;; Protein phosphatase 2C	Protein phosphatase 2C 3 OS=Arabidopsis thaliana OX=3702 GN=AIP1 PE=1 SV=1	Serine/threonine protein phosphatase [Handroanthus impetiginosus]
									TRINITY_DN64059_c2_g1	--		3.4858	0.0371415	up	5.34	0.000160562	up	4.63	0.000409138	up	[L]	Replication, recombination and repair	Molecular Function: RNA-directed DNA polymerase activity (GO:0003964);; Molecular Function: RNA-directed 5'-3' RNA polymerase activity (GO:0003968);; Cellular Component: mitochondrion (GO:0005739);;	--|1e-118|mesc:110611586|hypothetical protein	[R]	General function prediction only	Retrotransposon gag protein;; Retroviral aspartyl protease	RNA-directed DNA polymerase homolog OS=Oenothera berteroana OX=3950 PE=4 SV=1	uncharacterized protein LOC110611586 [Manihot esculenta]
									TRINITY_DN57862_c1_g1	AT2G22570.1	nicotinamidase_1	1.71	0.000284561	up	1.77	0.000153857	up	1.10541	0.040504	up	[Q]	Secondary metabolites biosynthesis, transport and catabolism	Molecular Function: nicotinamidase activity (GO:0008936);; Biological Process: response to abscisic acid (GO:0009737);; Biological Process: pyridine nucleotide salvage (GO:0019365);;	--|1e-102|sind:105176387|hypothetical protein	--	--	Isochorismatase family	Nicotinamidase 1 OS=Arabidopsis thaliana OX=3702 GN=NIC1 PE=1 SV=1	Nicotinamidase [Handroanthus impetiginosus]
									TRINITY_DN62819_c2_g2	--		1.47772	0.00311087	up	1.26279	0.00919106	up	1.61809	0.00681714	up	--	--	--	--	--	--	--	--	hypothetical protein MIMGU_mgv1a006807mg [Erythranthe guttata]
									TRINITY_DN59491_c1_g2	AT5G15830.1	basic_leucine-zipper_3	4.64	4.24e-08	up	5.93	2.71e-16	up	6.45	2.78e-18	up	--	--	Molecular Function: DNA-binding transcription factor activity (GO:0003700);; Cellular Component: nucleus (GO:0005634);; Biological Process: transcription, DNA-templated (GO:0006351);; Molecular Function: sequence-specific DNA binding (GO:0043565);;	--|4e-80|sind:105177566|hypothetical protein	--	--	bZIP transcription factor;; Basic region leucine zipper	Basic leucine zipper 43 OS=Arabidopsis thaliana OX=3702 GN=BZIP43 PE=1 SV=1	basic leucine zipper 43 [Sesamum indicum]
									TRINITY_DN63898_c1_g2	AT2G25620.1	DNA-binding_protein_phosphatase_1	2.23	4.81e-07	up	1.61289	0.00995807	up	1.34666	0.0235184	up	[T]	Signal transduction mechanisms	Molecular Function: protein serine/threonine phosphatase activity (GO:0004722);; Cellular Component: nucleus (GO:0005634);; Cellular Component: cytosol (GO:0005829);; Molecular Function: metal ion binding (GO:0046872);; Biological Process: regulation of defense response to virus (GO:0050688);;	K14803|1e-161|sind:105164818|K14803 PTC2_3; protein phosphatase PTC2/3 [EC:3.1.3.16]	[T]	Signal transduction mechanisms	Protein phosphatase 2C	Probable protein phosphatase 2C 57 OS=Oryza sativa subsp. japonica OX=39947 GN=Os06g0597200 PE=2 SV=1	probable protein phosphatase 2C 22 isoform X2 [Sesamum indicum]
									TRINITY_DN49175_c0_g4	AT3G15210.1	ethylene_responsive_element_binding_factor_4	1.63154	0.00530755	up	2.33	0.000247008	up	1.09166	0.0139094	up	--	--	Molecular Function: DNA binding (GO:0003677);; Molecular Function: DNA-binding transcription factor activity (GO:0003700);; Cellular Component: nucleus (GO:0005634);; Biological Process: transcription, DNA-templated (GO:0006351);; Biological Process: defense response (GO:0006952);; Biological Process: ethylene-activated signaling pathway (GO:0009873);;	K09286|1e-95|sind:105178559|K09286 EREBP; EREBP-like factor	--	--	AP2 domain	Ethylene-responsive transcription factor 4 OS=Nicotiana sylvestris OX=4096 GN=ERF4 PE=2 SV=1	hypothetical protein CDL12_12174 [Handroanthus impetiginosus]
									TRINITY_DN63676_c0_g1	AT3G20860.1	Serine/Threonine_kinase_catalytic_domain_protein	1.88111	0.0201509	up	1.82957	0.00309143	up	2.32428	0.0105721	up	[RTKL]	--	Molecular Function: protein serine/threonine kinase activity (GO:0004674);; Molecular Function: ATP binding (GO:0005524);; Biological Process: protein phosphorylation (GO:0006468);; Biological Process: lateral root formation (GO:0010311);; Biological Process: negative regulation of ethylene biosynthetic process (GO:0010366);; Biological Process: cortical microtubule organization (GO:0043622);;	K08857|1e-150|oeu:111400965|K08857 NEK1_4_5; NIMA (never in mitosis gene a)-related kinase 1/4/5 [EC:2.7.11.1]	[R]	General function prediction only	Protein kinase domain;; Protein tyrosine kinase;; Protein kinase domain;; Protein tyrosine kinase	Serine/threonine-protein kinase Nek6 OS=Arabidopsis thaliana OX=3702 GN=NEK6 PE=3 SV=1	PREDICTED: serine/threonine-protein kinase Nek6-like isoform X1 [Erythranthe guttata]
									TRINITY_DN51686_c1_g1	AT1G12110.1	nitrate_transporter_1.1	4.91172	0.00941988	up	4.05009	0.0457371	up	4.42	4.55e-06	up	[E]	Amino acid transport and metabolism	Cellular Component: plasma membrane (GO:0005886);; Biological Process: oligopeptide transport (GO:0006857);; Biological Process: response to water deprivation (GO:0009414);; Biological Process: response to herbicide (GO:0009635);; Biological Process: auxin-activated signaling pathway (GO:0009734);; Biological Process: response to nitrate (GO:0010167);; Molecular Function: nitrate transmembrane tr…	--|0.0|sind:105155830|hypothetical protein	[E]	Amino acid transport and metabolism	POT family	Protein NRT1/ PTR FAMILY 6.3 OS=Arabidopsis thaliana OX=3702 GN=NPF6.3 PE=1 SV=1	PREDICTED: protein NRT1/ PTR FAMILY 6.3-like [Erythranthe guttata]
									TRINITY_DN62904_c4_g3	AT4G27410.2	NAC_(No_Apical_Meristem)_domain_transcriptional_regulator_superfamily_protein	3.83	3.15e-06	up	3.66	7.84e-11	up	2.89	5.51e-06	up	--	--	Molecular Function: DNA binding (GO:0003677);; Cellular Component: nucleus (GO:0005634);; Biological Process: transcription, DNA-templated (GO:0006351);; Biological Process: regulation of transcription, DNA-templated (GO:0006355);;	--|1e-163|sind:105174752|hypothetical protein	--	--	No apical meristem (NAM) protein	NAC domain-containing protein 72 OS=Arabidopsis thaliana OX=3702 GN=NAC072 PE=2 SV=1	NAC domain-containing protein 72 [Sesamum indicum]
									TRINITY_DN48908_c0_g1	AT5G43150.1	elongation_factor	1.28967	0.0178024	up	1.13029	0.0321012	up	1.37	1.97e-05	up	--	--	--	--|5e-11|tcc:18592002|hypothetical protein	--	--	--	--	hypothetical protein CDL12_05185 [Handroanthus impetiginosus]
									TRINITY_DN60399_c0_g1	AT5G32440.1	Ubiquitin_system_component_Cue_protein	2.95	1.11e-07	up	2.96	4.78e-09	up	3.41	0.000185951	up	--	--	--	--|1e-119|sind:105164821|hypothetical protein	--	--	CUE domain	--	uncharacterized protein LOC105164821 isoform X1 [Sesamum indicum]
									TRINITY_DN59981_c1_g1	AT1G76250.1	transmembrane_protein	2.12	0.000174144	up	1.17	0.000514258	up	1.29	1.8e-05	up	--	--	--	--|0.0|sind:105179162|hypothetical protein	--	--	--	--	uncharacterized protein LOC105179162 [Sesamum indicum]
									TRINITY_DN56048_c0_g3	AT4G11650.1	osmotin_34	2.50431	0.0196261	up	5.38	4.25e-06	up	3.35604	0.0488081	up	--	--	Cellular Component: vacuole (GO:0005773);; Biological Process: defense response (GO:0006952);; Biological Process: response to biotic stimulus (GO:0009607);;	--|6e-75|mtr:MTR_8g096910|hypothetical protein	--	--	Thaumatin family	Pathogenesis-related protein R major form OS=Nicotiana tabacum OX=4097 PE=1 SV=1	thaumatin-like protein [Pinus monticola]
									TRINITY_DN50898_c0_g2	AT2G22430.1	homeobox_protein_6	1.41	2.26e-08	up	1.84	1.46e-11	up	1.69	2.65e-06	up	[K]	Transcription	Molecular Function: DNA-binding transcription factor activity (GO:0003700);; Cellular Component: nucleus (GO:0005634);; Biological Process: transcription, DNA-templated (GO:0006351);; Biological Process: response to blue light (GO:0009637);; Biological Process: response to salt stress (GO:0009651);; Biological Process: leaf morphogenesis (GO:0009965);; Molecular Function: protein homodimerization…	K09338|4e-68|sind:105156564|K09338 HD-ZIP; homeobox-leucine zipper protein	[K]	Transcription	Homeobox domain;; Homeobox associated leucine zipper;; Homeobox KN domain	Homeobox-leucine zipper protein HAT5 OS=Arabidopsis thaliana OX=3702 GN=HAT5 PE=1 SV=1	homeobox-leucine zipper protein HAT5-like [Sesamum indicum]
									TRINITY_DN66656_c4_g3	--		5.44034	0.0153205	up	5.99933	0.00779491	up	5.42154	0.0439159	up	--	--	Molecular Function: transmembrane receptor protein serine/threonine kinase activity (GO:0004675);; Molecular Function: structural constituent of cell wall (GO:0005199);; Molecular Function: ATP binding (GO:0005524);; Cellular Component: plasma membrane (GO:0005886);; Biological Process: protein phosphorylation (GO:0006468);; Biological Process: cell surface receptor signaling pathway (GO:0007166)…	--|9e-11|ini:109155668|hypothetical protein	[T]	Signal transduction mechanisms	--	Proline-rich receptor-like protein kinase PERK8 OS=Arabidopsis thaliana OX=3702 GN=PERK8 PE=1 SV=1	pollen extensin-like2 [Zea mays]
									TRINITY_DN50188_c1_g3	AT1G18200.1	Rab_GTPase-like_A1I_protein	1.34363	0.00968968	up	1.41556	0.0033914	up	2	5.84e-07	up	[R]	General function prediction only	Molecular Function: GTP binding (GO:0005525);; Cellular Component: endosome (GO:0005768);; Cellular Component: plasma membrane (GO:0005886);; Biological Process: small GTPase mediated signal transduction (GO:0007264);; Biological Process: protein transport (GO:0015031);;	--|1e-128|sind:105166578|hypothetical protein	[U]	Intracellular trafficking, secretion, and vesicular transport	Ras family;; Ras of Complex, Roc, domain of DAPkinase;; ADP-ribosylation factor family;; 50S ribosome-binding GTPase	Ras-related protein RABA6b OS=Arabidopsis thaliana OX=3702 GN=RABA6B PE=2 SV=2	ras-related protein RABA6a-like [Sesamum indicum]
									TRINITY_DN62859_c1_g1	AT4G34710.1	arginine_decarboxylase_2	2.74	1.11e-09	up	2.68	1.27e-07	up	1.1	9.31e-06	up	[E]	Amino acid transport and metabolism	Biological Process: arginine catabolic process (GO:0006527);; Biological Process: spermidine biosynthetic process (GO:0008295);; Molecular Function: arginine decarboxylase activity (GO:0008792);; Biological Process: putrescine biosynthetic process (GO:0009446);;	K01583|0.0|sind:105169707|K01583 E4.1.1.19; arginine decarboxylase [EC:4.1.1.19]	--	--	Pyridoxal-dependent decarboxylase, pyridoxal binding domain	Arginine decarboxylase OS=Pisum sativum OX=3888 PE=2 SV=1	arginine decarboxylase [Sesamum indicum]
									TRINITY_DN55721_c0_g1	--		1.23548	0.00353319	up	1.74	1e-07	up	1.00234	0.0270161	up	[L]	Replication, recombination and repair	--	--|6e-39|rcn:112164308|hypothetical protein	[R]	General function prediction only	--	--	polyprotein, partial [Ananas comosus]
									TRINITY_DN64112_c0_g1	AT3G30525.1	nuclease	1.43619	0.0165789	up	1.43	0.00068445	up	2.02	2.89e-08	up	--	--	Molecular Function: nuclease activity (GO:0004518);; Cellular Component: nucleus (GO:0005634);; Molecular Function: metal ion binding (GO:0046872);;	K23222|2e-98|egr:104433194|K23222 HARBI1; nuclease HARBI1 [EC:3.1.-.-]	[L]	Replication, recombination and repair	DDE superfamily endonuclease	Protein ALP1-like OS=Arabidopsis thaliana OX=3702 GN=At3g55350 PE=2 SV=1	PREDICTED: putative nuclease HARBI1 [Erythranthe guttata]
									TRINITY_DN49084_c1_g1	AT1G75620.1	glyoxal_oxidase-related_protein	2.61297	0.00360673	up	3.05561	0.0447363	up	2.31886	0.0325921	up	--	--	Molecular Function: aldehyde oxidase activity (GO:0004031);; Cellular Component: extracellular region (GO:0005576);; Biological Process: multicellular organism development (GO:0007275);;	--|0.0|sind:105166070|hypothetical protein	--	--	Glyoxal oxidase N-terminus;; Domain of unknown function (DUF1929)	Aldehyde oxidase GLOX1 OS=Arabidopsis thaliana OX=3702 GN=GLOX1 PE=2 SV=1	aldehyde oxidase GLOX [Sesamum indicum]
									TRINITY_DN60535_c0_g4	AT1G10630.1	ADP-ribosylation_factor_A1F	7.86	1.39e-05	up	8.17	2.64e-08	up	9.17	2.08e-09	up	[R]	General function prediction only	Molecular Function: GTP binding (GO:0005525);; Cellular Component: Golgi apparatus (GO:0005794);; Biological Process: small GTPase mediated signal transduction (GO:0007264);; Biological Process: protein transport (GO:0015031);; Biological Process: vesicle-mediated transport (GO:0016192);;	K07937|1e-14|oeu:111390116|K07937 ARF1; ADP-ribosylation factor 1	[U]	Intracellular trafficking, secretion, and vesicular transport	--	ADP-ribosylation factor OS=Vigna unguiculata OX=3917 GN=ARF PE=2 SV=3	ADP-ribosylation factor 1-like [Olea europaea var. sylvestris]
									TRINITY_DN61819_c1_g1	AT3G53140.1	O-methyltransferase_family_protein	2.68	3.04e-22	up	2.19	0.000205487	up	1.54	2.69e-06	up	[QR]	--	Biological Process: lignin biosynthetic process (GO:0009809);; Molecular Function: caffeate O-methyltransferase activity (GO:0047763);;	--|0.0|sind:105179510|hypothetical protein	[R]	General function prediction only	O-methyltransferase;; Dimerisation domain	Caffeic acid 3-O-methyltransferase 1 OS=Ocimum basilicum OX=39350 GN=COMT1 PE=2 SV=1	flavone 3&apos;-O-methyltransferase 1 [Sesamum indicum]
									TRINITY_DN59820_c1_g1	AT3G13540.1	myb_domain_protein_5	1.44	0.000385014	up	2.54	2.76e-06	up	1.5	2.75e-06	up	[KAD]	--	Molecular Function: RNA polymerase II transcription factor activity, sequence-specific DNA binding (GO:0000981);; Molecular Function: transcription factor activity, RNA polymerase II transcription factor recruiting (GO:0001135);; Molecular Function: DNA-binding transcription factor activity (GO:0003700);; Cellular Component: nucleus (GO:0005634);; Biological Process: transcription, DNA-templated …	K09422|1e-122|sind:105156033|K09422 MYBP; transcription factor MYB, plant	[K]	Transcription	Myb-like DNA-binding domain;; Myb-like DNA-binding domain	Transcription repressor MYB5 OS=Arabidopsis thaliana OX=3702 GN=MYB5 PE=1 SV=1	transcription repressor MYB5-like [Sesamum indicum]
									TRINITY_DN57667_c2_g1	--		2.71	1.73e-09	up	3.43	5.02e-26	up	3.2	2.41e-09	up	--	--	Molecular Function: electron transfer activity (GO:0009055);; Cellular Component: anchored component of membrane (GO:0031225);; Cellular Component: anchored component of plasma membrane (GO:0046658);; Molecular Function: metal ion binding (GO:0046872);;	--|1e-43|sind:105175279|hypothetical protein	--	--	Plastocyanin-like domain	Uclacyanin 1 OS=Arabidopsis thaliana OX=3702 GN=UCC1 PE=1 SV=1	PREDICTED: early nodulin-like protein 2 [Erythranthe guttata]
									TRINITY_DN53145_c1_g2	AT2G40095.1	Alpha/beta_hydrolase_related_protein	2.83	2.05e-06	up	2.12786	0.00255803	up	2.92	6.15e-08	up	--	--	--	--|1e-115|sind:105160881|hypothetical protein	[R]	General function prediction only	Cholesterol-capturing domain	--	uncharacterized protein LOC105160881 [Sesamum indicum]
									TRINITY_DN55101_c1_g2	AT3G62290.1	ADP-ribosylation_factor_A1E	7.79	2.11e-07	up	8.38	3.49e-07	up	8.87	1.85e-10	up	[R]	General function prediction only	Molecular Function: GTP binding (GO:0005525);; Cellular Component: Golgi apparatus (GO:0005794);; Biological Process: protein ADP-ribosylation (GO:0006471);; Biological Process: intracellular protein transport (GO:0006886);; Biological Process: small GTPase mediated signal transduction (GO:0007264);; Biological Process: vesicle-mediated transport (GO:0016192);;	K07937|3e-27|ghi:107920316|K07937 ARF1; ADP-ribosylation factor 1	[U]	Intracellular trafficking, secretion, and vesicular transport	--	ADP-ribosylation factor 2 OS=Oryza sativa subsp. japonica OX=39947 GN=ARF PE=2 SV=2	PREDICTED: ADP-ribosylation factor 2-B isoform X1 [Gossypium hirsutum]
									TRINITY_DN50502_c2_g1	--		1.56	5.35e-05	up	1.47	2.47e-05	up	1.18	7.82e-05	up	--	--	Molecular Function: SNARE binding (GO:0000149);; Molecular Function: SNAP receptor activity (GO:0005484);; Cellular Component: endosome (GO:0005768);; Cellular Component: plasma membrane (GO:0005886);; Biological Process: exocytosis (GO:0006887);; Biological Process: vesicle fusion (GO:0006906);; Cellular Component: cell plate (GO:0009504);; Cellular Component: plasmodesma (GO:0009506);; Biologic…	--|1e-44|cann:107844823|hypothetical protein	[U]	Intracellular trafficking, secretion, and vesicular transport	--	Vesicle-associated membrane protein 721 OS=Arabidopsis thaliana OX=3702 GN=VAMP721 PE=2 SV=1	PREDICTED: uncharacterized protein LOC107844823 [Capsicum annuum]
									TRINITY_DN51291_c1_g1	AT3G48360.2	BTB_and_TAZ_domain_protein_2	2.11442	0.00721079	up	2.10133	0.0388598	up	1.41	7.79e-06	up	--	--	Molecular Function: transcription coregulator activity (GO:0003712);; Molecular Function: histone acetyltransferase activity (GO:0004402);; Molecular Function: calmodulin binding (GO:0005516);; Cellular Component: nucleus (GO:0005634);; Cellular Component: cytoplasm (GO:0005737);; Biological Process: regulation of transcription, DNA-templated (GO:0006355);; Molecular Function: zinc ion binding (G…	--|7e-16|vvi:100260390|hypothetical protein	[K]	Transcription	TAZ zinc finger	BTB/POZ and TAZ domain-containing protein 1 OS=Arabidopsis thaliana OX=3702 GN=BT1 PE=1 SV=1	CREB binding protein/P300 [Handroanthus impetiginosus]
									TRINITY_DN49162_c0_g1	--		2.46	2.28e-07	up	2.72	9.75e-05	up	2.29	6.97e-07	up	--	--	Cellular Component: nucleosome (GO:0000786);; Molecular Function: DNA binding (GO:0003677);; Cellular Component: nucleus (GO:0005634);; Biological Process: nucleosome assembly (GO:0006334);; Biological Process: regulation of transcription, DNA-templated (GO:0006355);;	--|2e-80|sind:105159884|hypothetical protein	--	--	linker histone H1 and H5 family;; AT hook motif	HMG-Y-related protein A OS=Glycine max OX=3847 PE=2 SV=1	hypothetical protein CDL12_05555 [Handroanthus impetiginosus]
									TRINITY_DN60635_c3_g1	AT5G12020.1	17.6_kDa_class_II_heat_shock_protein	6.43	3.35e-35	up	2.18	5.45e-06	up	2.45	1.02e-07	up	--	--	Cellular Component: cytoplasm (GO:0005737);;	K13993|6e-48|sind:105164640|K13993 HSP20; HSP20 family protein	[O]	Posttranslational modification, protein turnover, chaperones	--	17.3 kDa class II heat shock protein OS=Solanum peruvianum OX=4082 PE=2 SV=1	PREDICTED: 17.3 kDa class II heat shock protein-like [Erythranthe guttata]
									TRINITY_DN57839_c1_g1	AT5G12080.1	mechanosensitive_channel_of_small_conductance-like_10	5.68	1.73e-09	up	6.27	7.82e-10	up	6.54	2.76e-14	up	[M]	Cell wall/membrane/envelope biogenesis	Cellular Component: plasma membrane (GO:0005886);; Biological Process: anion transport (GO:0006820);; Molecular Function: mechanosensitive ion channel activity (GO:0008381);; Biological Process: leaf senescence (GO:0010150);; Cellular Component: integral component of membrane (GO:0016021);; Biological Process: detection of mechanical stimulus (GO:0050982);; Biological Process: programmed cell dea…	K22048|0.0|sind:105179728|K22048 MSL4S; mechanosensitive ion channel protein 4/5/6/7/8/9/10	[M]	Cell wall/membrane/envelope biogenesis	Mechanosensitive ion channel	Mechanosensitive ion channel protein 10 OS=Arabidopsis thaliana OX=3702 GN=MSL10 PE=1 SV=1	mechanosensitive ion channel protein 10 [Sesamum indicum]
									TRINITY_DN58841_c0_g2	AT3G22660.1	rRNA_processing_protein-like_protein	2.61074	0.00968098	up	4.03	1.55e-18	up	4.52	1.3e-26	up	--	--	Cellular Component: nucleolus (GO:0005730);; Biological Process: rRNA processing (GO:0006364);; Cellular Component: preribosome, large subunit precursor (GO:0030687);; Cellular Component: nuclear periphery (GO:0034399);; Biological Process: ribosomal large subunit biogenesis (GO:0042273);;	K14823|1e-170|sind:105174341|K14823 EBP2; rRNA-processing protein EBP2	[A]	RNA processing and modification	Eukaryotic rRNA processing protein EBP2	Probable rRNA-processing protein EBP2 homolog OS=Arabidopsis thaliana OX=3702 GN=EBP2 PE=1 SV=1	probable rRNA-processing protein EBP2 homolog [Sesamum indicum]
									TRINITY_DN56495_c2_g1	AT5G18670.1	beta-amylase_3	1.57	0.00092693	up	1.12241	0.00807327	up	1.08	3.45e-05	up	--	--	Biological Process: polysaccharide catabolic process (GO:0000272);; Cellular Component: cytoplasm (GO:0005737);; Molecular Function: beta-amylase activity (GO:0016161);;	--|0.0|sind:105171436|hypothetical protein	--	--	Glycosyl hydrolase family 14	Inactive beta-amylase 9 OS=Arabidopsis thaliana OX=3702 GN=BAM9 PE=2 SV=1	Beta-amylase [Handroanthus impetiginosus]
									TRINITY_DN51316_c0_g1	AT5G65280.1	GCR2-like_1	1.14	0.000539034	up	1.49	3.13e-10	up	1.04037	0.0312598	up	--	--	Cellular Component: plasma membrane (GO:0005886);; Biological Process: signal transduction (GO:0007165);; Cellular Component: extrinsic component of membrane (GO:0019898);;	--|1e-153|sind:105178287|hypothetical protein	[V]	Defense mechanisms	Lanthionine synthetase C-like protein	LanC-like protein GCL1 OS=Arabidopsis thaliana OX=3702 GN=GCL1 PE=2 SV=1	Lanthionine synthetase C-like protein 1 [Handroanthus impetiginosus]
									TRINITY_DN58740_c3_g1	--		2.03	0.000137392	up	1.34227	0.0388598	up	1.67903	0.0469023	up	--	--	Cellular Component: plasmodesma (GO:0009506);;	--|1e-147|sind:105176265|hypothetical protein	--	--	F-box associated	F-box protein At3g07870 OS=Arabidopsis thaliana OX=3702 GN=At3g07870 PE=2 SV=1	F-box protein At3g07870-like [Sesamum indicum]
									TRINITY_DN64271_c0_g3	AT5G48060.1	C2_calcium/lipid-binding_plant_phosphoribosyltransferase_family_protein	3.0322	0.0172642	up	3.57624	0.029741	up	3.19047	0.0106436	up	--	--	Cellular Component: endoplasmic reticulum (GO:0005783);; Cellular Component: endoplasmic reticulum membrane (GO:0005789);; Molecular Function: protein transporter activity (GO:0008565);; Cellular Component: plasmodesmatal endoplasmic reticulum (GO:0009511);; Biological Process: flower development (GO:0009908);; Biological Process: positive regulation of flower development (GO:0009911);; Biologica…	--|0.0|sind:105173362|hypothetical protein	--	--	C2 domain;; Plant phosphoribosyltransferase C-terminal	FT-interacting protein 1 OS=Arabidopsis thaliana OX=3702 GN=FTIP1 PE=1 SV=1	FT-interacting protein 1-like [Sesamum indicum]
									TRINITY_DN60583_c2_g1	AT1G30820.1	CTP_synthase_family_protein	1.01	0.000905626	up	2.56	6.58e-28	up	2.98	3.43e-26	up	[F]	Nucleotide transport and metabolism	--	K01937|0.0|lang:109331869|K01937 pyrG; CTP synthase [EC:6.3.4.2]	[F]	Nucleotide transport and metabolism	Glutamine amidotransferase class-I;; Peptidase C26;; CTP synthase N-terminus	--	PREDICTED: CTP synthase-like [Musa acuminata subsp. malaccensis]
									TRINITY_DN63376_c3_g1	AT4G02360.1	transmembrane_protein%2C_putative_(Protein_of_unknown_function%2C_DUF538)	2.48	4.35e-07	up	2.27	1.38e-08	up	1.52	2.89e-08	up	--	--	--	--|1e-85|sind:105165216|hypothetical protein	--	--	Protein of unknown function, DUF538	Uncharacterized protein At5g01610 OS=Arabidopsis thaliana OX=3702 GN=At5g01610 PE=1 SV=1	uncharacterized protein At5g01610 [Sesamum indicum]
									TRINITY_DN65442_c0_g1	AT2G14820.1	Phototropic-responsive_NPH3_family_protein	1.87	0.000216994	up	1.78354	0.0395045	up	2.15	0.000117368	up	--	--	Biological Process: positive gravitropism (GO:0009958);; Biological Process: protein ubiquitination (GO:0016567);; Cellular Component: cell periphery (GO:0071944);;	--|0.0|sind:105169371|hypothetical protein	--	--	NPH3 family;; BTB/POZ domain	BTB/POZ domain-containing protein NPY2 OS=Arabidopsis thaliana OX=3702 GN=NPY2 PE=2 SV=1	BTB/POZ domain-containing protein NPY2 [Sesamum indicum]
									TRINITY_DN63659_c0_g5	AT2G21210.1	SAUR-like_auxin-responsive_protein_family	2.12	1.74e-10	up	1.84	8.02e-07	up	1.83	0.000485419	up	--	--	Cellular Component: nucleus (GO:0005634);; Cellular Component: cytoplasm (GO:0005737);; Biological Process: multicellular organism development (GO:0007275);; Biological Process: auxin-activated signaling pathway (GO:0009734);; Biological Process: regulation of growth (GO:0040008);; Biological Process: regulation of seedling development (GO:1900140);;	K14488|6e-55|sind:105178374|K14488 SAUR; SAUR family protein	--	--	Auxin responsive protein	Auxin-responsive protein SAUR32 OS=Arabidopsis thaliana OX=3702 GN=SAUR32 PE=2 SV=1	hypothetical protein CDL12_24327 [Handroanthus impetiginosus]
									TRINITY_DN48943_c0_g1	AT3G12630.1	A20/AN1-like_zinc_finger_family_protein	1.06	0.000591981	up	1.77	2.02e-05	up	1.82	4.06e-21	up	--	--	Molecular Function: DNA binding (GO:0003677);; Molecular Function: ubiquitin-protein transferase activity (GO:0004842);; Cellular Component: nucleus (GO:0005634);; Biological Process: response to osmotic stress (GO:0006970);; Molecular Function: zinc ion binding (GO:0008270);; Biological Process: response to water deprivation (GO:0009414);; Biological Process: protein ubiquitination (GO:0016567);…	--|7e-71|sind:105171072|hypothetical protein	[R]	General function prediction only	AN1-like Zinc finger	Zinc finger A20 and AN1 domain-containing stress-associated protein 5 OS=Arabidopsis thaliana OX=3702 GN=SAP5 PE=2 SV=1	hypothetical protein CDL12_08352 [Handroanthus impetiginosus]
									TRINITY_DN54856_c4_g3	AT3G12580.1	heat_shock_protein_70	4.27	4.01e-06	up	3.3649	0.00392019	up	3.63235	0.00266807	up	[O]	Posttranslational modification, protein turnover, chaperones	Molecular Function: ATP binding (GO:0005524);;	K03283|0.0|sind:105165268|K03283 HSPA1s; heat shock 70kDa protein 1/2/6/8	[O]	Posttranslational modification, protein turnover, chaperones	Hsp70 protein;; MreB/Mbl protein	Heat shock cognate 70 kDa protein OS=Petunia hybrida OX=4102 GN=HSP70 PE=2 SV=1	heat shock 70 kDa protein [Sesamum indicum]
									TRINITY_DN59582_c0_g1	AT2G26270.1	BRCT_domain_DNA_repair_protein	1.92609	0.00990355	up	1.74329	0.037609	up	2.47	2.87e-05	up	--	--	--	--|1e-109|sind:105164847|hypothetical protein	--	--	--	--	hypothetical protein CDL12_14863 [Handroanthus impetiginosus]
									TRINITY_DN52003_c0_g1	AT5G65470.1	O-fucosyltransferase_family_protein	1.45	7.35e-08	up	1.37396	0.00840852	up	1.4	1.69e-22	up	--	--	--	--|0.0|sind:105176393|hypothetical protein	--	--	GDP-fucose protein O-fucosyltransferase	O-fucosyltransferase 39 OS=Arabidopsis thaliana OX=3702 GN=OFUT39 PE=2 SV=1	uncharacterized protein At1g04910-like [Sesamum indicum]
									TRINITY_DN60474_c0_g5	AT4G23160.2	cysteine-rich_RECEPTOR-like_kinase	5.97386	0.00383935	up	5.26743	0.0251252	up	7.23	0.000222567	up	--	--	--	--|1e-107|boe:106336398|hypothetical protein	[R]	General function prediction only	Reverse transcriptase (RNA-dependent DNA polymerase)	Retrovirus-related Pol polyprotein from transposon RE2 OS=Arabidopsis thaliana OX=3702 GN=RE2 PE=4 SV=1	Retrovirus-related Pol polyprotein from transposon TNT 1-94 [Cajanus cajan]
									TRINITY_DN57280_c1_g2	AT1G72770.1	HYPERSENSITIVE_TO_ABA1	1.7711	0.00260213	up	1.60691	0.00582088	up	1.71381	0.00925438	up	[T]	Signal transduction mechanisms	Molecular Function: protein serine/threonine phosphatase activity (GO:0004722);; Molecular Function: metal ion binding (GO:0046872);;	K14497|7e-68|nau:109243574|K14497 PP2C; protein phosphatase 2C [EC:3.1.3.16]	[T]	Signal transduction mechanisms	Protein phosphatase 2C;; Protein phosphatase 2C	Probable protein phosphatase 2C 6 OS=Oryza sativa subsp. japonica OX=39947 GN=Os01g0583100 PE=1 SV=1	PREDICTED: protein phosphatase 2C 16-like isoform X1 [Nicotiana attenuata]
									TRINITY_DN64089_c1_g1	AT4G16447.1	hypothetical_protein	3.35	0.0010165	up	2.43811	0.00814234	up	2.77398	0.0353633	up	--	--	--	--|8e-11|cpap:110806629|hypothetical protein	--	--	--	--	hypothetical protein F511_11499 [Dorcoceras hygrometricum]
									TRINITY_DN63846_c1_g2	--		3.11	4.52e-09	up	2.30981	0.019053	up	2.26721	0.0216226	up	--	--	Molecular Function: structural constituent of ribosome (GO:0003735);; Cellular Component: ribosome (GO:0005840);; Biological Process: translation (GO:0006412);;	K02918|1e-06|spen:114076722|K02918 RP-L35e; large subunit ribosomal protein L35e	[J]	Translation, ribosomal structure and biogenesis	--	60S ribosomal protein L35 OS=Euphorbia esula OX=3993 GN=RPL35 PE=2 SV=1	hypothetical protein LY90DRAFT_434617, partial [Neocallimastix californiae]
									TRINITY_DN51726_c0_g2	AT5G36110.1	cytochrome_P450%2C_family_716%2C_subfamily_A%2C_polypeptide_1	3.58	8.66e-07	up	1.64051	0.00279496	up	1.08688	0.0133241	up	[Q]	Secondary metabolites biosynthesis, transport and catabolism	Molecular Function: monooxygenase activity (GO:0004497);; Molecular Function: iron ion binding (GO:0005506);; Cellular Component: integral component of membrane (GO:0016021);; Molecular Function: heme binding (GO:0020037);; Biological Process: paclitaxel biosynthetic process (GO:0042617);; Molecular Function: taxadiene 5-alpha-hydroxylase activity (GO:0050604);;	--|1e-122|oeu:111368547|hypothetical protein	[QI]	--	Cytochrome P450;; Cytochrome P450	Taxadiene 5-alpha hydroxylase OS=Taxus cuspidata OX=99806 PE=1 SV=2	cytochrome P450 728D17-like protein [Salvia pomifera]
									TRINITY_DN63175_c0_g2	AT3G61670.1	extra-large_G-like_protein%2C_putative_(DUF3133)	5.31	8.2e-07	up	6.47	2.12e-12	up	6.88	3.06e-07	up	--	--	Molecular Function: G-protein coupled receptor binding (GO:0001664);; Molecular Function: GTPase activity (GO:0003924);; Molecular Function: obsolete signal transducer activity (GO:0004871);; Molecular Function: GTP binding (GO:0005525);; Cellular Component: nucleus (GO:0005634);; Cellular Component: heterotrimeric G-protein complex (GO:0005834);; Biological Process: adenylate cyclase-modulating …	--|0.0|sind:105173452|hypothetical protein	--	--	Probable zinc-ribbon domain	Extra-large guanine nucleotide-binding protein 3 OS=Arabidopsis thaliana OX=3702 GN=XLG3 PE=1 SV=1	protein ENHANCED DISEASE RESISTANCE 4 [Sesamum indicum]
									TRINITY_DN49458_c0_g6	AT3G12700.1	Eukaryotic_aspartyl_protease_family_protein	6.46	3.96e-56	up	6.73	2.66e-64	up	4.18793	0.00185413	up	--	--	--	--|0.0|sind:105175186|hypothetical protein	[O]	Posttranslational modification, protein turnover, chaperones	Xylanase inhibitor N-terminal;; Xylanase inhibitor C-terminal;; Eukaryotic aspartyl protease	Aspartic proteinase NANA, chloroplast OS=Arabidopsis thaliana OX=3702 GN=NANA PE=1 SV=1	aspartyl protease family protein 2 [Sesamum indicum]
									TRINITY_DN55809_c1_g2	--		6.72	5.29e-06	up	6.24	3.67e-05	up	7	8.48e-05	up	--	--	--	--|6e-11|cqi:110699091|hypothetical protein	--	--	--	--	uncharacterized protein LOC110699091 [Chenopodium quinoa]
									TRINITY_DN63485_c2_g4	AT3G48160.2	DP-E2F-like_1	5.45	0.00046521	up	4.75189	0.00375087	up	5.04729	0.021179	up	--	--	Molecular Function: DNA binding (GO:0003677);; Molecular Function: DNA-binding transcription factor activity (GO:0003700);; Cellular Component: nucleus (GO:0005634);; Cellular Component: transcription factor complex (GO:0005667);; Biological Process: transcription, DNA-templated (GO:0006351);; Biological Process: negative regulation of DNA endoreduplication (GO:0032876);; Biological Process: DNA …	K09391|1e-167|sind:105157164|K09391 E2F7_8; transcription factor E2F7/8	[K]	Transcription	E2F/DP family winged-helix DNA-binding domain	E2F transcription factor-like E2FE OS=Arabidopsis thaliana OX=3702 GN=E2FE PE=1 SV=1	E2F transcription factor-like E2FE isoform X2 [Sesamum indicum]
									TRINITY_DN51353_c1_g1	AT4G17280.1	Auxin-responsive_family_protein	1.77078	0.0475532	up	1.86382	0.0244294	up	2.49283	0.0230239	up	--	--	Cellular Component: integral component of membrane (GO:0016021);; Molecular Function: metal ion binding (GO:0046872);; Biological Process: oxidation-reduction process (GO:0055114);;	--|1e-132|sind:105175260|hypothetical protein	[T]	Signal transduction mechanisms	Protein of unknown function (DUF568)	Cytochrome b561 and DOMON domain-containing protein At4g17280 OS=Arabidopsis thaliana OX=3702 GN=At4g17280 PE=2 SV=1	cytochrome b561 and DOMON domain-containing protein At4g17280 [Sesamum indicum]
									TRINITY_DN52122_c2_g1	AT4G26270.1	phosphofructokinase_3	1.39	1.03e-06	up	1.44	4.66e-08	up	1.23	0.0012545	up	[G]	Carbohydrate transport and metabolism	Molecular Function: 6-phosphofructokinase activity (GO:0003872);; Molecular Function: ATP binding (GO:0005524);; Cellular Component: cytosol (GO:0005829);; Biological Process: fructose 6-phosphate metabolic process (GO:0006002);; Biological Process: glycolytic process (GO:0006096);; Biological Process: root epidermal cell differentiation (GO:0010053);; Molecular Function: metal ion binding (GO:00…	K00850|0.0|sind:105164709|K00850 pfkA; 6-phosphofructokinase 1 [EC:2.7.1.11]	[G]	Carbohydrate transport and metabolism	Phosphofructokinase	ATP-dependent 6-phosphofructokinase 3 OS=Arabidopsis thaliana OX=3702 GN=PFK3 PE=1 SV=1	ATP-dependent 6-phosphofructokinase 6 [Sesamum indicum]
									TRINITY_DN50345_c1_g6	AT4G24660.1	homeobox_protein_22	1.92	1.54e-13	up	1.0085	0.00139614	up	1.93	9.94e-06	up	--	--	Molecular Function: DNA binding (GO:0003677);; Cellular Component: nucleus (GO:0005634);; Biological Process: transcription, DNA-templated (GO:0006351);; Biological Process: regulation of transcription, DNA-templated (GO:0006355);; Molecular Function: metal ion binding (GO:0046872);;	--|1e-129|sind:105178270|hypothetical protein	--	--	ZF-HD protein dimerisation region	Zinc-finger homeodomain protein 1 OS=Oryza sativa subsp. japonica OX=39947 GN=ZHD1 PE=2 SV=1	hypothetical protein CDL12_24533 [Handroanthus impetiginosus]
									TRINITY_DN54464_c1_g3	AT2G04570.1	GDSL-like_Lipase/Acylhydrolase_superfamily_protein	6.07	1.83e-36	up	10.5	9.2e-136	up	3.88	6.2e-05	up	--	--	Cellular Component: extracellular region (GO:0005576);; Biological Process: lipid catabolic process (GO:0016042);; Molecular Function: hydrolase activity, acting on ester bonds (GO:0016788);;	--|1e-149|sind:105167451|hypothetical protein	--	--	GDSL-like Lipase/Acylhydrolase	GDSL esterase/lipase At2g04570 OS=Arabidopsis thaliana OX=3702 GN=At2g04570 PE=2 SV=1	GDSL esterase/lipase At2g04570 [Sesamum indicum]
									TRINITY_DN57139_c0_g1	AT1G34300.1	lectin_protein_kinase_family_protein	4.15848	0.0406453	up	6.02	1.87e-05	up	5.86005	0.0347314	up	--	--	Molecular Function: protein kinase activity (GO:0004672);; Molecular Function: protein serine/threonine kinase activity (GO:0004674);; Molecular Function: calmodulin binding (GO:0005516);; Molecular Function: ATP binding (GO:0005524);; Cellular Component: plasma membrane (GO:0005886);; Cellular Component: integral component of membrane (GO:0016021);; Molecular Function: carbohydrate binding (GO:0…	--|1e-101|oeu:111395265|hypothetical protein	--	--	D-mannose binding lectin;; S-locus glycoprotein domain;; PAN-like domain	G-type lectin S-receptor-like serine/threonine-protein kinase SD2-5 OS=Arabidopsis thaliana OX=3702 GN=SD25 PE=1 SV=1	G-type lectin S-receptor-like serine/threonine-protein kinase SD2-5 [Olea europaea var. sylvestris]
									TRINITY_DN60737_c0_g1	AT5G39860.1	basic_helix-loop-helix_(bHLH)_DNA-binding_family_protein	6.48	7.01e-66	up	6.4	5.93e-74	up	5	5.57e-09	up	--	--	Molecular Function: DNA-binding transcription factor activity (GO:0003700);; Cellular Component: nucleus (GO:0005634);; Biological Process: transcription, DNA-templated (GO:0006351);; Biological Process: photomorphogenesis (GO:0009640);; Biological Process: gibberellic acid mediated signaling pathway (GO:0009740);; Biological Process: response to brassinosteroid (GO:0009741);; Biological Process:…	--|1e-19|sind:105167664|hypothetical protein	--	--	--	Transcription factor PRE1 OS=Arabidopsis thaliana OX=3702 GN=PRE1 PE=1 SV=1	hypothetical protein CDL12_02772 [Handroanthus impetiginosus]
									TRINITY_DN58167_c0_g2	AT3G60210.1	GroES-like_family_protein	2.46	7.83e-10	up	1.26887	0.00760899	up	2.08016	0.0273206	up	--	--	Cellular Component: mitochondrial matrix (GO:0005759);; Biological Process: response to unfolded protein (GO:0006986);; Cellular Component: chloroplast (GO:0009507);; Molecular Function: metal ion binding (GO:0046872);; Molecular Function: unfolded protein binding (GO:0051082);; Biological Process: chaperone cofactor-dependent protein refolding (GO:0051085);; Molecular Function: chaperone binding…	K04078|2e-24|sot:102586513|K04078 groES; chaperonin GroES	[O]	Posttranslational modification, protein turnover, chaperones	--	10 kDa chaperonin 1, chloroplastic OS=Arabidopsis thaliana OX=3702 GN=CPN10-1 PE=2 SV=1	PREDICTED: 10 kDa chaperonin, cyanelle [Erythranthe guttata]
									TRINITY_DN56741_c1_g1	--		1.33	3.95e-36	up	1.85	4.92e-122	up	1.68454	0.0412364	up	--	--	--	--|5e-10|nto:104117662|hypothetical protein	--	--	--	--	hypothetical protein MIMGU_mgv1a015413mg [Erythranthe guttata]
									TRINITY_DN53260_c0_g1	AT3G15690.1	Single_hybrid_motif_superfamily_protein	1.81	1.33e-50	up	1.4	1.09e-33	up	1.28	1.6e-07	up	--	--	--	--|3e-77|sind:105157536|hypothetical protein	--	--	--	--	PREDICTED: biotin carboxyl carrier protein of acetyl-CoA carboxylase 1, chloroplastic isoform X1 [Erythranthe guttata]
									TRINITY_DN46076_c0_g1	AT1G57720.1	Translation_elongation_factor_EF1B%2C_gamma_chain	1.16	9.82e-14	up	1.15	1.58e-16	up	1.07	2.9e-07	up	[O]	Posttranslational modification, protein turnover, chaperones	Molecular Function: translation elongation factor activity (GO:0003746);;	K03233|0.0|oeu:111388641|K03233 EEF1G; elongation factor 1-gamma	[O]	Posttranslational modification, protein turnover, chaperones	Elongation factor 1 gamma, conserved domain;; Glutathione S-transferase, N-terminal domain;; Glutathione S-transferase, N-terminal domain;; Glutathione S-transferase, C-terminal domain;; Glutathione S-transferase, N-terminal domain;; Glutathione S-transferase, C-terminal domain	Elongation factor 1-gamma OS=Prunus avium OX=42229 PE=2 SV=1	elongation factor 1-gamma-like [Sesamum indicum]
									TRINITY_DN53034_c0_g1	--		3.98	2.88e-34	up	4.49	1.36e-54	up	3.42056	0.00187387	up	--	--	--	--	--	--	--	--	hypothetical protein MIMGU_mgv1a015417mg [Erythranthe guttata]
									TRINITY_DN62664_c4_g1	AT5G67470.1	formin_homolog_6	1.09	3.98e-07	up	2.42	7.53e-59	up	1.43	0.000402567	up	--	--	Molecular Function: actin binding (GO:0003779);; Cellular Component: cell wall (GO:0005618);; Cellular Component: nucleus (GO:0005634);; Cellular Component: nucleolus (GO:0005730);; Cellular Component: cytoplasm (GO:0005737);; Cellular Component: spindle (GO:0005819);; Cellular Component: plasma membrane (GO:0005886);; Cellular Component: phragmoplast (GO:0009524);; Cellular Component: integral c…	--|0.0|sind:105177810|hypothetical protein	[TZ]	--	Formin Homology 2 Domain;; Formin Homology 2 Domain	Formin-like protein 6 OS=Arabidopsis thaliana OX=3702 GN=FH6 PE=2 SV=1	formin-like protein 6 [Sesamum indicum]
									TRINITY_DN61806_c0_g1	AT3G15570.1	Phototropic-responsive_NPH3_family_protein	2.5	1.61e-26	up	2.5	1.27e-34	up	2.4	0.000862041	up	--	--	Molecular Function: obsolete signal transducer activity (GO:0004871);; Cellular Component: plasma membrane (GO:0005886);; Biological Process: phototropism (GO:0009638);; Biological Process: protein ubiquitination (GO:0016567);;	--|1e-180|qsu:112013092|hypothetical protein	--	--	NPH3 family	Root phototropism protein 3 OS=Arabidopsis thaliana OX=3702 GN=RPT3 PE=1 SV=2	unnamed protein product [Coffea canephora]
									TRINITY_DN52107_c1_g5	AT4G07960.1	Cellulose-synthase-like_C12	2.43	0.000443468	up	4.39	4.98e-22	up	2.66932	0.0155715	up	--	--	Cellular Component: Golgi membrane (GO:0000139);; Cellular Component: integral component of membrane (GO:0016021);; Molecular Function: transferase activity, transferring glycosyl groups (GO:0016757);; Biological Process: cell wall organization (GO:0071555);;	--|1e-119|sind:105159082|hypothetical protein	--	--	Glycosyl transferase family group 2;; Glycosyltransferase like family 2;; Glycosyl transferase family 21	Probable xyloglucan glycosyltransferase 1 OS=Oryza sativa subsp. japonica OX=39947 GN=CSLC1 PE=3 SV=1	Xyloglucan 6-xylosyltransferase [Handroanthus impetiginosus]
									TRINITY_DN50465_c0_g1	AT3G25150.1	Nuclear_transport_factor_2_(NTF2)_family_protein_with_RNA_binding_(RRM-RBD-RNP_motifs)_domain-containing_protein	2.86	5.76e-17	up	2.22	4.56e-10	up	1.41017	0.0172179	up	--	--	Molecular Function: nucleotide binding (GO:0000166);; Molecular Function: RNA binding (GO:0003723);; Cellular Component: nucleolus (GO:0005730);; Biological Process: rRNA processing (GO:0006364);;	--|1e-145|sind:105179818|hypothetical protein	[T]	Signal transduction mechanisms	Nuclear transport factor 2 (NTF2) domain;; RNA recognition motif. (a.k.a. RRM, RBD, or RNP domain)	Nucleolin 2 OS=Oryza sativa subsp. japonica OX=39947 GN=Os04g0620700 PE=2 SV=2	ras GTPase-activating protein-binding protein 1 [Sesamum indicum]
									TRINITY_DN52603_c0_g1	--		3.39	3.85e-117	up	1.91	5.72e-33	up	1.26	3.23e-05	up	--	--	--	K22849|1e-06|sind:105167876|K22849 DGAT3; diacylglycerol O-acyltransferase 3, plant [EC:2.3.1.20]	--	--	--	--	diacylglycerol O-acyltransferase 3, cytosolic [Sesamum indicum]
									TRINITY_DN67012_c4_g1	--		2.61	0.000120976	up	3.23	9.28e-10	up	2.84372	0.00741381	up	--	--	Cellular Component: ribosome (GO:0005840);;	K02896|3e-09|oeu:111385679|K02896 RP-L24e; large subunit ribosomal protein L24e	--	--	--	60S ribosomal protein L24 OS=Cicer arietinum OX=3827 GN=RPL24 PE=2 SV=1	60s ribosomal protein L24 [Handroanthus impetiginosus]
									TRINITY_DN54092_c0_g1	--		2.69	2.42e-20	up	2.72	5.26e-23	up	2.43	2.28e-08	up	--	--	Molecular Function: calcium channel activity (GO:0005262);; Cellular Component: integral component of plasma membrane (GO:0005887);; Biological Process: calcium ion transport (GO:0006816);; Biological Process: osmosensory signaling pathway (GO:0007231);; Biological Process: mechanosensory behavior (GO:0007638);; Biological Process: carbohydrate homeostasis (GO:0033500);;	--|6e-13|egr:104422790|hypothetical protein	--	--	--	Protein MID1-COMPLEMENTING ACTIVITY 1 OS=Arabidopsis thaliana OX=3702 GN=MCA1 PE=1 SV=1	hypothetical protein EUGRSUZ_J02474 [Eucalyptus grandis]
									TRINITY_DN57154_c0_g5	AT3G15990.1	sulfate_transporter_3%3B4	2.17	1.98e-06	up	3.57	9.68e-28	up	3.33122	0.00541086	up	[P]	Inorganic ion transport and metabolism	Cellular Component: integral component of plasma membrane (GO:0005887);; Molecular Function: secondary active sulfate transmembrane transporter activity (GO:0008271);; Cellular Component: plasmodesma (GO:0009506);; Molecular Function: sulfate transmembrane transporter activity (GO:0015116);; Molecular Function: symporter activity (GO:0015293);;	K17471|0.0|sind:105157610|K17471 SULTR3; sulfate transporter 3	[P]	Inorganic ion transport and metabolism	Sulfate permease family;; STAS domain;; Sulfate permease family	Probable sulfate transporter 3.4 OS=Arabidopsis thaliana OX=3702 GN=SULTR3;4 PE=2 SV=1	probable sulfate transporter 3.4 [Sesamum indicum]
									TRINITY_DN53763_c0_g2	AT3G26430.1	GDSL-like_Lipase/Acylhydrolase_superfamily_protein	1.96	7.51e-15	up	1.34	2.99e-07	up	1.69	2.78e-05	up	--	--	Cellular Component: extracellular region (GO:0005576);; Biological Process: lipid catabolic process (GO:0016042);; Molecular Function: lipase activity (GO:0016298);;	--|1e-104|sind:105156653|hypothetical protein	--	--	--	GDSL esterase/lipase At3g26430 OS=Arabidopsis thaliana OX=3702 GN=At3g26430 PE=2 SV=1	LOW QUALITY PROTEIN: GDSL esterase/lipase At3g26430 [Sesamum indicum]
									TRINITY_DN62488_c0_g4	AT5G07280.1	Leucine-rich_repeat_transmembrane_protein_kinase	1.76253	0.0015749	up	1.92	0.000187842	up	2.26	0.000598696	up	[S]	Function unknown	Molecular Function: protein serine/threonine kinase activity (GO:0004674);; Molecular Function: ATP binding (GO:0005524);; Cellular Component: plasma membrane (GO:0005886);; Biological Process: microsporogenesis (GO:0009556);; Biological Process: anther wall tapetum cell fate specification (GO:0010234);; Cellular Component: membrane (GO:0016020);; Cellular Component: integral component of membran…	--|0.0|sind:105160501|hypothetical protein	--	--	Leucine rich repeat;; Protein tyrosine kinase;; Protein kinase domain;; Leucine Rich repeats (2 copies);; Leucine Rich Repeat;; Leucine rich repeat N-terminal domain	Leucine-rich repeat receptor protein kinase EMS1 OS=Arabidopsis thaliana OX=3702 GN=EMS1 PE=1 SV=1	leucine-rich repeat receptor protein kinase EMS1 [Sesamum indicum]
									TRINITY_DN61451_c0_g1	AT5G53160.1	regulatory_components_of_ABA_receptor_3	2.28	6.18e-08	up	1.88	1.62e-05	up	1.64069	0.0202737	up	--	--	Molecular Function: protein phosphatase inhibitor activity (GO:0004864);; Molecular Function: signaling receptor activity (GO:0004872);; Cellular Component: nucleus (GO:0005634);; Cellular Component: cytoplasm (GO:0005737);; Cellular Component: plasma membrane (GO:0005886);; Biological Process: response to abscisic acid (GO:0009737);; Biological Process: abscisic acid-activated signaling pathway …	K14496|2e-43|sind:105179132|K14496 PYL; abscisic acid receptor PYR/PYL family	--	--	--	Abscisic acid receptor PYL8 OS=Arabidopsis thaliana OX=3702 GN=PYL8 PE=1 SV=1	abscisic acid receptor PYL8 [Sesamum indicum]
									TRINITY_DN58502_c0_g2	AT1G55690.1	Sec14p-like_phosphatidylinositol_transfer_family_protein	2.42	6.23e-16	up	3.55	6.75e-50	up	1.62	0.000341023	up	--	--	Cellular Component: Golgi membrane (GO:0000139);; Cellular Component: plasma membrane (GO:0005886);; Biological Process: protein transport (GO:0015031);;	--|0.0|sind:105175029|hypothetical protein	[I]	Lipid transport and metabolism	CRAL/TRIO domain;; Divergent CRAL/TRIO domain	Phosphatidylinositol/phosphatidylcholine transfer protein SFH13 OS=Arabidopsis thaliana OX=3702 GN=SFH13 PE=2 SV=1	phosphatidylinositol/phosphatidylcholine transfer protein SFH13 isoform X1 [Sesamum indicum]
									TRINITY_DN57311_c0_g1	AT3G12150.1	alpha/beta_hydrolase_family_protein	1.47	3.79e-28	up	1.8	2.1e-57	up	1.04	0.000123604	up	--	--	--	--|1e-86|vvi:100267511|hypothetical protein	[S]	Function unknown	Abhydrolase domain containing 18;; Abhydrolase domain containing 18;; Abhydrolase domain containing 18;; Abhydrolase domain containing 18	--	unnamed protein product, partial [Vitis vinifera]
									TRINITY_DN57099_c1_g2	AT5G44190.1	GOLDEN2-like_2	3.71	1.58e-115	up	4.06	7.96e-210	up	2.72	9.05e-14	up	--	--	Molecular Function: DNA binding (GO:0003677);; Cellular Component: nucleus (GO:0005634);; Biological Process: transcription, DNA-templated (GO:0006351);; Biological Process: chloroplast organization (GO:0009658);; Biological Process: negative regulation of flower development (GO:0009910);; Biological Process: regulation of chlorophyll biosynthetic process (GO:0010380);; Biological Process: positi…	--|1e-135|sind:105178471|hypothetical protein	--	--	Myb-like DNA-binding domain	Probable transcription factor GLK1 OS=Oryza sativa subsp. japonica OX=39947 GN=GLK1 PE=2 SV=1	probable transcription factor GLK1 [Sesamum indicum]
									TRINITY_DN64542_c0_g2	AT4G05180.1	photosystem_II_subunit_Q-2	1.23	2.27e-28	up	1.48	6.35e-62	up	1.43	7.16e-08	up	--	--	Molecular Function: calcium ion binding (GO:0005509);; Cellular Component: chloroplast thylakoid membrane (GO:0009535);; Cellular Component: photosystem II oxygen evolving complex (GO:0009654);; Biological Process: photosynthesis (GO:0015979);; Cellular Component: extrinsic component of membrane (GO:0019898);;	K08901|3e-66|zju:107421293|K08901 psbQ; photosystem II oxygen-evolving enhancer protein 3	--	--	Oxygen evolving enhancer protein 3 (PsbQ)	Oxygen-evolving enhancer protein 3-1, chloroplastic OS=Zea mays OX=4577 GN=PSBQ1 PE=2 SV=1	PREDICTED: oxygen-evolving enhancer protein 3-2, chloroplastic [Ziziphus jujuba]
									TRINITY_DN54056_c0_g1	--		8.49	4.47e-22	up	6.7	3.04e-13	up	5.11661	0.00226482	up	--	--	Molecular Function: mannose binding (GO:0005537);; Molecular Function: metal ion binding (GO:0046872);;	--|1e-16|nto:104087140|hypothetical protein	--	--	Legume lectin domain	Mannose-specific lectin CML-2 OS=Centrolobium microchaete OX=500177 PE=1 SV=1	hypothetical protein F511_12330 [Dorcoceras hygrometricum]
									TRINITY_DN64971_c0_g2	AT5G67150.1	HXXXD-type_acyl-transferase_family_protein	3.06	2.38e-88	up	4.2	4.19e-234	up	2.21214	0.0152796	up	--	--	Molecular Function: transferase activity, transferring acyl groups other than amino-acyl groups (GO:0016747);;	--|6e-58|sind:105157098|hypothetical protein	--	--	Transferase family	Uncharacterized acetyltransferase At3g50280 OS=Arabidopsis thaliana OX=3702 GN=At3g50280 PE=3 SV=1	uncharacterized acetyltransferase At3g50280-like [Sesamum indicum]
									TRINITY_DN50289_c0_g1	AT1G32100.1	pinoresinol_reductase_1	2.83	6.11e-15	up	3.49	3.11e-28	up	1.60877	0.0438727	up	--	--	Biological Process: lignan biosynthetic process (GO:0009807);; Molecular Function: pinoresinol reductase activity (GO:0010283);; Molecular Function: lariciresinol reductase activity (GO:0010284);; Biological Process: (+)-pinoresinol catabolic process (GO:1902125);; Biological Process: (+)-lariciresinol catabolic process (GO:1902131);; Biological Process: (+)-lariciresinol biosynthetic process (GO…	K21568|1e-144|sind:105172736|K21568 PLR; pinoresinol/lariciresinol reductase [EC:1.23.1.1 1.23.1.2 1.23.1.3 1.23.1.4]	--	--	NmrA-like family;; NmrA-like family;; NAD(P)H-binding;; NAD dependent epimerase/dehydratase family	Bifunctional pinoresinol-lariciresinol reductase OS=Forsythia intermedia OX=55183 GN=PLR_Fi1 PE=1 SV=1	(+)-pinoresinol reductase [Handroanthus impetiginosus]
									TRINITY_DN59160_c2_g3	AT5G37020.1	auxin_response_factor_8	1.73	6.95e-06	up	2.31	1.67e-14	up	2.27853	0.0231696	up	--	--	Molecular Function: DNA-binding transcription factor activity (GO:0003700);; Cellular Component: nucleus (GO:0005634);; Biological Process: transcription, DNA-templated (GO:0006351);; Biological Process: response to auxin (GO:0009733);; Biological Process: auxin-activated signaling pathway (GO:0009734);; Biological Process: flower development (GO:0009908);; Molecular Function: sequence-specific D…	--|9e-22|oeu:111380460|hypothetical protein	--	--	--	Auxin response factor 8 OS=Arabidopsis thaliana OX=3702 GN=ARF8 PE=1 SV=2	ARF8-like protein, partial [Nicotiana tabacum]
									TRINITY_DN60847_c4_g2	AT2G28000.1	chaperonin-60alpha	1.48	3.87e-10	up	1.04	2.67e-05	up	1.7376	0.0112316	up	[O]	Posttranslational modification, protein turnover, chaperones	Molecular Function: ATP binding (GO:0005524);; Cellular Component: chloroplast (GO:0009507);; Biological Process: protein refolding (GO:0042026);;	--|3e-95|sind:105170272|hypothetical protein	[O]	Posttranslational modification, protein turnover, chaperones	TCP-1/cpn60 chaperonin family	RuBisCO large subunit-binding protein subunit alpha, chloroplastic OS=Pisum sativum OX=3888 PE=1 SV=2	ruBisCO large subunit-binding protein subunit alpha [Sesamum indicum]
									TRINITY_DN52936_c1_g2	AT5G20950.1	Glycosyl_hydrolase_family_protein	2.92	1.33e-91	up	2.63	1.05e-82	up	1.57302	0.0103664	up	[G]	Carbohydrate transport and metabolism	Cellular Component: extracellular matrix (GO:0005578);; Molecular Function: xylan 1,4-beta-xylosidase activity (GO:0009044);; Biological Process: xylan catabolic process (GO:0045493);; Molecular Function: alpha-L-arabinofuranosidase activity (GO:0046556);;	K05349|1e-172|sind:105173943|K05349 bglX; beta-glucosidase [EC:3.2.1.21]	--	--	Glycosyl hydrolase family 3 N terminal domain;; Glycosyl hydrolase family 3 N terminal domain	Beta-xylosidase/alpha-L-arabinofuranosidase 2 OS=Medicago sativa subsp. varia OX=36902 GN=Xyl2 PE=2 SV=1	protodioscin 26-O-beta-D-glucosidase [Handroanthus impetiginosus]
									TRINITY_DN57405_c4_g1	AT1G64390.1	glycosyl_hydrolase_9C2	2.18	5.97e-14	up	3.78	4.55e-75	up	1.6	0.000489246	up	--	--	Cellular Component: extracellular region (GO:0005576);; Molecular Function: cellulase activity (GO:0008810);; Biological Process: cellulose catabolic process (GO:0030245);; Molecular Function: carbohydrate binding (GO:0030246);; Biological Process: cell wall organization (GO:0071555);;	K01179|0.0|sind:105179137|K01179 E3.2.1.4; endoglucanase [EC:3.2.1.4]	--	--	Glycosyl hydrolase family 9;; Carbohydrate binding domain CBM49	Endoglucanase 6 OS=Arabidopsis thaliana OX=3702 GN=At1g64390 PE=2 SV=2	endoglucanase 6 [Sesamum indicum]
									TRINITY_DN49259_c0_g1	AT5G54630.1	zinc_finger_protein-like_protein	2.45	6.27e-48	up	2	5.74e-34	up	1.10604	0.00418889	up	--	--	--	--|1e-117|sind:105174809|hypothetical protein	--	--	--	--	uncharacterized protein LOC105174809 [Sesamum indicum]
									TRINITY_DN55310_c0_g1	AT1G60590.1	Pectin_lyase-like_superfamily_protein	1.04	5.39e-07	up	1.75	1.92e-26	up	1.22733	0.028907	up	--	--	Molecular Function: polygalacturonase activity (GO:0004650);; Cellular Component: extracellular region (GO:0005576);; Cellular Component: cell wall (GO:0005618);; Biological Process: carbohydrate metabolic process (GO:0005975);; Biological Process: cell wall organization (GO:0071555);;	--|0.0|sind:105156614|hypothetical protein	--	--	Glycosyl hydrolases family 28;; Pectate lyase superfamily protein	Polygalacturonase At1g48100 OS=Arabidopsis thaliana OX=3702 GN=At1g48100 PE=2 SV=1	polygalacturonase At1g48100 [Sesamum indicum]
									TRINITY_DN49960_c0_g1	AT4G23750.1	cytokinin_response_factor_2	1.96	2.87e-18	up	1.62	7.94e-13	up	1.84717	0.0103789	up	--	--	Molecular Function: DNA-binding transcription factor activity (GO:0003700);; Cellular Component: nucleus (GO:0005634);; Cellular Component: cytoplasm (GO:0005737);; Biological Process: transcription, DNA-templated (GO:0006351);; Biological Process: cytokinin-activated signaling pathway (GO:0009736);; Biological Process: ethylene-activated signaling pathway (GO:0009873);; Molecular Function: ident…	--|1e-122|sind:105164024|hypothetical protein	--	--	AP2 domain	Ethylene-responsive transcription factor CRF2 OS=Arabidopsis thaliana OX=3702 GN=CRF2 PE=1 SV=1	hypothetical protein CDL12_10560 [Handroanthus impetiginosus]
									TRINITY_DN63007_c0_g1	--		4.43	5.1e-15	up	4.92	2.92e-21	up	4.44	3.52e-12	up	--	--	Cellular Component: microtubule (GO:0005874);; Cellular Component: katanin complex (GO:0008352);; Biological Process: microtubule severing (GO:0051013);; Cellular Component: Cul4-RING E3 ubiquitin ligase complex (GO:0080008);;	K18643|2e-19|fve:101302644|K18643 KATNB1; katanin p80 WD40 repeat-containing subunit B1	[D]	Cell cycle control, cell division, chromosome partitioning	--	Katanin p80 WD40 repeat-containing subunit B1 homolog OS=Arabidopsis thaliana OX=3702 GN=At5g23430 PE=2 SV=3	PREDICTED: katanin p80 WD40 repeat-containing subunit B1 homolog isoform X1 [Fragaria vesca subsp. vesca]
									TRINITY_DN59561_c2_g1	AT2G34250.1	SecY_protein_transport_family_protein	2.3	1.03e-21	up	1.84	8.13e-13	up	1.27	0.00135161	up	[U]	Intracellular trafficking, secretion, and vesicular transport	Cellular Component: endoplasmic reticulum membrane (GO:0005789);; Biological Process: protein transport (GO:0015031);; Cellular Component: integral component of membrane (GO:0016021);;	K10956|1e-111|vvi:100855182|K10956 SEC61A; protein transport protein SEC61 subunit alpha	[UO]	--	--	Protein transport protein Sec61 subunit alpha OS=Pyrenomonas salina OX=3034 PE=2 SV=1	PREDICTED: protein transport protein Sec61 subunit alpha, partial [Vitis vinifera]
									TRINITY_DN65329_c0_g1	AT1G14040.1	EXS_(ERD1/XPR1/SYG1)_family_protein	2.45	2.47e-20	up	3.07	5.31e-39	up	2.08	5.16e-06	up	--	--	Cellular Component: Golgi apparatus (GO:0005794);; Cellular Component: trans-Golgi network (GO:0005802);; Cellular Component: plasma membrane (GO:0005886);; Biological Process: phosphate ion transport (GO:0006817);; Cellular Component: integral component of membrane (GO:0016021);; Biological Process: phosphate ion homeostasis (GO:0055062);; Biological Process: zinc ion homeostasis (GO:0055069);;	--|0.0|sind:105159990|hypothetical protein	[U]	Intracellular trafficking, secretion, and vesicular transport	SPX domain;; EXS family;; EXS family	Phosphate transporter PHO1 homolog 3 OS=Arabidopsis thaliana OX=3702 GN=PHO1;H3 PE=2 SV=2	phosphate transporter PHO1 homolog 3-like [Sesamum indicum]
									TRINITY_DN47452_c0_g1	AT1G01470.1	Late_embryogenesis_abundant_protein	5.78	0.000148421	up	6.78	3.79e-07	up	5.85	0.000796889	up	--	--	Biological Process: response to desiccation (GO:0009269);;	--|5e-76|spen:107023860|hypothetical protein	--	--	Late embryogenesis abundant protein	Desiccation protectant protein Lea14 homolog OS=Glycine max OX=3847 PE=2 SV=1	hypothetical protein CDL12_27259 [Handroanthus impetiginosus]
									TRINITY_DN54214_c0_g2	AT2G22795.1	hypothetical_protein	3.24	3.08e-73	up	4.77	4.65e-287	up	1.74	5.09e-06	up	--	--	--	--|1e-137|sind:105177857|hypothetical protein	--	--	--	Midasin OS=Arabidopsis thaliana OX=3702 GN=MDN1 PE=1 SV=1	hypothetical protein CDL12_02651 [Handroanthus impetiginosus]
									TRINITY_DN54438_c1_g1	AT2G05790.1	O-Glycosyl_hydrolases_family_17_protein	3.42	6.93e-38	up	5.35	1.09e-72	up	1.99408	0.0166178	up	--	--	Molecular Function: hydrolase activity, hydrolyzing O-glycosyl compounds (GO:0004553);; Cellular Component: plasma membrane (GO:0005886);; Biological Process: carbohydrate metabolic process (GO:0005975);; Biological Process: defense response (GO:0006952);; Molecular Function: polysaccharide binding (GO:0030247);; Cellular Component: anchored component of membrane (GO:0031225);; Molecular Function…	--|0.0|sind:105167439|hypothetical protein	--	--	Glycosyl hydrolases family 17;; X8 domain	Glucan endo-1,3-beta-glucosidase 4 OS=Arabidopsis thaliana OX=3702 GN=At3g13560 PE=1 SV=1	Glucan endo-1,3-beta-D-glucosidase [Handroanthus impetiginosus]
									TRINITY_DN55924_c0_g1	AT4G05180.1	photosystem_II_subunit_Q-2	3.04	1.91e-09	up	6.51	4.56e-93	up	3.68	2.65e-05	up	--	--	Molecular Function: calcium ion binding (GO:0005509);; Cellular Component: chloroplast thylakoid membrane (GO:0009535);; Cellular Component: photosystem II oxygen evolving complex (GO:0009654);; Biological Process: photosynthesis (GO:0015979);; Cellular Component: extrinsic component of membrane (GO:0019898);;	K19784|6e-22|sind:105167960|K19784 chrR; chromate reductase, NAD(P)H dehydrogenase (quinone)	--	--	Oxygen evolving enhancer protein 3 (PsbQ)	Oxygen-evolving enhancer protein 3, chloroplastic OS=Spinacia oleracea OX=3562 GN=PSBQ PE=1 SV=1	NADPH:quinone oxidoreductase-like [Sesamum indicum]
									TRINITY_DN54890_c0_g1	AT1G34020.1	Nucleotide-sugar_transporter_family_protein	1.58031	0.0239858	up	1.37308	0.0489164	up	3.27	1.6e-08	up	--	--	--	--|2e-55|sind:105178738|hypothetical protein	[GE]	--	--	UDP-rhamnose/UDP-galactose transporter 5 OS=Arabidopsis thaliana OX=3702 GN=URGT5 PE=1 SV=1	unnamed protein product [Coffea canephora]
									TRINITY_DN48032_c0_g1	AT5G06610.1	lipase_(DUF620)	1.61565	0.027304	up	4.39	5.51e-34	up	2.59	0.000163812	up	--	--	--	--|8e-90|sind:105159643|hypothetical protein	--	--	Protein of unknown function (DUF620);; Protein of unknown function (DUF620)	--	uncharacterized protein LOC105159643 isoform X2 [Sesamum indicum]
									TRINITY_DN59988_c0_g3	AT4G22730.1	Leucine-rich_repeat_protein_kinase_family_protein	1.06	2.26e-06	up	1.36	1.02e-15	up	1.23	1.31e-07	up	[RTKL]	--	Molecular Function: transmembrane receptor protein serine/threonine kinase activity (GO:0004675);; Molecular Function: ATP binding (GO:0005524);; Cellular Component: plasma membrane (GO:0005886);; Biological Process: protein phosphorylation (GO:0006468);; Biological Process: defense response (GO:0006952);; Biological Process: cell surface receptor signaling pathway (GO:0007166);; Cellular Compone…	--|0.0|sind:105164210|hypothetical protein	--	--	Protein tyrosine kinase;; Protein kinase domain;; Leucine Rich Repeat	Protein NSP-INTERACTING KINASE 2 OS=Arabidopsis thaliana OX=3702 GN=NIK2 PE=1 SV=1	LRR receptor kinase BAK1 [Sesamum indicum]
									TRINITY_DN62936_c2_g1	--		3.76221	0.000528839	up	4.48	2.38e-06	up	3.61487	0.00700001	up	--	--	Molecular Function: nucleic acid binding (GO:0003676);; Molecular Function: RNA-DNA hybrid ribonuclease activity (GO:0004523);; Molecular Function: metal ion binding (GO:0046872);;	--|1e-40|nau:109227946|hypothetical protein	[R]	General function prediction only	zinc-binding in reverse transcriptase	Putative ribonuclease H protein At1g65750 OS=Arabidopsis thaliana OX=3702 GN=At1g65750 PE=3 SV=1	uncharacterized protein LOC112101466 [Citrus clementina]
									TRINITY_DN66031_c4_g2	AT3G08670.1	serine/arginine_repetitive_matrix-like_protein	1.18	9.86e-16	up	2.44	2.6e-101	up	1.6007	0.00232725	up	--	--	Molecular Function: structural constituent of cell wall (GO:0005199);; Cellular Component: extracellular region (GO:0005576);; Cellular Component: cell wall (GO:0005618);; Cellular Component: plasmodesma (GO:0009506);; Biological Process: cell wall organization (GO:0071555);;	--|0.0|sind:105174686|hypothetical protein	--	--	--	Leucine-rich repeat extensin-like protein 5 OS=Arabidopsis thaliana OX=3702 GN=LRX5 PE=2 SV=2	hypothetical protein CDL12_12937 [Handroanthus impetiginosus]
									TRINITY_DN47803_c0_g1	AT1G66540.1	Cytochrome_P450_superfamily_protein	1.46	3.18e-26	up	2.84	3.78e-175	up	1.61	7.41e-13	up	[Q]	Secondary metabolites biosynthesis, transport and catabolism	Molecular Function: monooxygenase activity (GO:0004497);; Molecular Function: iron ion binding (GO:0005506);; Cellular Component: integral component of membrane (GO:0016021);; Molecular Function: oxidoreductase activity, acting on paired donors, with incorporation or reduction of molecular oxygen (GO:0016705);; Molecular Function: heme binding (GO:0020037);;	K13260|1e-106|oeu:111409585|K13260 CYP81E1_7; isoflavone/4'-methoxyisoflavone 2'-hydroxylase [EC:1.14.14.90 1.14.14.89]	[Q]	Secondary metabolites biosynthesis, transport and catabolism	Cytochrome P450;; Cytochrome P450	Cytochrome P450 81E8 OS=Medicago truncatula OX=3880 GN=CYP81E8 PE=2 SV=1	Cytochrome P450 CYP2 subfamily [Handroanthus impetiginosus]
									TRINITY_DN49484_c0_g2	AT1G20030.2	Pathogenesis-related_thaumatin_superfamily_protein	8.55	4.06e-51	up	8.75	1.01e-54	up	10.5	6.35e-31	up	--	--	Cellular Component: extracellular region (GO:0005576);;	--|1e-128|sind:105174241|hypothetical protein	--	--	Thaumatin family	Thaumatin-like protein 1 OS=Pyrus pyrifolia OX=3767 GN=TL1 PE=1 SV=1	thaumatin-like protein 1 [Sesamum indicum]
									TRINITY_DN60931_c1_g2	AT2G40820.1	stomatal_closure_actin-binding-like_protein	2.13	1.83e-17	up	3.14	8.04e-60	up	1.19441	0.00191138	up	--	--	Cellular Component: cytoplasm (GO:0005737);; Cellular Component: cytoskeleton (GO:0005856);; Cellular Component: plasma membrane (GO:0005886);;	--|0.0|sind:105155823|hypothetical protein	--	--	Fused Ig-PH domain of plant-specific actin-binding protein;; Coiled-coil regions of plant-specific actin-binding protein	Stomatal closure-related actin-binding protein 2 OS=Arabidopsis thaliana OX=3702 GN=SCAB2 PE=2 SV=1	PREDICTED: stomatal closure-related actin-binding protein 2-like [Erythranthe guttata]
									TRINITY_DN58569_c0_g1	AT1G70280.2	NHL_domain-containing_protein	2.48	1.75e-45	up	2.59	7.93e-57	up	1.25856	0.0499268	up	[S]	Function unknown	--	--|0.0|sind:105177156|hypothetical protein	--	--	NHL repeat	Protein SUPPRESSOR OF QUENCHING 1, chloroplastic OS=Arabidopsis thaliana OX=3702 GN=SOQ1 PE=1 SV=1	hypothetical protein CDL12_25812 [Handroanthus impetiginosus]
									TRINITY_DN52276_c1_g1	AT2G42820.1	HVA22-like_protein_F	3.80881	0.017656	up	3.5727	0.0224158	up	4.81337	0.00656029	up	[U]	Intracellular trafficking, secretion, and vesicular transport	Cellular Component: integral component of membrane (GO:0016021);;	K17279|1e-82|sind:105165581|K17279 REEP5_6; receptor expression-enhancing protein 5/6	[U]	Intracellular trafficking, secretion, and vesicular transport	TB2/DP1, HVA22 family	HVA22-like protein f OS=Arabidopsis thaliana OX=3702 GN=HVA22F PE=2 SV=1	hypothetical protein CDL12_05951 [Handroanthus impetiginosus]
									TRINITY_DN66766_c1_g1	AT4G27440.1	protochlorophyllide_oxidoreductase_B	2.25	5.05e-55	up	2.52	1.67e-105	up	1.23685	0.0290653	up	[IQR]	--	Cellular Component: chloroplast (GO:0009507);; Biological Process: photosynthesis (GO:0015979);; Biological Process: chlorophyll biosynthetic process (GO:0015995);; Molecular Function: protochlorophyllide reductase activity (GO:0016630);;	K00218|9e-67|sind:105177016|K00218 por; protochlorophyllide reductase [EC:1.3.1.33]	[Q]	Secondary metabolites biosynthesis, transport and catabolism	short chain dehydrogenase;; KR domain	Protochlorophyllide reductase, chloroplastic OS=Cucumis sativus OX=3659 GN=PORA PE=2 SV=1	protochlorophyllide reductase [Sesamum indicum]
									TRINITY_DN47583_c0_g1	AT3G53380.1	Concanavalin_A-like_lectin_protein_kinase_family_protein	1.8	1.9e-12	up	2.2	5.2e-24	up	1.47247	0.00423132	up	[RTKL]	--	Molecular Function: protein serine/threonine kinase activity (GO:0004674);; Molecular Function: ATP binding (GO:0005524);; Cellular Component: plasma membrane (GO:0005886);; Cellular Component: integral component of membrane (GO:0016021);; Molecular Function: carbohydrate binding (GO:0030246);;	--|0.0|sind:105174328|hypothetical protein	--	--	Legume lectin domain;; Protein kinase domain;; Protein tyrosine kinase	L-type lectin-domain containing receptor kinase VIII.1 OS=Arabidopsis thaliana OX=3702 GN=LECRK81 PE=2 SV=1	L-type lectin-domain containing receptor kinase VIII.1 [Sesamum indicum]
									TRINITY_DN58443_c2_g3	AT1G06740.1	MuDR_family_transposase	2.92	1.14e-120	up	3.28	1.12e-221	up	1.2466	0.0295676	up	[S]	Function unknown	Biological Process: regulation of cell growth (GO:0001558);; Biological Process: vasculature development (GO:0001944);; Molecular Function: protein serine/threonine kinase activity (GO:0004674);; Molecular Function: ATP binding (GO:0005524);; Cellular Component: mitochondrion (GO:0005739);; Cellular Component: plasma membrane (GO:0005886);; Biological Process: plant-type cell wall organization (G…	K20718|0.0|sind:105155317|K20718 ER; LRR receptor-like serine/threonine-protein kinase ERECTA [EC:2.7.11.1]	--	--	MuDR family transposase;; MULE transposase domain;; SWIM zinc finger;; Protein kinase domain;; Protein tyrosine kinase;; Leucine rich repeat;; Leucine Rich repeats (2 copies);; Leucine Rich Repeat	LRR receptor-like serine/threonine-protein kinase ERECTA OS=Arabidopsis thaliana OX=3702 GN=ERECTA PE=1 SV=1	Serine/threonine protein kinase [Handroanthus impetiginosus]
									TRINITY_DN54103_c0_g1	AT5G50570.1	Squamosa_promoter-binding_protein-like_(SBP_domain)_transcription_factor_family_protein	1.14	7.58e-05	up	2.25	3.59e-27	up	1.05282	0.0121717	up	--	--	Molecular Function: DNA binding (GO:0003677);; Cellular Component: nucleus (GO:0005634);; Biological Process: transcription, DNA-templated (GO:0006351);; Biological Process: regulation of transcription, DNA-templated (GO:0006355);; Molecular Function: metal ion binding (GO:0046872);; Biological Process: anther development (GO:0048653);;	--|1e-79|oeu:111398837|hypothetical protein	--	--	SBP domain;; SBP domain	Squamosa promoter-binding-like protein 13B OS=Arabidopsis thaliana OX=3702 GN=SPL13B PE=3 SV=1	squamosa promoter-binding-like protein 16-like [Dorcoceras hygrometricum]
									TRINITY_DN64514_c2_g2	AT3G28040.1	Leucine-rich_receptor-like_protein_kinase_family_protein	2.5	6.54e-124	up	2.66	1.34e-195	up	1.42449	0.00472182	up	[S]	Function unknown	Molecular Function: protein kinase activity (GO:0004672);; Molecular Function: ATP binding (GO:0005524);; Cellular Component: integral component of membrane (GO:0016021);;	--|0.0|sind:105158684|hypothetical protein	--	--	Leucine rich repeat;; Protein kinase domain;; Protein tyrosine kinase;; Leucine Rich repeats (2 copies);; Leucine Rich Repeat;; Leucine Rich repeat;; Leucine rich repeat N-terminal domain	Probably inactive leucine-rich repeat receptor-like protein kinase At3g28040 OS=Arabidopsis thaliana OX=3702 GN=At3g28040 PE=2 SV=1	probably inactive leucine-rich repeat receptor-like protein kinase At3g28040 [Sesamum indicum]
									TRINITY_DN61470_c0_g1	AT5G07010.1	sulfotransferase_2A	1.19	1.21e-09	up	1.2	1.04e-10	up	1.14	1.65e-05	up	--	--	Cellular Component: cytoplasm (GO:0005737);; Biological Process: jasmonic acid metabolic process (GO:0009694);; Biological Process: response to jasmonic acid (GO:0009753);; Molecular Function: hydroxyjasmonate sulfotransferase activity (GO:0080131);;	K22312|1e-167|sind:105156466|K22312 ST2A; hydroxyjasmonate sulfotransferase [EC:2.8.2.39]	[R]	General function prediction only	Sulfotransferase domain;; Sulfotransferase family	Cytosolic sulfotransferase 15 OS=Arabidopsis thaliana OX=3702 GN=SOT15 PE=1 SV=1	cytosolic sulfotransferase 12-like [Sesamum indicum]
									TRINITY_DN55824_c0_g1	AT3G27890.1	NADPH:quinone_oxidoreductase	2.6	2.89e-26	up	6.22789	0	up	3.66	1.22e-07	up	[R]	General function prediction only	Molecular Function: NAD(P)H dehydrogenase (quinone) activity (GO:0003955);; Cellular Component: cytosol (GO:0005829);; Cellular Component: plasma membrane (GO:0005886);; Cellular Component: chloroplast (GO:0009507);; Cellular Component: chloroplast stroma (GO:0009570);; Biological Process: response to salt stress (GO:0009651);; Biological Process: response to cytokinin (GO:0009735);; Molecular Fu…	K19784|3e-47|sind:105172182|K19784 chrR; chromate reductase, NAD(P)H dehydrogenase (quinone)	[R]	General function prediction only	NADPH-dependent FMN reductase	NADPH:quinone oxidoreductase OS=Arabidopsis thaliana OX=3702 GN=NQR PE=1 SV=1	NADPH:quinone oxidoreductase [Sesamum indicum]
									TRINITY_DN51073_c2_g1	AT1G73480.1	alpha/beta-Hydrolases_superfamily_protein	6.17	1.47e-185	up	4.44	9.48e-75	up	4.51	7.43e-14	up	[I]	Lipid transport and metabolism	Molecular Function: 2-acylglycerol O-acyltransferase activity (GO:0003846);; Molecular Function: lysophospholipase activity (GO:0004622);; Cellular Component: endoplasmic reticulum (GO:0005783);; Cellular Component: Golgi apparatus (GO:0005794);; Cellular Component: plasma membrane (GO:0005886);; Biological Process: lipid metabolic process (GO:0006629);; Biological Process: response to oxidative …	K01054|1e-155|sind:105158196|K01054 MGLL; acylglycerol lipase [EC:3.1.1.23]	[I]	Lipid transport and metabolism	Serine aminopeptidase, S33;; alpha/beta hydrolase fold;; Alpha/beta hydrolase family;; Serine aminopeptidase, S33	Caffeoylshikimate esterase OS=Arabidopsis thaliana OX=3702 GN=CSE PE=1 SV=1	PREDICTED: monoglyceride lipase-like [Erythranthe guttata]
									TRINITY_DN48931_c0_g1	AT1G35560.1	TCP_family_transcription_factor	2.41	3.12e-07	up	1.41592	0.0138436	up	1.99008	0.0419748	up	--	--	Molecular Function: core promoter binding (GO:0001047);; Molecular Function: DNA-binding transcription factor activity (GO:0003700);; Cellular Component: nucleus (GO:0005634);; Biological Process: transcription, DNA-templated (GO:0006351);; Biological Process: regulation of transcription, DNA-templated (GO:0006355);; Molecular Function: transcription regulatory region DNA binding (GO:0044212);;	--|1e-173|sind:105175721|hypothetical protein	--	--	TCP family transcription factor	Transcription factor TCP8 OS=Arabidopsis thaliana OX=3702 GN=TCP8 PE=1 SV=1	hypothetical protein CDL12_09940 [Handroanthus impetiginosus]
									TRINITY_DN59880_c0_g1	AT5G23390.1	polygalacturonase_inhibitor_(DUF639)	1.90001	0.00471167	up	1.98846	0.000987652	up	2.52	0.000101976	up	--	--	--	--|0.0|sind:105160173|hypothetical protein	--	--	Plant protein of unknown function (DUF639)	--	PREDICTED: uncharacterized protein LOC105954279 isoform X1 [Erythranthe guttata]
									TRINITY_DN50907_c0_g1	AT3G53900.1	uracil_phosphoribosyltransferase	1.23	0.000341443	up	1.1157	0.000443386	up	1.62	1.4e-05	up	[F]	Nucleotide transport and metabolism	Molecular Function: uracil phosphoribosyltransferase activity (GO:0004845);; Molecular Function: GTP binding (GO:0005525);; Biological Process: uracil salvage (GO:0006223);; Biological Process: UMP salvage (GO:0044206);;	K00761|1e-30|pxb:103937225|K00761 upp; uracil phosphoribosyltransferase [EC:2.4.2.9]	[TZ]	--	Uracil phosphoribosyltransferase	Uracil phosphoribosyltransferase OS=Nicotiana tabacum OX=4097 GN=UPP PE=2 SV=1	hypothetical protein LR48_Vigan11g125400 [Vigna angularis]
									TRINITY_DN51050_c0_g1	AT4G00110.1	UDP-D-glucuronate_4-epimerase_3	2.04	2.44e-05	up	2.87	2.55e-14	up	1.60897	0.0212397	up	[MG]	--	Biological Process: carbohydrate metabolic process (GO:0005975);; Cellular Component: membrane (GO:0016020);; Cellular Component: integral component of membrane (GO:0016021);; Cellular Component: Golgi cisterna membrane (GO:0032580);; Molecular Function: UDP-glucuronate 4-epimerase activity (GO:0050378);;	K08679|0.0|sind:105171224|K08679 E5.1.3.6; UDP-glucuronate 4-epimerase [EC:5.1.3.6]	[M]	Cell wall/membrane/envelope biogenesis	GDP-mannose 4,6 dehydratase;; NAD dependent epimerase/dehydratase family;; RmlD substrate binding domain;; Polysaccharide biosynthesis protein;; Male sterility protein	UDP-glucuronate 4-epimerase 3 OS=Arabidopsis thaliana OX=3702 GN=GAE3 PE=2 SV=1	UDP-glucuronate 4-epimerase 3 [Sesamum indicum]
									TRINITY_DN54740_c0_g1	--		7.26	1.4e-49	up	4.86	2.96e-18	up	3.3314	0.0402759	up	--	--	Molecular Function: mannose binding (GO:0005537);; Molecular Function: metal ion binding (GO:0046872);;	K04733|4e-16|han:110930334|K04733 IRAK4; interleukin-1 receptor-associated kinase 4 [EC:2.7.11.1]	--	--	--	Agglutinin-2 OS=Cladrastis kentukea OX=38412 PE=1 SV=1	hypothetical protein F511_19809 [Dorcoceras hygrometricum]
									TRINITY_DN66602_c3_g1	AT4G30410.1	sequence-specific_DNA_binding_transcription_factor	4.38	1.08e-11	up	3.71	4.52e-08	up	3.11707	0.0294439	up	--	--	--	--|8e-48|sind:105162875|hypothetical protein	--	--	--	Transcription factor IBH1-like 1 OS=Arabidopsis thaliana OX=3702 GN=IBL1 PE=1 SV=1	hypothetical protein CDL12_09119 [Handroanthus impetiginosus]
									TRINITY_DN45952_c0_g1	AT1G03220.1	Eukaryotic_aspartyl_protease_family_protein	3.78	6.99e-29	up	3.29	2.01e-21	up	2.21	6.18e-05	up	--	--	Molecular Function: aspartic-type endopeptidase activity (GO:0004190);; Biological Process: proteolysis (GO:0006508);; Biological Process: protein catabolic process (GO:0030163);; Molecular Function: identical protein binding (GO:0042802);; Molecular Function: nutrient reservoir activity (GO:0045735);;	--|0.0|sind:105171390|hypothetical protein	[O]	Posttranslational modification, protein turnover, chaperones	Xylanase inhibitor C-terminal;; Xylanase inhibitor N-terminal	Basic 7S globulin OS=Glycine max OX=3847 GN=BG PE=1 SV=2	basic 7S globulin [Sesamum indicum]
									TRINITY_DN48825_c0_g1	AT1G58330.1	transcription_factor-like_protein	4.51	9.98e-33	up	2.73	8.87e-09	up	3.74	1.25e-09	up	--	--	Molecular Function: DNA-binding transcription factor activity (GO:0003700);; Molecular Function: calmodulin binding (GO:0005516);; Cellular Component: nucleus (GO:0005634);; Biological Process: transcription, DNA-templated (GO:0006351);; Biological Process: plant-type hypersensitive response (GO:0009626);; Biological Process: systemic acquired resistance, salicylic acid mediated signaling pathway…	--|2e-54|sind:105167203|hypothetical protein	--	--	Seed dormancy control	Transcription factor TGA3 OS=Arabidopsis thaliana OX=3702 GN=TGA3 PE=1 SV=1	protein DOG1-like 4 [Sesamum indicum]
									TRINITY_DN64754_c0_g1	AT5G60020.1	laccase_17	3.68	1.57e-06	up	2.05942	0.0489164	up	3.33	0.000937686	up	[Q]	Secondary metabolites biosynthesis, transport and catabolism	Molecular Function: copper ion binding (GO:0005507);; Biological Process: phenylpropanoid metabolic process (GO:0009698);; Biological Process: lignin biosynthetic process (GO:0009809);; Molecular Function: oxidoreductase activity (GO:0016491);; Molecular Function: oxidoreductase activity, oxidizing metal ions (GO:0016722);; Biological Process: lignin catabolic process (GO:0046274);; Cellular Comp…	K05909|0.0|sind:105161599|K05909 E1.10.3.2; laccase [EC:1.10.3.2]	[Q]	Secondary metabolites biosynthesis, transport and catabolism	Multicopper oxidase;; Multicopper oxidase;; Multicopper oxidase	Laccase-17 OS=Arabidopsis thaliana OX=3702 GN=LAC17 PE=2 SV=1	laccase-17 [Sesamum indicum]
									TRINITY_DN56147_c0_g5	AT1G70710.1	glycosyl_hydrolase_9B1	3.66	1.13e-19	up	1.61304	0.0051302	up	5.93	4.46e-32	up	--	--	Cellular Component: extracellular region (GO:0005576);; Molecular Function: cellulase activity (GO:0008810);; Cellular Component: chloroplast (GO:0009507);; Biological Process: cellulose catabolic process (GO:0030245);; Biological Process: cell wall modification involved in multidimensional cell growth (GO:0042547);;	K01179|1e-147|sind:105159864|K01179 E3.2.1.4; endoglucanase [EC:3.2.1.4]	--	--	Glycosyl hydrolase family 9	Endoglucanase 8 OS=Arabidopsis thaliana OX=3702 GN=CEL1 PE=2 SV=1	Cellulase [Handroanthus impetiginosus]
									TRINITY_DN55906_c0_g1	AT1G71970.1	hypothetical_protein	3.36	1.52e-21	up	3.72	1.24e-32	up	2.35	0.00013037	up	--	--	--	--|1e-72|sind:105175966|hypothetical protein	--	--	Protein of unknown function (DUF688)	--	uncharacterized protein LOC105175966 [Sesamum indicum]
									TRINITY_DN46580_c0_g1	AT2G16220.1	F-box_and_associated_interaction_domains-containing_protein	1.10462	0.0136051	up	1.44	0.000174129	up	1.39926	0.00499683	up	--	--	Cellular Component: plasmodesma (GO:0009506);;	--|0.0|sind:105165605|hypothetical protein	--	--	F-box-like;; F-box domain;; F-box associated domain	F-box protein At3g07870 OS=Arabidopsis thaliana OX=3702 GN=At3g07870 PE=2 SV=1	F-box protein At3g07870-like [Sesamum indicum]
									TRINITY_DN63281_c0_g1	AT2G05070.1	photosystem_II_light_harvesting_complex_protein_2.2	1.71	7.36e-63	up	1.51	1.42e-121	up	1.01922	0.0346954	up	--	--	Cellular Component: photosystem I (GO:0009522);; Cellular Component: photosystem II (GO:0009523);; Cellular Component: chloroplast thylakoid membrane (GO:0009535);; Biological Process: photosynthesis, light harvesting (GO:0009765);; Cellular Component: integral component of membrane (GO:0016021);; Molecular Function: chlorophyll binding (GO:0016168);; Biological Process: protein-chromophore linka…	K08913|6e-81|oeu:111412055|K08913 LHCB2; light-harvesting complex II chlorophyll a/b binding protein 2	--	--	Chlorophyll A-B binding protein	Chlorophyll a-b binding protein, chloroplastic (Fragment) OS=Silene latifolia subsp. alba OX=52853 PE=2 SV=2	chlorophyll a-b binding protein 5, chloroplastic [Asparagus officinalis]
									TRINITY_DN59226_c0_g1	AT3G22060.1	Receptor-like_protein_kinase-related_family_protein	1.8	1.28e-49	up	4.04651	0	up	4.39	4.1e-08	up	--	--	Molecular Function: protein serine/threonine kinase activity (GO:0004674);; Molecular Function: ATP binding (GO:0005524);; Cellular Component: plasma membrane (GO:0005886);; Biological Process: protein phosphorylation (GO:0006468);; Cellular Component: integral component of membrane (GO:0016021);; Biological Process: defense response to bacterium (GO:0042742);;	--|9e-40|sind:105175425|hypothetical protein	--	--	Salt stress response/antifungal;; Salt stress response/antifungal	Cysteine-rich receptor-like protein kinase 8 OS=Arabidopsis thaliana OX=3702 GN=CRK8 PE=3 SV=2	cysteine-rich receptor-like protein kinase 25 [Sesamum indicum]
									TRINITY_DN60587_c0_g1	AT5G11160.2	adenine_phosphoribosyltransferase_5	1.81	2.57e-09	up	2.46	3.13e-23	up	2.09	2.28e-05	up	[F]	Nucleotide transport and metabolism	Molecular Function: adenine phosphoribosyltransferase activity (GO:0003999);; Cellular Component: cytosol (GO:0005829);; Biological Process: adenine salvage (GO:0006168);; Biological Process: AMP salvage (GO:0044209);;	K00759|4e-84|ini:109172343|K00759 APRT; adenine phosphoribosyltransferase [EC:2.4.2.7]	[F]	Nucleotide transport and metabolism	Phosphoribosyl transferase domain	Adenine phosphoribosyltransferase 5 OS=Arabidopsis thaliana OX=3702 GN=APT5 PE=1 SV=1	adenine phosphoribosyltransferase 2-like [Dorcoceras hygrometricum]
									TRINITY_DN62082_c2_g1	AT5G10530.1	Concanavalin_A-like_lectin_protein_kinase_family_protein	6.02	2.48e-16	up	8.89	9.53e-41	up	4.79	3.71e-07	up	--	--	Molecular Function: mannose binding (GO:0005537);; Molecular Function: metal ion binding (GO:0046872);;	--|1e-42|pvu:PHAVU_007G070100g|hypothetical protein	--	--	Legume lectin domain	Agglutinin-2 OS=Cladrastis kentukea OX=38412 PE=1 SV=1	hypothetical protein F511_36998 [Dorcoceras hygrometricum]
									TRINITY_DN52786_c1_g1	AT3G05910.1	Pectinacetylesterase_family_protein	5.24	6.54e-114	up	4.21	2.25e-67	up	3.98	2.6e-06	up	--	--	Cellular Component: extracellular region (GO:0005576);; Cellular Component: plant-type cell wall (GO:0009505);; Molecular Function: pectin acetylesterase activity (GO:0052793);; Biological Process: cell wall organization (GO:0071555);;	--|0.0|sind:105169012|hypothetical protein	[M]	Cell wall/membrane/envelope biogenesis	Pectinacetylesterase;; Pectinacetylesterase	Pectin acetylesterase 12 OS=Arabidopsis thaliana OX=3702 GN=PAE12 PE=2 SV=1	pectin acetylesterase 12 [Sesamum indicum]
									TRINITY_DN47952_c0_g1	--		2.25	1.02e-33	up	2.14	6.21e-41	up	1.44	2.04e-05	up	--	--	Cellular Component: plasma membrane (GO:0005886);; Cellular Component: anchored component of membrane (GO:0031225);;	--	--	--	--	Arabinogalactan protein 15 OS=Arabidopsis thaliana OX=3702 GN=AGP15 PE=1 SV=1	hypothetical protein CDL12_14123 [Handroanthus impetiginosus]
									TRINITY_DN64280_c1_g2	AT5G02010.1	RHO_guanyl-nucleotide_exchange_factor_7	3.49	1.44e-40	up	2.76	2.38e-24	up	2.44511	0.00182868	up	--	--	Molecular Function: Rho guanyl-nucleotide exchange factor activity (GO:0005089);; Cellular Component: cytosol (GO:0005829);; Cellular Component: plasma membrane (GO:0005886);;	--|2e-90|sind:105174504|hypothetical protein	--	--	PRONE (Plant-specific Rop nucleotide exchanger)	Rop guanine nucleotide exchange factor 7 OS=Arabidopsis thaliana OX=3702 GN=ROPGEF7 PE=1 SV=1	hypothetical protein CDL12_18451 [Handroanthus impetiginosus]
									TRINITY_DN54842_c0_g1	AT3G06470.1	GNS1/SUR4_membrane_protein_family	2.39	7.76e-22	up	2.17	1.86e-22	up	2.21582	0.0129644	up	--	--	Molecular Function: fatty acid elongase activity (GO:0009922);; Cellular Component: integral component of membrane (GO:0016021);; Biological Process: fatty acid elongation (GO:0030497);; Biological Process: very long-chain fatty acid biosynthetic process (GO:0042761);; Biological Process: cellular response to abscisic acid stimulus (GO:0071215);;	--|1e-159|sind:105169154|hypothetical protein	[I]	Lipid transport and metabolism	GNS1/SUR4 family	Elongation of fatty acids protein 3-like OS=Arabidopsis thaliana OX=3702 GN=HOS3 PE=2 SV=1	PREDICTED: putative elongation of fatty acids protein DDB_G0272012 [Erythranthe guttata]
									TRINITY_DN62521_c2_g3	--		4.93852	0.0152424	up	6.68	4.55e-06	up	6.32569	0.00270008	up	--	--	--	--|1e-96|rcu:112536491|hypothetical protein	[R]	General function prediction only	Retroviral aspartyl protease;; Zinc knuckle;; Retrotransposon gag protein	--	uncharacterized protein LOC105157096 [Sesamum indicum]
									TRINITY_DN62770_c0_g2	AT1G53730.1	STRUBBELIG-receptor_family_6	1.63291	0.0310354	up	1.86475	0.00250262	up	2.29318	0.00245973	up	--	--	Molecular Function: transmembrane receptor protein serine/threonine kinase activity (GO:0004675);; Molecular Function: ATP binding (GO:0005524);; Biological Process: protein phosphorylation (GO:0006468);; Biological Process: cell surface receptor signaling pathway (GO:0007166);; Cellular Component: integral component of membrane (GO:0016021);;	--|0.0|sind:105157893|hypothetical protein	--	--	Leucine rich repeat;; Protein tyrosine kinase;; Protein kinase domain;; Leucine Rich repeats (2 copies);; Leucine rich repeat N-terminal domain;; Leucine Rich repeat;; ABC1 family	Protein STRUBBELIG-RECEPTOR FAMILY 6 OS=Arabidopsis thaliana OX=3702 GN=SRF6 PE=1 SV=1	protein STRUBBELIG-RECEPTOR FAMILY 7 [Sesamum indicum]
									TRINITY_DN57996_c2_g2	AT5G05830.1	RING/FYVE/PHD_zinc_finger_superfamily_protein	1.98074	0.00348315	up	2.75	1.45e-07	up	2.56674	0.00839426	up	--	--	--	--|2e-30|nto:104106742|hypothetical protein	[A]	RNA processing and modification	--	--	hypothetical protein CDL12_22340 [Handroanthus impetiginosus]
									TRINITY_DN52018_c4_g2	AT4G25050.1	acyl_carrier_protein_4	3.26	2.34e-25	up	3.75	4.01e-42	up	1.59543	0.00732493	up	--	--	Biological Process: fatty acid biosynthetic process (GO:0006633);; Cellular Component: chloroplast (GO:0009507);;	--|2e-13|sind:105156924|hypothetical protein	[CIQ]	--	--	Acyl carrier protein 2, chloroplastic OS=Cuphea lanceolata OX=3930 GN=ACL1.2 PE=2 SV=1	PREDICTED: acyl carrier protein 1, chloroplastic-like [Erythranthe guttata]
									TRINITY_DN66872_c3_g1	AT4G01150.1	CURVATURE_THYLAKOID_1A-like_protein	1.92	2.52e-115	up	1.36	1.35e-89	up	1.05968	0.0295081	up	--	--	Cellular Component: chloroplast (GO:0009507);; Cellular Component: chloroplast thylakoid (GO:0009534);; Cellular Component: chloroplast thylakoid membrane (GO:0009535);; Cellular Component: thylakoid (GO:0009579);; Cellular Component: chloroplast envelope (GO:0009941);; Cellular Component: plastoglobule (GO:0010287);; Cellular Component: integral component of membrane (GO:0016021);;	--|3e-32|sind:105173107|hypothetical protein	--	--	CAAD domains of cyanobacterial aminoacyl-tRNA synthetase	Protein CURVATURE THYLAKOID 1A, chloroplastic OS=Arabidopsis thaliana OX=3702 GN=CURT1A PE=1 SV=1	protein CURVATURE THYLAKOID 1A, chloroplastic-like [Sesamum indicum]
									TRINITY_DN58689_c1_g1	AT4G00360.1	cytochrome_P450%2C_family_86%2C_subfamily_A%2C_polypeptide_2	5.24	1.17e-16	up	8.44	7.35e-58	up	3.66	0.000557805	up	[Q]	Secondary metabolites biosynthesis, transport and catabolism	Molecular Function: iron ion binding (GO:0005506);; Biological Process: fatty acid metabolic process (GO:0006631);; Cellular Component: integral component of membrane (GO:0016021);; Molecular Function: alkane 1-monooxygenase activity (GO:0018685);; Molecular Function: heme binding (GO:0020037);; Molecular Function: aromatase activity (GO:0070330);;	K15398|0.0|sind:105172724|K15398 CYP86A4S; fatty acid omega-hydroxylase [EC:1.14.-.-]	[QI]	--	Cytochrome P450	Cytochrome P450 86A8 OS=Arabidopsis thaliana OX=3702 GN=CYP86A8 PE=2 SV=1	cytochrome P450 CYP86A91 [Salvia miltiorrhiza]
									TRINITY_DN60508_c0_g1	AT5G37020.1	auxin_response_factor_8	1.24	1.2e-06	up	2.06	7.6e-28	up	1.05794	0.0404937	up	--	--	Molecular Function: DNA binding (GO:0003677);; Cellular Component: nucleus (GO:0005634);; Biological Process: transcription, DNA-templated (GO:0006351);; Biological Process: regulation of transcription, DNA-templated (GO:0006355);; Biological Process: auxin-activated signaling pathway (GO:0009734);;	--|0.0|sind:105176788|hypothetical protein	--	--	Auxin response factor;; B3 DNA binding domain	Auxin response factor 12 OS=Oryza sativa subsp. indica OX=39946 GN=ARF12 PE=3 SV=1	hypothetical protein CDL12_14827 [Handroanthus impetiginosus]
									TRINITY_DN62588_c2_g2	--		4.54	5.36e-05	up	6.73	1.35e-13	up	4.1188	0.0415883	up	--	--	Molecular Function: RNA polymerase II regulatory region sequence-specific DNA binding (GO:0000977);; Molecular Function: DNA binding (GO:0003677);; Molecular Function: DNA-binding transcription factor activity (GO:0003700);; Cellular Component: nucleus (GO:0005634);; Biological Process: transcription, DNA-templated (GO:0006351);; Biological Process: positive regulation of transcription, DNA-templ…	--|8e-14|sind:105178453|hypothetical protein	--	--	--	Basic leucine zipper 61 OS=Arabidopsis thaliana OX=3702 GN=BZIP61 PE=1 SV=1	hypothetical protein CDL12_20025 [Handroanthus impetiginosus]
									TRINITY_DN60846_c0_g1	AT3G30390.1	Transmembrane_amino_acid_transporter_family_protein	2.42	1.53e-12	up	1.27147	0.00134711	up	2.05	2.24e-07	up	[E]	Amino acid transport and metabolism	--	K14207|0.0|sind:105156458|K14207 SLC38A2; solute carrier family 38 (sodium-coupled neutral amino acid transporter), member 2	[E]	Amino acid transport and metabolism	Transmembrane amino acid transporter protein;; Tryptophan/tyrosine permease family	Amino acid transporter AVT6A OS=Arabidopsis thaliana OX=3702 GN=AVT6A PE=2 SV=1	probable sodium-coupled neutral amino acid transporter 6 [Sesamum indicum]
									TRINITY_DN59132_c0_g1	AT1G23000.2	Heavy_metal_transport/detoxification_superfamily_protein	3.68	2.16e-78	up	4.61	1.68e-156	up	1.65586	0.00476594	up	--	--	Cellular Component: cytoplasm (GO:0005737);; Biological Process: metal ion transport (GO:0030001);; Molecular Function: transition metal ion binding (GO:0046914);; Biological Process: cellular transition metal ion homeostasis (GO:0046916);;	--|1e-130|sind:105156259|hypothetical protein	[P]	Inorganic ion transport and metabolism	Heavy-metal-associated domain	Heavy metal-associated isoprenylated plant protein 37 OS=Arabidopsis thaliana OX=3702 GN=HIPP37 PE=2 SV=1	Copper chaperone [Handroanthus impetiginosus]
									TRINITY_DN50143_c1_g2	AT1G74780.1	Nodulin-like_/_Major_Facilitator_Superfamily_protein	8.59	5.57e-190	up	5.65	1.09e-72	up	3.95088	0.00163367	up	[GEPR]	--	Biological Process: karyogamy (GO:0000741);; Biological Process: transport (GO:0006810);; Biological Process: response to salt stress (GO:0009651);; Biological Process: polar nucleus fusion (GO:0010197);; Cellular Component: integral component of membrane (GO:0016021);;	--|1e-162|sind:105168749|hypothetical protein	--	--	Nodulin-like;; Major Facilitator Superfamily;; Nodulin-like	Protein NUCLEAR FUSION DEFECTIVE 4 OS=Arabidopsis thaliana OX=3702 GN=NFD4 PE=3 SV=1	PREDICTED: protein NUCLEAR FUSION DEFECTIVE 4-like [Erythranthe guttata]
									TRINITY_DN64205_c1_g1	AT5G13140.1	Pollen_Ole_e_1_allergen_and_extensin_family_protein	6.98	1.37e-22	up	8.32	2.04e-35	up	4.56547	0.00594747	up	--	--	--	--|2e-68|sind:105177453|hypothetical protein	--	--	Pollen proteins Ole e I like	--	uncharacterized protein LOC105177453 [Sesamum indicum]
									TRINITY_DN50992_c1_g2	AT3G51670.1	SEC14_cytosolic_factor_family_protein_/_phosphoglyceride_transfer_family_protein	2.11	3.05e-30	up	4.09	2.96e-219	up	1.1	0.00119522	up	--	--	Cellular Component: cytoplasm (GO:0005737);; Cellular Component: plasma membrane (GO:0005886);; Biological Process: transport (GO:0006810);; Biological Process: cell cycle (GO:0007049);; Molecular Function: lipid binding (GO:0008289);; Cellular Component: integral component of membrane (GO:0016021);; Biological Process: cell division (GO:0051301);;	--|0.0|sind:105174619|hypothetical protein	[I]	Lipid transport and metabolism	CRAL/TRIO domain;; CRAL/TRIO, N-terminal domain	Patellin-6 OS=Arabidopsis thaliana OX=3702 GN=PATL6 PE=2 SV=1	patellin-6 [Sesamum indicum]
									TRINITY_DN52952_c0_g2	AT3G19540.1	glutamyl-tRNA_(Gln)_amidotransferase_subunit_A_(DUF620)	2.38	2.05e-110	up	2.45	1.22e-162	up	1.22	7.41e-06	up	--	--	--	--|0.0|sind:105159124|hypothetical protein	--	--	Protein of unknown function (DUF620)	--	uncharacterized protein LOC105159124 [Sesamum indicum]
									TRINITY_DN59630_c1_g1	AT3G27690.1	photosystem_II_light_harvesting_complex_protein_2.3	3.22	9.11e-227	up	3.12044	0	up	1.79	0.000206077	up	--	--	Cellular Component: photosystem I (GO:0009522);; Cellular Component: photosystem II (GO:0009523);; Cellular Component: chloroplast thylakoid membrane (GO:0009535);; Biological Process: photosynthesis, light harvesting (GO:0009765);; Cellular Component: integral component of membrane (GO:0016021);; Molecular Function: chlorophyll binding (GO:0016168);; Biological Process: protein-chromophore linka…	K08912|1e-89|tcc:18596543|K08912 LHCB1; light-harvesting complex II chlorophyll a/b binding protein 1	--	--	Chlorophyll A-B binding protein	Chlorophyll a-b binding protein 7, chloroplastic OS=Nicotiana tabacum OX=4097 GN=CAB7 PE=3 SV=1	chlorophyll a/b-binding protein precursor, partial [Citrus limon]
									TRINITY_DN65356_c3_g2	AT4G39650.1	gamma-glutamyl_transpeptidase_2	2.29	1.16e-134	up	2.44	2.16e-270	up	1.07	8.9e-05	up	[E]	Amino acid transport and metabolism	Molecular Function: obsolete gamma-glutamyltransferase activity (GO:0003840);; Cellular Component: plasma membrane (GO:0005886);; Biological Process: glutathione catabolic process (GO:0006751);; Molecular Function: glutathione gamma-glutamylcysteinyltransferase activity (GO:0016756);; Biological Process: glutathione transmembrane transport (GO:0034775);; Molecular Function: glutathione hydrolase …	K18592|0.0|sind:105171242|K18592 GGT1_5; gamma-glutamyltranspeptidase / glutathione hydrolase / leukotriene-C4 hydrolase [EC:2.3.2.2 3.4.19.13 3.4.19.14]	[E]	Amino acid transport and metabolism	Gamma-glutamyltranspeptidase	Glutathione hydrolase 2 OS=Arabidopsis thaliana OX=3702 GN=GGT2 PE=2 SV=1	Gamma-glutamyltransferase [Handroanthus impetiginosus]
									TRINITY_DN59306_c0_g2	AT2G24230.1	Leucine-rich_repeat_protein_kinase_family_protein	1.22	0.000211446	up	1.36	5.05e-06	up	1.46377	0.00958997	up	--	--	Molecular Function: protein serine/threonine kinase activity (GO:0004674);; Molecular Function: ATP binding (GO:0005524);; Cellular Component: integral component of membrane (GO:0016021);;	--|0.0|sind:105166354|hypothetical protein	--	--	Protein tyrosine kinase;; Protein kinase domain;; Leucine rich repeat;; Leucine Rich repeats (2 copies);; Leucine Rich repeat;; Leucine Rich Repeat	Probable LRR receptor-like serine/threonine-protein kinase At2g24230 OS=Arabidopsis thaliana OX=3702 GN=At2g24230 PE=2 SV=1	probable LRR receptor-like serine/threonine-protein kinase At2g24230 [Sesamum indicum]
									TRINITY_DN50320_c3_g2	AT5G49100.1	vitellogenin-like_protein	1.18	5.56e-05	up	1.21	4.37e-06	up	2.36491	0.00451595	up	--	--	--	--|0.0|sind:105171540|hypothetical protein	--	--	--	--	uncharacterized protein LOC105171540 [Sesamum indicum]
									TRINITY_DN55518_c0_g1	AT2G28680.1	RmlC-like_cupins_superfamily_protein	3.83	9.8e-124	up	2.98	2.43e-97	up	2.11	2.64e-05	up	--	--	Molecular Function: nutrient reservoir activity (GO:0045735);;	--|3e-71|sind:105169427|hypothetical protein	--	--	Cupin	Cruciferin BnC1 OS=Brassica napus OX=3708 GN=BnC1 PE=3 SV=2	glutelin type-B 2-like [Sesamum indicum]
									TRINITY_DN58115_c2_g1	AT5G50090.1	D-ribose-binding_periplasmic_protein	3.46	2.95e-33	up	4.65	1.47e-83	up	3.09	9.17e-05	up	--	--	--	--|2e-52|oeu:111401686|hypothetical protein	--	--	Domain of unknown function (DUF4228)	--	hypothetical protein CDL12_30437 [Handroanthus impetiginosus]
									TRINITY_DN59479_c0_g1	AT4G31820.1	Phototropic-responsive_NPH3_family_protein	1.85	4.51e-19	up	2.69	3.55e-58	up	1.7897	0.0154336	up	--	--	Molecular Function: obsolete signal transducer activity (GO:0004871);; Cellular Component: late endosome (GO:0005770);; Cellular Component: plasma membrane (GO:0005886);; Biological Process: flower development (GO:0009908);; Biological Process: positive regulation of flower development (GO:0009911);; Biological Process: inflorescence development (GO:0010229);; Biological Process: basipetal auxin …	--|0.0|sind:105164862|hypothetical protein	--	--	NPH3 family;; BTB/POZ domain	BTB/POZ domain-containing protein NPY1 OS=Arabidopsis thaliana OX=3702 GN=NPY1 PE=2 SV=1	BTB/POZ domain-containing protein NPY1 isoform X1 [Sesamum indicum]
									TRINITY_DN51686_c2_g2	--		1.64	1.53e-24	up	2.33	4.87e-69	up	1.34	0.000141627	up	--	--	--	--|2e-38|sind:105156833|hypothetical protein	--	--	--	--	hypothetical protein CDL12_04019 [Handroanthus impetiginosus]
									TRINITY_DN60152_c1_g4	--		8.41	1.21e-10	up	8.63	1.26e-11	up	7.20806	0.0117895	up	--	--	Molecular Function: DNA binding (GO:0003677);; Biological Process: DNA recombination (GO:0006310);; Biological Process: transposition (GO:0032196);;	--|4e-98|hbr:110666540|hypothetical protein	[L]	Replication, recombination and repair	--	Putative AC transposase OS=Zea mays OX=4577 PE=2 SV=2	zinc finger BED domain-containing protein RICESLEEPER 2-like [Hevea brasiliensis]
									TRINITY_DN53509_c0_g1	AT1G15690.1	Inorganic_H_pyrophosphatase_family_protein	4.13	4.07e-59	up	4.64	1.5e-87	up	2.21	1.47e-07	up	--	--	Molecular Function: inorganic diphosphatase activity (GO:0004427);; Cellular Component: vacuolar membrane (GO:0005774);; Molecular Function: hydrogen-translocating pyrophosphatase activity (GO:0009678);; Biological Process: proton transmembrane transport (GO:0015992);; Cellular Component: integral component of membrane (GO:0016021);; Molecular Function: metal ion binding (GO:0046872);;	K23025|1e-105|vvi:100266984|K23025 AVP; H+-translocating diphosphatase [EC:7.1.3.1]	--	--	Inorganic H+ pyrophosphatase	Pyrophosphate-energized vacuolar membrane proton pump OS=Vigna radiata var. radiata OX=3916 PE=1 SV=4	PREDICTED: pyrophosphate-energized vacuolar membrane proton pump 1-like [Vitis vinifera]
									TRINITY_DN51161_c0_g4	AT2G38110.1	glycerol-3-phosphate_acyltransferase_6	5.91	5.75e-36	up	9.66	1.62e-114	up	2.94755	0.00626121	up	[E]	Amino acid transport and metabolism	Biological Process: phospholipid biosynthetic process (GO:0008654);; Biological Process: flower development (GO:0009908);; Biological Process: cutin biosynthetic process (GO:0010143);; Cellular Component: membrane (GO:0016020);; Cellular Component: integral component of membrane (GO:0016021);; Molecular Function: phosphatase activity (GO:0016791);; Molecular Function: glycerol-3-phosphate 2-O-acy…	K13508|1e-127|sind:105161551|K13508 GPAT; glycerol-3-phosphate acyltransferase [EC:2.3.1.15 2.3.1.198]	--	--	haloacid dehalogenase-like hydrolase	Glycerol-3-phosphate 2-O-acyltransferase 6 OS=Arabidopsis thaliana OX=3702 GN=GPAT6 PE=1 SV=1	Glycerol-3-phosphate 2-O-acyltransferase [Handroanthus impetiginosus]
									TRINITY_DN66303_c1_g5	AT1G45130.1	beta-galactosidase_5	1.47	2.29e-06	up	1.86	5.82e-14	up	1.24056	0.00330658	up	--	--	Molecular Function: beta-galactosidase activity (GO:0004565);; Cellular Component: vacuole (GO:0005773);; Biological Process: carbohydrate metabolic process (GO:0005975);; Cellular Component: plant-type cell wall (GO:0009505);; Cellular Component: apoplast (GO:0048046);;	--|1e-105|sind:105172910|hypothetical protein	[G]	Carbohydrate transport and metabolism	--	Beta-galactosidase 5 OS=Arabidopsis thaliana OX=3702 GN=BGAL5 PE=2 SV=1	Beta-galactosidase [Handroanthus impetiginosus]
									TRINITY_DN52474_c1_g1	AT4G11350.1	transferring_glycosyl_group_transferase_(DUF604)	2.68	4.95e-10	up	3.85	8.61e-36	up	2.59711	0.00390308	up	--	--	--	--|0.0|sind:105164063|hypothetical protein	[G]	Carbohydrate transport and metabolism	Protein of unknown function, DUF604;; Fringe-like	--	uncharacterized protein LOC105164063 [Sesamum indicum]
									TRINITY_DN48646_c0_g1	AT1G73050.1	Glucose-methanol-choline_(GMC)_oxidoreductase_family_protein	1.97354	0.00334413	up	1.64023	0.0159313	up	2.67	0.00102722	up	[E]	Amino acid transport and metabolism	Molecular Function: oxidoreductase activity, acting on CH-OH group of donors (GO:0016614);; Molecular Function: mandelonitrile lyase activity (GO:0046593);; Molecular Function: flavin adenine dinucleotide binding (GO:0050660);;	K08248|0.0|sind:105157899|K08248 MDL3; (R)-mandelonitrile lyase [EC:4.1.2.10]	[R]	General function prediction only	GMC oxidoreductase;; GMC oxidoreductase	(R)-mandelonitrile lyase-like OS=Arabidopsis thaliana OX=3702 GN=At1g73050 PE=2 SV=1	(R)-mandelonitrile lyase-like [Sesamum indicum]
									TRINITY_DN49096_c0_g1	AT1G09750.1	Eukaryotic_aspartyl_protease_family_protein	9.19	7.35e-13	up	9.7	6.92e-15	up	6.82676	0.0101893	up	--	--	Molecular Function: nucleotide binding (GO:0000166);; Molecular Function: aspartic-type endopeptidase activity (GO:0004190);; Cellular Component: cell wall (GO:0005618);; Biological Process: proteolysis (GO:0006508);; Cellular Component: plant-type cell wall (GO:0009505);; Biological Process: systemic acquired resistance (GO:0009627);; Biological Process: protein catabolic process (GO:0030163);; …	--|0.0|sind:105172170|hypothetical protein	[O]	Posttranslational modification, protein turnover, chaperones	Xylanase inhibitor N-terminal;; Xylanase inhibitor C-terminal;; Eukaryotic aspartyl protease	Aspartyl protease AED3 OS=Arabidopsis thaliana OX=3702 GN=AED3 PE=1 SV=1	aspartyl protease AED3 [Sesamum indicum]
									TRINITY_DN49713_c0_g1	AT5G23530.1	carboxyesterase_18	5.81	1.81e-55	up	5.04	1.1e-38	up	3.72986	0.00239876	up	--	--	Biological Process: catabolic process (GO:0009056);; Biological Process: pollen tube growth (GO:0009860);; Molecular Function: carboxylic ester hydrolase activity (GO:0052689);;	--|1e-151|sind:105160922|hypothetical protein	[V]	Defense mechanisms	alpha/beta hydrolase fold;; Carboxylesterase family;; Steryl acetyl hydrolase	Probable carboxylesterase 18 OS=Arabidopsis thaliana OX=3702 GN=CXE18 PE=1 SV=1	probable carboxylesterase 18 [Sesamum indicum]
									TRINITY_DN54956_c1_g1	AT3G02780.1	isopentenyl_pyrophosphate:dimethylallyl_pyrophosphate_isomerase_2	2.04	1.07e-46	up	3.02	1.8e-182	up	1.26	4.46e-07	up	[I]	Lipid transport and metabolism	Molecular Function: isopentenyl-diphosphate delta-isomerase activity (GO:0004452);; Biological Process: isoprenoid biosynthetic process (GO:0008299);; Biological Process: photosynthesis (GO:0015979);; Biological Process: chlorophyll biosynthetic process (GO:0015995);; Molecular Function: hydrolase activity (GO:0016787);; Molecular Function: metal ion binding (GO:0046872);; Biological Process: dim…	K01823|1e-105|mcha:111018284|K01823 idi; isopentenyl-diphosphate Delta-isomerase [EC:5.3.3.2]	[Q]	Secondary metabolites biosynthesis, transport and catabolism	NUDIX domain	Isopentenyl-diphosphate Delta-isomerase I OS=Camptotheca acuminata OX=16922 GN=IPI1 PE=2 SV=1	hypothetical protein EUGRSUZ_A01783 [Eucalyptus grandis]
									TRINITY_DN57265_c0_g1	AT1G28480.1	Thioredoxin_superfamily_protein	2.61	1.56e-38	up	3.62	6.71e-108	up	1.61	2.29e-07	up	--	--	Cellular Component: nucleus (GO:0005634);; Cellular Component: cytoplasm (GO:0005737);; Molecular Function: electron transfer activity (GO:0009055);; Biological Process: response to salicylic acid (GO:0009751);; Biological Process: salicylic acid mediated signaling pathway (GO:0009863);; Biological Process: jasmonic acid mediated signaling pathway (GO:0009867);; Molecular Function: protein disulf…	--|1e-41|oeu:111372060|hypothetical protein	[O]	Posttranslational modification, protein turnover, chaperones	Glutaredoxin;; Glutaredoxin-like domain (DUF836)	Glutaredoxin-C9 OS=Arabidopsis thaliana OX=3702 GN=GRXC9 PE=1 SV=1	Glutaredoxin [Handroanthus impetiginosus]
									TRINITY_DN57323_c2_g1	AT5G52900.1	membrane-associated_kinase_regulator	2.04	1.4e-07	up	4.41	5.66e-76	up	1.69313	0.00698729	up	--	--	Cellular Component: plasma membrane (GO:0005886);; Biological Process: abscisic acid-activated signaling pathway (GO:0009738);;	--|2e-98|sind:105160410|hypothetical protein	--	--	--	Probable membrane-associated kinase regulator 6 OS=Arabidopsis thaliana OX=3702 GN=MAKR6 PE=2 SV=1	probable membrane-associated kinase regulator 6 isoform X2 [Sesamum indicum]
									TRINITY_DN54241_c0_g1	AT5G65550.1	UDP-Glycosyltransferase_superfamily_protein	2.98	4.79e-09	up	2.68	3.63e-07	up	2.0483	0.00707876	up	[GC]	--	Biological Process: metabolic process (GO:0008152);; Molecular Function: transferase activity, transferring hexosyl groups (GO:0016758);;	--|0.0|oeu:111382175|hypothetical protein	[GC]	--	UDP-glucoronosyl and UDP-glucosyl transferase	Beta-D-glucosyl crocetin beta-1,6-glucosyltransferase OS=Gardenia jasminoides OX=114476 GN=UGT94E5 PE=1 SV=1	UDP-glucuronosyl and UDP-glucosyl transferase [Handroanthus impetiginosus]
									TRINITY_DN62390_c1_g2	AT4G21960.1	Peroxidase_superfamily_protein	2.09	4.35e-38	up	2.01	3.16e-53	up	1.26912	0.0330778	up	--	--	Molecular Function: peroxidase activity (GO:0004601);; Cellular Component: extracellular region (GO:0005576);; Biological Process: response to oxidative stress (GO:0006979);; Cellular Component: plant-type cell wall (GO:0009505);; Biological Process: plant-type cell wall organization (GO:0009664);; Molecular Function: heme binding (GO:0020037);; Biological Process: hydrogen peroxide catabolic pro…	K00430|2e-69|jre:108982099|K00430 E1.11.1.7; peroxidase [EC:1.11.1.7]	--	--	Peroxidase	Peroxidase 42 OS=Arabidopsis thaliana OX=3702 GN=PER42 PE=1 SV=2	PREDICTED: peroxidase 42 [Juglans regia]
									TRINITY_DN61911_c1_g2	AT4G14410.1	basic_helix-loop-helix_(bHLH)_DNA-binding_superfamily_protein	2.37	2.18e-57	up	1.19	8.17e-13	up	1.17	5.72e-06	up	--	--	Molecular Function: DNA binding (GO:0003677);; Molecular Function: DNA-binding transcription factor activity (GO:0003700);; Cellular Component: nucleus (GO:0005634);; Biological Process: transcription, DNA-templated (GO:0006351);; Biological Process: regulation of transcription, DNA-templated (GO:0006355);;	--|4e-76|sind:105158450|hypothetical protein	--	--	--	Transcription factor bHLH104 OS=Arabidopsis thaliana OX=3702 GN=BHLH104 PE=1 SV=1	transcription factor bHLH104 [Sesamum indicum]
									TRINITY_DN51903_c2_g2	AT5G26220.1	ChaC-like_family_protein	3.8	1.55e-41	up	4.07	1.25e-53	up	2.44	3.16e-08	up	[P]	Inorganic ion transport and metabolism	Molecular Function: gamma-glutamylcyclotransferase activity (GO:0003839);; Cellular Component: cytoplasm (GO:0005737);; Biological Process: glutathione catabolic process (GO:0006751);; Biological Process: response to lead ion (GO:0010288);; Biological Process: response to cadmium ion (GO:0046686);;	K22596|4e-62|sind:105160644|K22596 GGCT; gamma-glutamylcyclotransferase, plant [EC:4.3.2.9]	[P]	Inorganic ion transport and metabolism	ChaC-like protein;; ChaC-like protein	Gamma-glutamylcyclotransferase 2-1 OS=Arabidopsis thaliana OX=3702 GN=GGCT2;1 PE=1 SV=1	gamma-glutamylcyclotransferase 2-1-like [Sesamum indicum]
									TRINITY_DN53318_c2_g2	AT2G27960.1	cyclin-dependent_kinase-subunit_1	5.88	1.36e-09	up	6.39	5.07e-12	up	4.99	0.000452473	up	--	--	Cellular Component: cyclin-dependent protein kinase holoenzyme complex (GO:0000307);; Biological Process: cell cycle (GO:0007049);; Biological Process: regulation of mitotic cell cycle (GO:0007346);; Cellular Component: SCF ubiquitin ligase complex (GO:0019005);; Molecular Function: protein kinase binding (GO:0019901);; Molecular Function: histone binding (GO:0042393);; Molecular Function: ubiqui…	--|1e-08|oeu:111386700|hypothetical protein	[D]	Cell cycle control, cell division, chromosome partitioning	--	Cyclin-dependent kinases regulatory subunit 1 OS=Oryza sativa subsp. japonica OX=39947 GN=CKS1 PE=2 SV=1	cyclin-dependent kinases regulatory subunit 1-like [Olea europaea var. sylvestris]
									TRINITY_DN52396_c1_g3	AT5G67420.1	LOB_domain-containing_protein_37	2.19	5.54e-62	up	3	6.82e-236	up	1.23	4.16e-10	up	--	--	Biological Process: nitrogen compound metabolic process (GO:0006807);; Biological Process: simple leaf morphogenesis (GO:0060776);;	--|1e-115|sind:105176198|hypothetical protein	--	--	Lateral organ boundaries (LOB) domain	LOB domain-containing protein 37 OS=Arabidopsis thaliana OX=3702 GN=LBD37 PE=2 SV=1	hypothetical protein CDL12_04478 [Handroanthus impetiginosus]
									TRINITY_DN51413_c0_g6	--		8.19	5.96e-10	up	7.56	1.63e-08	up	7.78	5.91e-07	up	--	--	--	K09419|2e-20|sind:105156739|K09419 HSFF; heat shock transcription factor, other eukaryote	--	--	--	--	hypothetical protein CDL12_26856 [Handroanthus impetiginosus]
									TRINITY_DN56672_c1_g1	AT1G19870.2	IQ-domain_32	2.01	2.16e-12	up	3.25	4.22e-59	up	2.47	6.2e-09	up	--	--	Cellular Component: nucleus (GO:0005634);; Cellular Component: cytosol (GO:0005829);; Cellular Component: microtubule associated complex (GO:0005875);; Cellular Component: plasma membrane (GO:0005886);; Biological Process: response to abscisic acid (GO:0009737);; Cellular Component: chloroplast envelope (GO:0009941);;	--|1e-108|sind:105166011|hypothetical protein	--	--	IQ calmodulin-binding motif;; Protein of unknown function (DUF4005)	Protein IQ-DOMAIN 32 OS=Arabidopsis thaliana OX=3702 GN=IQD32 PE=1 SV=3	hypothetical protein CDL12_23145 [Handroanthus impetiginosus]
									TRINITY_DN45970_c0_g1	AT3G53980.1	Bifunctional_inhibitor/lipid-transfer_protein/seed_storage_2S_albumin_superfamily_protein	4.22	2.21e-10	up	6.13	2.96e-30	up	8.21	2.97e-20	up	--	--	--	--|2e-45|sind:105174503|hypothetical protein	--	--	Probable lipid transfer;; Protease inhibitor/seed storage/LTP family	--	uncharacterized protein LOC105174503 [Sesamum indicum]
									TRINITY_DN54696_c0_g1	--		5.07	2.16e-63	up	6.52	2.58e-127	up	4.46	4.88e-05	up	--	--	--	--|7e-92|sind:105171871|hypothetical protein	--	--	--	--	uncharacterized protein LOC105171871 [Sesamum indicum]
									TRINITY_DN53028_c2_g1	AT1G60060.2	Serine/threonine-protein_kinase_WNK_(With_No_Lysine)-like_protein	2.67	6.25e-225	up	3.39441	0	up	1.08098	0.00608263	up	--	--	--	--|2e-78|nta:107779687|hypothetical protein	--	--	bHLH-MYC and R2R3-MYB transcription factors N-terminal	Protein RICE SALT SENSITIVE 3 OS=Oryza sativa subsp. japonica OX=39947 GN=RSS3 PE=1 SV=1	Transcription factor bHLH155 like [Actinidia chinensis var. chinensis]
									TRINITY_DN59979_c1_g1	AT3G46710.1	NB-ARC_domain-containing_disease_resistance_protein	12	7.88e-23	up	7.61	1.14e-08	up	10.3	0.000682507	up	--	--	Molecular Function: ATP binding (GO:0005524);; Cellular Component: cytoplasm (GO:0005737);; Biological Process: plant-type hypersensitive response (GO:0009626);; Cellular Component: membrane (GO:0016020);; Molecular Function: ADP binding (GO:0043531);;	--|0.0|sind:105180197|hypothetical protein	[T]	Signal transduction mechanisms	NB-ARC domain	Putative late blight resistance protein homolog R1A-6 OS=Solanum demissum OX=50514 GN=R1A-6 PE=3 SV=2	PREDICTED: putative late blight resistance protein homolog R1A-10 [Erythranthe guttata]
									TRINITY_DN64876_c1_g1	AT5G62580.1	ARM_repeat_superfamily_protein	1.62	1.36e-18	up	3.53	6.43e-186	up	1.89	9.77e-09	up	--	--	Cellular Component: microtubule (GO:0005874);; Molecular Function: microtubule binding (GO:0008017);;	--|0.0|sind:105168735|hypothetical protein	--	--	--	TORTIFOLIA1-like protein 3 OS=Arabidopsis thaliana OX=3702 GN=TOR1L3 PE=2 SV=1	LOW QUALITY PROTEIN: TORTIFOLIA1-like protein 3 [Sesamum indicum]
									TRINITY_DN61006_c0_g1	AT5G03110.1	protamine_P1_family_protein	2	0.000246452	up	3.25	1.65e-16	up	2.34064	0.00503162	up	--	--	--	--|5e-71|sind:105174330|hypothetical protein	--	--	--	--	hypothetical protein CDL12_09399 [Handroanthus impetiginosus]
									TRINITY_DN57070_c1_g1	--		1.68	2.24e-22	up	3.01	1.35e-125	up	2.49	0.0014724	up	--	--	--	--|2e-33|sind:105170523|hypothetical protein	--	--	--	--	uncharacterized protein At5g48480 [Sesamum indicum]
									TRINITY_DN63872_c1_g3	AT3G27690.1	photosystem_II_light_harvesting_complex_protein_2.3	3	5.32e-156	up	2.73625	0	up	1.7139	0.00808691	up	--	--	Cellular Component: photosystem I (GO:0009522);; Cellular Component: photosystem II (GO:0009523);; Cellular Component: chloroplast thylakoid membrane (GO:0009535);; Biological Process: photosynthesis, light harvesting (GO:0009765);; Cellular Component: integral component of membrane (GO:0016021);; Molecular Function: chlorophyll binding (GO:0016168);; Biological Process: protein-chromophore linka…	K08912|1e-70|tcc:18596543|K08912 LHCB1; light-harvesting complex II chlorophyll a/b binding protein 1	--	--	Chlorophyll A-B binding protein	Chlorophyll a-b binding protein of LHCII type 1 (Fragment) OS=Cucumis sativus OX=3659 PE=2 SV=1	Chlorophyll a-b binding protein 3C, chloroplastic [Capsicum chinense]
									TRINITY_DN59065_c0_g1	AT1G02065.1	squamosa_promoter_binding_protein-like_8	3.61725	0.0343755	up	8.55	1.66e-15	up	5.27124	0.0120594	up	--	--	Molecular Function: DNA binding (GO:0003677);; Cellular Component: nucleus (GO:0005634);; Cellular Component: cytoplasm (GO:0005737);; Biological Process: transcription, DNA-templated (GO:0006351);; Biological Process: regulation of transcription, DNA-templated (GO:0006355);; Biological Process: megasporogenesis (GO:0009554);; Biological Process: microsporogenesis (GO:0009556);; Biological Proces…	--|1e-131|sind:105170820|hypothetical protein	--	--	SBP domain	Squamosa promoter-binding-like protein 8 OS=Arabidopsis thaliana OX=3702 GN=SPL8 PE=1 SV=2	squamosa promoter-binding-like protein 8 [Sesamum indicum]
									TRINITY_DN64854_c1_g1	AT2G01950.1	BRI1-like_2	1.15	1.66e-05	up	1.64	1.82e-14	up	1.28166	0.0374232	up	[S]	Function unknown	Molecular Function: transmembrane receptor protein serine/threonine kinase activity (GO:0004675);; Molecular Function: ATP binding (GO:0005524);; Cellular Component: plasma membrane (GO:0005886);; Biological Process: auxin-activated signaling pathway (GO:0009734);; Biological Process: brassinosteroid mediated signaling pathway (GO:0009742);; Biological Process: xylem and phloem pattern formation …	--|0.0|sind:105156162|hypothetical protein	--	--	Leucine rich repeat;; Protein kinase domain;; Protein tyrosine kinase;; Leucine Rich repeats (2 copies);; Leucine Rich Repeat;; Leucine rich repeat N-terminal domain;; Leucine Rich repeat;; Leucine rich repeats (6 copies)	Serine/threonine-protein kinase BRI1-like 2 OS=Arabidopsis thaliana OX=3702 GN=BRL2 PE=1 SV=1	serine/threonine-protein kinase BRI1-like 2 [Sesamum indicum]
									TRINITY_DN50861_c1_g1	AT1G26945.1	basic_helix-loop-helix_(bHLH)_DNA-binding_superfamily_protein	2.63	1.41e-31	up	2.28	2.4e-23	up	1.3	0.000876423	up	--	--	Biological Process: transcription, DNA-templated (GO:0006351);; Biological Process: regulation of transcription, DNA-templated (GO:0006355);; Biological Process: gibberellic acid mediated signaling pathway (GO:0009740);; Biological Process: regulation of growth (GO:0040008);;	--|2e-13|sind:105177233|hypothetical protein	--	--	--	Transcription factor PRE5 OS=Arabidopsis thaliana OX=3702 GN=PRE5 PE=1 SV=1	transcription factor PRE1 [Sesamum indicum]
									TRINITY_DN58350_c1_g1	AT1G26560.1	beta_glucosidase_40	3.69	1.18e-60	up	1.7	3.15e-08	up	1.34225	0.0137265	up	[G]	Carbohydrate transport and metabolism	Biological Process: carbohydrate metabolic process (GO:0005975);; Molecular Function: beta-glucosidase activity (GO:0008422);; Molecular Function: scopolin beta-glucosidase activity (GO:0102483);; Biological Process: glycosyl compound metabolic process (GO:1901657);;	K01188|1e-24|sind:105173929|K01188 E3.2.1.21; beta-glucosidase [EC:3.2.1.21]	[G]	Carbohydrate transport and metabolism	--	Beta-glucosidase 11 OS=Oryza sativa subsp. japonica OX=39947 GN=BGLU11 PE=3 SV=2	beta-glucosidase isoform X2 [Sesamum indicum]
									TRINITY_DN50301_c1_g1	AT2G34070.1	TRICHOME_BIREFRINGENCE-LIKE_37	6.2	0.000286724	up	7.41	4.09e-08	up	6.22733	0.00366206	up	--	--	Cellular Component: Golgi apparatus (GO:0005794);; Cellular Component: integral component of membrane (GO:0016021);; Molecular Function: O-acetyltransferase activity (GO:0016413);; Biological Process: cell wall organization or biogenesis (GO:0071554);;	--|0.0|sind:105165471|hypothetical protein	--	--	GDSL/SGNH-like Acyl-Esterase family found in Pmr5 and Cas1p;; PMR5 N terminal Domain	Protein trichome birefringence-like 37 OS=Arabidopsis thaliana OX=3702 GN=TBL37 PE=2 SV=2	protein trichome birefringence-like 43 [Sesamum indicum]
									TRINITY_DN62066_c1_g3	AT5G50090.1	D-ribose-binding_periplasmic_protein	2.43	1.89e-52	up	1.87	3.5e-29	up	1.96927	0.0250784	up	--	--	--	--|3e-58|sind:105168720|hypothetical protein	--	--	Domain of unknown function (DUF4228)	--	hypothetical protein CDL12_04093 [Handroanthus impetiginosus]
									TRINITY_DN64484_c0_g1	AT5G05260.2	phenylalanine_N-monooxygenase-like_protein	7.75	2.2e-141	up	9.03	4.4e-205	up	5.37	3.66e-27	up	[Q]	Secondary metabolites biosynthesis, transport and catabolism	Molecular Function: monooxygenase activity (GO:0004497);; Molecular Function: iron ion binding (GO:0005506);; Cellular Component: endoplasmic reticulum membrane (GO:0005789);; Biological Process: dhurrin biosynthetic process (GO:0010132);; Cellular Component: integral component of membrane (GO:0016021);; Molecular Function: oxidoreductase activity, acting on paired donors, with incorporation or r…	K12153|0.0|sind:105177046|K12153 CYP79A2; phenylalanine N-monooxygenase [EC:1.14.14.40]	[Q]	Secondary metabolites biosynthesis, transport and catabolism	Cytochrome P450	Tyrosine N-monooxygenase OS=Sorghum bicolor OX=4558 GN=CYP79A1 PE=1 SV=3	phenylalanine N-monooxygenase-like [Sesamum indicum]
									TRINITY_DN64382_c0_g5	AT2G03090.1	expansin_A15	1.06	2.23e-05	up	1.72	9.47e-16	up	1.74556	0.0080066	up	--	--	Cellular Component: extracellular region (GO:0005576);; Cellular Component: cell wall (GO:0005618);; Biological Process: syncytium formation (GO:0006949);; Biological Process: plant-type cell wall organization (GO:0009664);; Cellular Component: membrane (GO:0016020);;	--|1e-170|sind:105156529|hypothetical protein	--	--	Pollen allergen;; Lytic transglycolase	Expansin-A15 OS=Arabidopsis thaliana OX=3702 GN=EXPA15 PE=2 SV=2	PREDICTED: expansin-A1-like [Erythranthe guttata]
									TRINITY_DN50061_c0_g1	AT5G20250.4	Raffinose_synthase_family_protein	1.59	4.06e-64	up	2.47	2.87e-262	up	1.63	2.75e-21	up	--	--	Biological Process: carbohydrate metabolic process (GO:0005975);; Molecular Function: galactinol-sucrose galactosyltransferase activity (GO:0047274);;	K06617|0.0|sind:105162125|K06617 E2.4.1.82; raffinose synthase [EC:2.4.1.82]	--	--	Raffinose synthase or seed imbibition protein Sip1	Probable galactinol--sucrose galactosyltransferase 6 OS=Arabidopsis thaliana OX=3702 GN=RFS6 PE=2 SV=2	probable galactinol--sucrose galactosyltransferase 6 [Sesamum indicum]
									TRINITY_DN52061_c4_g1	AT5G53030.1	hypothetical_protein	2.68	3.97e-18	up	2.26	4.61e-13	up	2.34424	0.00179216	up	--	--	Molecular Function: DNA-binding transcription factor activity (GO:0003700);; Biological Process: regulation of transcription, DNA-templated (GO:0006355);; Biological Process: embryo development ending in seed dormancy (GO:0009793);;	--|3e-71|sind:105173073|hypothetical protein	--	--	Protein of unknown function (DUF688)	Uncharacterized protein At4g00950 OS=Arabidopsis thaliana OX=3702 GN=At4g00950 PE=2 SV=1	hypothetical protein CDL12_02736 [Handroanthus impetiginosus]
									TRINITY_DN60737_c0_g3	AT3G28857.1	basic_helix-loop-helix_(bHLH)_DNA-binding_family_protein	8.01	5.83e-10	up	8.53	1.09e-11	up	5.7618	0.0039405	up	--	--	Biological Process: transcription, DNA-templated (GO:0006351);; Biological Process: regulation of transcription, DNA-templated (GO:0006355);; Biological Process: gibberellic acid mediated signaling pathway (GO:0009740);; Biological Process: regulation of growth (GO:0040008);;	--|1e-11|sind:105167664|hypothetical protein	--	--	--	Transcription factor PRE5 OS=Arabidopsis thaliana OX=3702 GN=PRE5 PE=1 SV=1	transcription factor PRE1-like [Sesamum indicum]
									TRINITY_DN54029_c0_g3	--		1.99602	0.0454715	up	3.12	7.49e-06	up	2.78432	0.0328283	up	--	--	--	--|1e-35|mcha:111023135|hypothetical protein	[R]	General function prediction only	Zinc knuckle	Uncharacterized protein At4g02000 OS=Arabidopsis thaliana OX=3702 GN=At4g02000 PE=2 SV=1	uncharacterized protein LOC111023135 [Momordica charantia]
									TRINITY_DN58274_c0_g1	AT4G30410.1	sequence-specific_DNA_binding_transcription_factor	3.14	1.44e-59	up	3.17	9.59e-68	up	2.26	0.000149092	up	--	--	--	--|4e-57|sind:105162875|hypothetical protein	--	--	--	Transcription factor IBH1-like 1 OS=Arabidopsis thaliana OX=3702 GN=IBL1 PE=1 SV=1	transcription factor bHLH150 [Sesamum indicum]
									TRINITY_DN61455_c2_g2	AT3G14850.2	TRICHOME_BIREFRINGENCE-LIKE_41	2.85	4.68e-42	up	2.46	6.41e-31	up	1.25823	0.0374703	up	--	--	Cellular Component: Golgi apparatus (GO:0005794);; Cellular Component: integral component of membrane (GO:0016021);; Molecular Function: O-acetyltransferase activity (GO:0016413);; Biological Process: cell wall organization or biogenesis (GO:0071554);;	--|0.0|sind:105165469|hypothetical protein	--	--	GDSL/SGNH-like Acyl-Esterase family found in Pmr5 and Cas1p;; PMR5 N terminal Domain	Protein trichome birefringence-like 41 OS=Arabidopsis thaliana OX=3702 GN=TBL41 PE=2 SV=1	protein trichome birefringence-like 41 [Sesamum indicum]
									TRINITY_DN62208_c1_g1	AT3G28860.1	ATP_binding_cassette_subfamily_B19	1.24154	0.00483671	up	3.19	1.44e-32	up	1.42973	0.0176181	up	[V]	Defense mechanisms	Molecular Function: ATP binding (GO:0005524);; Cellular Component: plasma membrane (GO:0005886);; Biological Process: regulation of cell size (GO:0008361);; Biological Process: response to blue light (GO:0009637);; Biological Process: response to red or far red light (GO:0009639);; Biological Process: photomorphogenesis (GO:0009640);; Biological Process: response to auxin (GO:0009733);; Biologica…	K05658|0.0|sind:105167663|K05658 ABCB1; ATP-binding cassette, subfamily B (MDR/TAP), member 1 [EC:7.6.2.2]	[Q]	Secondary metabolites biosynthesis, transport and catabolism	ABC transporter transmembrane region;; ABC transporter;; ABC transporter transmembrane region;; ABC transporter	ABC transporter B family member 19 OS=Arabidopsis thaliana OX=3702 GN=ABCB19 PE=1 SV=1	ABC transporter B family member 19 [Sesamum indicum]
									TRINITY_DN55478_c1_g7	AT2G30380.1	MYB_family_transcription_factor	2.6	2.21e-07	up	2.08	0.000125963	up	2.86	2.44e-06	up	--	--	--	--|0.0|sind:105163904|hypothetical protein	--	--	Plant protein of unknown function (DUF641)	Protein GRAVITROPIC IN THE LIGHT 1 OS=Arabidopsis thaliana OX=3702 GN=GIL1 PE=2 SV=1	uncharacterized protein LOC105163904 [Sesamum indicum]
									TRINITY_DN50594_c2_g2	AT2G28190.1	copper/zinc_superoxide_dismutase_2	1.6	7.66e-79	up	1.24	7.01e-77	up	1.12	7.69e-09	up	[P]	Inorganic ion transport and metabolism	Molecular Function: superoxide dismutase activity (GO:0004784);; Cellular Component: chloroplast (GO:0009507);; Molecular Function: metal ion binding (GO:0046872);;	K04565|1e-97|adu:107476456|K04565 SOD1; superoxide dismutase, Cu-Zn family [EC:1.15.1.1]	[P]	Inorganic ion transport and metabolism	Copper/zinc superoxide dismutase (SODC)	Superoxide dismutase [Cu-Zn], chloroplastic OS=Vitis vinifera OX=29760 GN=SODCP PE=2 SV=1	hypothetical protein CRG98_000874 [Punica granatum]
									TRINITY_DN54602_c2_g4	--		8.37	1.55e-10	up	6.91	1.14e-06	up	7.28525	0.0100591	up	--	--	Molecular Function: ATP binding (GO:0005524);; Cellular Component: cytoplasm (GO:0005737);; Biological Process: plant-type hypersensitive response (GO:0009626);; Cellular Component: membrane (GO:0016020);; Molecular Function: ADP binding (GO:0043531);;	--|1e-16|oeu:111376258|hypothetical protein	--	--	--	Late blight resistance protein R1-A OS=Solanum demissum OX=50514 GN=R1A PE=3 SV=1	hypothetical protein MIMGU_mgv1a019584mg, partial [Erythranthe guttata]
									TRINITY_DN57405_c4_g2	AT1G64390.1	glycosyl_hydrolase_9C2	1.72	9.2e-13	up	4.56	9.13e-206	up	3.06	1.98e-05	up	--	--	Cellular Component: extracellular region (GO:0005576);; Molecular Function: cellulase activity (GO:0008810);; Biological Process: cellulose catabolic process (GO:0030245);; Molecular Function: carbohydrate binding (GO:0030246);; Biological Process: cell wall organization (GO:0071555);;	K01179|0.0|sind:105179137|K01179 E3.2.1.4; endoglucanase [EC:3.2.1.4]	--	--	Glycosyl hydrolase family 9;; Carbohydrate binding domain CBM49	Endoglucanase 6 OS=Arabidopsis thaliana OX=3702 GN=At1g64390 PE=2 SV=2	PREDICTED: endoglucanase 6-like isoform X1 [Erythranthe guttata]
									TRINITY_DN64962_c0_g1	AT5G20950.1	Glycosyl_hydrolase_family_protein	3.61	6.13e-20	up	3.17	1.89e-15	up	2.3	0.000442082	up	[G]	Carbohydrate transport and metabolism	--	K05349|3e-82|sind:105161676|K05349 bglX; beta-glucosidase [EC:3.2.1.21]	--	--	Glycosyl hydrolase family 3 C-terminal domain	--	uncharacterized protein LOC105161676 [Sesamum indicum]
									TRINITY_DN63667_c1_g4	AT5G67560.1	ADP-ribosylation_factor-like_A1D	1.17	5.45e-06	up	1.27	3.55e-07	up	1.38252	0.00157731	up	--	--	Molecular Function: GTP binding (GO:0005525);; Cellular Component: lysosomal membrane (GO:0005765);; Cellular Component: vacuole (GO:0005773);; Cellular Component: vacuolar membrane (GO:0005774);; Cellular Component: spindle (GO:0005819);; Biological Process: chromosome segregation (GO:0007059);; Biological Process: mitotic cell cycle (GO:0007067);; Biological Process: small GTPase mediated signa…	K07955|3e-34|nto:104120362|K07955 ARL8; ADP-ribosylation factor-like protein 8	[R]	General function prediction only	--	ADP-ribosylation factor-like protein 8b OS=Arabidopsis thaliana OX=3702 GN=ARL8B PE=2 SV=1	PREDICTED: ADP-ribosylation factor-like protein 8 [Nicotiana tomentosiformis]
									TRINITY_DN51950_c0_g4	AT1G54580.1	acyl_carrier_protein_2	2.84	8.8e-51	up	3.75	1.75e-133	up	1.1	0.000989773	up	[IQ]	--	Biological Process: fatty acid biosynthetic process (GO:0006633);; Cellular Component: chloroplast (GO:0009507);; Molecular Function: phosphopantetheine binding (GO:0031177);;	--|1e-35|sind:105156924|hypothetical protein	[CIQ]	--	Phosphopantetheine attachment site	Acyl carrier protein 1, chloroplastic OS=Casuarina glauca OX=3522 GN=ACP1 PE=2 SV=1	acyl carrier protein 1, chloroplastic-like [Sesamum indicum]
									TRINITY_DN52583_c1_g1	AT1G14590.1	Nucleotide-diphospho-sugar_transferase_family_protein	2.73	8.44e-09	up	3.74	1.88e-24	up	3.8	0.00105243	up	--	--	Molecular Function: RNA binding (GO:0003723);; Molecular Function: endonuclease activity (GO:0004519);; Biological Process: RNA modification (GO:0009451);; Cellular Component: intracellular membrane-bounded organelle (GO:0043231);;	--|2e-88|sind:105165094|hypothetical protein	--	--	Nucleotide-diphospho-sugar transferase;; Nucleotide-diphospho-sugar transferase	Uncharacterized protein At4g15970 OS=Arabidopsis thaliana OX=3702 GN=At4g15970 PE=2 SV=1	uncharacterized protein At4g15970 [Sesamum indicum]
									TRINITY_DN51116_c0_g1	AT5G66390.1	Peroxidase_superfamily_protein	1.96	0.000438393	up	3.15	3.2e-15	up	2.23	0.00135964	up	--	--	Molecular Function: peroxidase activity (GO:0004601);; Cellular Component: extracellular region (GO:0005576);; Biological Process: response to oxidative stress (GO:0006979);; Biological Process: lignin biosynthetic process (GO:0009809);; Molecular Function: heme binding (GO:0020037);; Biological Process: hydrogen peroxide catabolic process (GO:0042744);; Molecular Function: metal ion binding (GO:…	K00430|0.0|sind:105165752|K00430 E1.11.1.7; peroxidase [EC:1.11.1.7]	--	--	Peroxidase	Peroxidase 72 OS=Arabidopsis thaliana OX=3702 GN=PER72 PE=1 SV=1	peroxidase 72 [Sesamum indicum]
									TRINITY_DN67072_c2_g1	AT4G23160.2	cysteine-rich_RECEPTOR-like_kinase	1.83452	0.00114571	up	1.50425	0.0139896	up	2.32	0.000226693	up	--	--	--	--|0.0|lang:109344732|hypothetical protein	[R]	General function prediction only	Reverse transcriptase (RNA-dependent DNA polymerase)	Retrovirus-related Pol polyprotein from transposon RE2 OS=Arabidopsis thaliana OX=3702 GN=RE2 PE=4 SV=1	gag-pol polyprotein [Populus deltoides]
									TRINITY_DN56028_c1_g2	--		3.51	4.02e-12	up	7.99	6.22e-113	up	3.14	1.66e-05	up	--	--	Molecular Function: catechol oxidase activity (GO:0004097);; Cellular Component: chloroplast thylakoid lumen (GO:0009543);; Biological Process: pigment biosynthetic process (GO:0046148);; Molecular Function: metal ion binding (GO:0046872);;	K00422|0.0|sind:105176878|K00422 E1.10.3.1; polyphenol oxidase [EC:1.10.3.1]	[WV]	--	Common central domain of tyrosinase;; Protein of unknown function (DUF_B2219);; Polyphenol oxidase middle domain	Polyphenol oxidase II, chloroplastic OS=Ipomoea batatas OX=4120 GN=co-2 PE=2 SV=2	Catechol oxidase [Handroanthus impetiginosus]
									TRINITY_DN62082_c2_g4	--		4.39	8.94e-43	up	2.79	2.65e-12	up	2.61021	0.0171088	up	--	--	Molecular Function: mannose binding (GO:0005537);; Molecular Function: metal ion binding (GO:0046872);;	--|1e-21|mtr:MTR_0684s0020|hypothetical protein	--	--	Legume lectin domain	Agglutinin-2 OS=Cladrastis kentukea OX=38412 PE=1 SV=1	hypothetical protein F511_36998 [Dorcoceras hygrometricum]
									TRINITY_DN61992_c0_g1	AT5G45290.1	RING/U-box_superfamily_protein	1.93	1.17e-19	up	2.22	9.11e-38	up	1.68145	0.00212859	up	--	--	Cellular Component: vacuolar membrane (GO:0005774);; Molecular Function: zinc ion binding (GO:0008270);; Cellular Component: integral component of membrane (GO:0016021);; Biological Process: proteasome-mediated ubiquitin-dependent protein catabolic process (GO:0043161);; Molecular Function: ubiquitin protein ligase activity (GO:0061630);;	--|0.0|sind:105164987|hypothetical protein	[O]	Posttranslational modification, protein turnover, chaperones	Ring finger domain;; RING-like zinc finger;; Zinc finger, C3HC4 type (RING finger);; Zinc finger, C3HC4 type (RING finger)	E3 ubiquitin-protein ligase At4g11680 OS=Arabidopsis thaliana OX=3702 GN=At4g11680 PE=2 SV=1	uncharacterized protein LOC105164987 isoform X2 [Sesamum indicum]
									TRINITY_DN60018_c1_g1	AT1G67080.1	abscisic_acid_(aba)-deficient_4	3.63	5.57e-15	up	4.76	3.38e-34	up	4.63	3.95e-16	up	--	--	Biological Process: abscisic acid biosynthetic process (GO:0009688);; Cellular Component: chloroplast envelope (GO:0009941);; Cellular Component: integral component of membrane (GO:0016021);; Biological Process: xanthophyll metabolic process (GO:0016122);; Biological Process: xanthophyll biosynthetic process (GO:0016123);; Cellular Component: chloroplast membrane (GO:0031969);; Biological Process…	--|1e-77|sind:105176169|hypothetical protein	--	--	Domain of unknown function (DUF4281)	Protein ABA DEFICIENT 4, chloroplastic OS=Arabidopsis thaliana OX=3702 GN=ABA4 PE=2 SV=1	protein ABA DEFICIENT 4, chloroplastic-like isoform X1 [Sesamum indicum]
									TRINITY_DN49619_c1_g4	AT5G11590.1	Integrase-type_DNA-binding_superfamily_protein	2.62	1.23e-17	up	1.53	3.63e-05	up	2.10638	0.0466581	up	--	--	Molecular Function: DNA-binding transcription factor activity (GO:0003700);; Cellular Component: nucleus (GO:0005634);; Biological Process: transcription, DNA-templated (GO:0006351);; Biological Process: ethylene-activated signaling pathway (GO:0009873);; Molecular Function: sequence-specific DNA binding (GO:0043565);; Biological Process: positive regulation of transcription, DNA-templated (GO:00…	K09286|1e-101|sind:105157670|K09286 EREBP; EREBP-like factor	--	--	AP2 domain	Dehydration-responsive element-binding protein 3 OS=Arabidopsis thaliana OX=3702 GN=DREB3 PE=2 SV=1	hypothetical protein CDL12_06354 [Handroanthus impetiginosus]
									TRINITY_DN55071_c0_g2	AT1G09310.1	plant/protein_(Protein_of_unknown_function%2C_DUF538)	1.66	6.39e-18	up	1.37	2.44e-12	up	1.38	0.000146715	up	--	--	--	--|3e-82|sind:105168965|hypothetical protein	--	--	Protein of unknown function, DUF538	--	PREDICTED: uncharacterized protein LOC105977107 [Erythranthe guttata]
									TRINITY_DN57185_c1_g1	AT4G36220.1	ferulic_acid_5-hydroxylase_1	1.36	1.15e-19	up	2.51	1.17e-104	up	1.75925	0.00162487	up	[Q]	Secondary metabolites biosynthesis, transport and catabolism	Molecular Function: monooxygenase activity (GO:0004497);; Molecular Function: iron ion binding (GO:0005506);; Cellular Component: integral component of membrane (GO:0016021);; Molecular Function: oxidoreductase activity, acting on paired donors, with incorporation or reduction of molecular oxygen (GO:0016705);; Molecular Function: heme binding (GO:0020037);;	K20562|0.0|sind:105171249|K20562 CYP736A; biphenyl-4-hydroxylase	[Q]	Secondary metabolites biosynthesis, transport and catabolism	Cytochrome P450	Cytochrome P450 CYP736A12 OS=Panax ginseng OX=4054 PE=2 SV=1	Cytochrome P450 CYP2 subfamily [Handroanthus impetiginosus]
									TRINITY_DN55250_c3_g1	AT1G69530.1	expansin_A1	2.9	1.54e-95	up	3.19	2.39e-188	up	1.62	2.31e-06	up	--	--	Cellular Component: extracellular region (GO:0005576);; Cellular Component: cell wall (GO:0005618);; Biological Process: plant-type cell wall organization (GO:0009664);; Cellular Component: membrane (GO:0016020);;	K20628|4e-56|han:110878934|K20628 exlX; expansin	--	--	Pollen allergen;; Lytic transglycolase	Expansin-A4 OS=Oryza sativa subsp. japonica OX=39947 GN=EXPA4 PE=2 SV=1	hypothetical protein CDL12_26167 [Handroanthus impetiginosus]
									TRINITY_DN58251_c1_g3	AT3G47210.1	hypothetical_protein_(DUF247)	2.55	4.61e-13	up	2.34	2.35e-11	up	2.50822	0.0259202	up	--	--	Cellular Component: integral component of membrane (GO:0016021);;	--|0.0|sind:105166501|hypothetical protein	--	--	Plant protein of unknown function	Putative UPF0481 protein At3g02645 OS=Arabidopsis thaliana OX=3702 GN=At3g02645 PE=3 SV=1	putative UPF0481 protein At3g02645 [Sesamum indicum]
									TRINITY_DN60234_c1_g2	AT1G45130.1	beta-galactosidase_5	2.95	1.4e-07	up	2.99	1.16e-08	up	2.28806	0.00270084	up	--	--	Molecular Function: beta-galactosidase activity (GO:0004565);; Cellular Component: vacuole (GO:0005773);; Biological Process: carbohydrate metabolic process (GO:0005975);; Cellular Component: plant-type cell wall (GO:0009505);; Molecular Function: carbohydrate binding (GO:0030246);; Cellular Component: apoplast (GO:0048046);;	--|2e-33|sind:105172910|hypothetical protein	[G]	Carbohydrate transport and metabolism	--	Beta-galactosidase 3 OS=Arabidopsis thaliana OX=3702 GN=BGAL3 PE=2 SV=1	Beta-galactosidase [Handroanthus impetiginosus]
									TRINITY_DN55104_c1_g1	AT1G06050.1	ENHANCED_DISEASE_RESISTANCE-like_protein_(DUF1336)	1.69	7.99e-09	up	2.15	2.86e-17	up	1.3089	0.00158524	up	--	--	Cellular Component: endoplasmic reticulum membrane (GO:0005789);; Cellular Component: plasma membrane (GO:0005886);; Biological Process: defense response (GO:0006952);; Molecular Function: lipid binding (GO:0008289);; Cellular Component: endosome membrane (GO:0010008);; Cellular Component: integral component of membrane (GO:0016021);;	--|1e-148|sind:105158744|hypothetical protein	--	--	Protein of unknown function (DUF1336)	Protein ENHANCED DISEASE RESISTANCE 2-like OS=Arabidopsis thaliana OX=3702 GN=EDR2L PE=2 SV=1	protein ENHANCED DISEASE RESISTANCE 2-like [Sesamum indicum]
									TRINITY_DN50645_c0_g2	AT1G17620.1	Late_embryogenesis_abundant_(LEA)_hydroxyproline-rich_glycoprotein_family	4.5962	0.00125235	up	6.07	2.21e-07	up	4.25067	0.0445938	up	--	--	Cellular Component: plasma membrane (GO:0005886);; Biological Process: defense response (GO:0006952);; Cellular Component: plasmodesma (GO:0009506);; Cellular Component: integral component of membrane (GO:0016021);;	--|1e-130|sind:105163464|hypothetical protein	--	--	Late embryogenesis abundant protein	NDR1/HIN1-like protein 13 OS=Arabidopsis thaliana OX=3702 GN=NHL13 PE=2 SV=1	uncharacterized protein LOC105163464 [Sesamum indicum]
									TRINITY_DN62026_c0_g1	AT3G07350.1	sulfate/thiosulfate_import_ATP-binding_protein%2C_putative_(DUF506)	7.94	6.83e-53	up	5.94	1.9e-28	up	3.92887	0.00284078	up	--	--	--	--|1e-110|sind:105170116|hypothetical protein	--	--	PDDEXK-like family of unknown function	--	uncharacterized protein LOC105170116 [Sesamum indicum]
									TRINITY_DN56366_c0_g1	AT5G66330.1	Leucine-rich_repeat_(LRR)_family_protein	1.84	7.05e-37	up	1.15	1.02e-13	up	1.32	0.000281054	up	[S]	Function unknown	Molecular Function: protein serine/threonine kinase activity (GO:0004674);; Molecular Function: ATP binding (GO:0005524);; Cellular Component: plasma membrane (GO:0005886);; Biological Process: regulation of meristem growth (GO:0010075);; Cellular Component: integral component of membrane (GO:0016021);; Biological Process: cell differentiation (GO:0030154);; Molecular Function: receptor serine/th…	--|0.0|sind:105171098|hypothetical protein	[R]	General function prediction only	Leucine rich repeat;; Leucine Rich repeats (2 copies);; Leucine Rich Repeat;; Leucine Rich repeat	Leucine-rich repeat receptor-like serine/threonine-protein kinase BAM2 OS=Arabidopsis thaliana OX=3702 GN=BAM2 PE=1 SV=1	probable inactive leucine-rich repeat receptor kinase XIAO [Sesamum indicum]
									TRINITY_DN51738_c0_g1	AT3G61610.1	Galactose_mutarotase-like_superfamily_protein	4.47	1.93e-25	up	4.94	8.12e-36	up	3.94	4.16e-10	up	[G]	Carbohydrate transport and metabolism	Biological Process: carbohydrate metabolic process (GO:0005975);; Molecular Function: carbohydrate binding (GO:0030246);; Molecular Function: glucose-6-phosphate 1-epimerase activity (GO:0047938);;	K01792|0.0|sind:105173361|K01792 E5.1.3.15; glucose-6-phosphate 1-epimerase [EC:5.1.3.15]	[G]	Carbohydrate transport and metabolism	Aldose 1-epimerase	Putative glucose-6-phosphate 1-epimerase OS=Cenchrus ciliaris OX=35872 PE=2 SV=1	putative glucose-6-phosphate 1-epimerase [Sesamum indicum]
									TRINITY_DN53058_c3_g1	AT3G17365.2	S-adenosyl-L-methionine-dependent_methyltransferases_superfamily_protein	1.98	2.5e-14	up	2.55	2.08e-30	up	1.66148	0.0219987	up	--	--	--	--|6e-24|hbr:110635276|hypothetical protein	[E]	Amino acid transport and metabolism	--	--	Endothelin-converting enzyme 1 [Handroanthus impetiginosus]
									TRINITY_DN57900_c0_g1	AT1G63260.2	tetraspanin10	2.11	2.32e-12	up	1.88	1.74e-10	up	1.33327	0.0258069	up	--	--	Cellular Component: integral component of membrane (GO:0016021);;	--|3e-65|dzi:111290846|hypothetical protein	--	--	Tetraspanin family	Tetraspanin-10 OS=Arabidopsis thaliana OX=3702 GN=TET10 PE=2 SV=1	tetraspanin-10-like isoform X1 [Durio zibethinus]
									TRINITY_DN61606_c0_g1	AT2G41190.1	Transmembrane_amino_acid_transporter_family_protein	3.13	1.59e-57	up	1.42	1.91e-07	up	1.97	0.000597241	up	--	--	--	K15015|0.0|sind:105162676|K15015 SLC32A; solute carrier family 32 (vesicular inhibitory amino acid transporter)	[E]	Amino acid transport and metabolism	Transmembrane amino acid transporter protein	Amino acid transporter AVT1A OS=Arabidopsis thaliana OX=3702 GN=AVT1A PE=2 SV=2	PREDICTED: vacuolar amino acid transporter 1 [Erythranthe guttata]
									TRINITY_DN61050_c1_g2	AT5G67460.1	O-Glycosyl_hydrolases_family_17_protein	2.06	2.22e-26	up	3.2	1.99e-102	up	2.09	4.58e-07	up	--	--	Molecular Function: hydrolase activity, hydrolyzing O-glycosyl compounds (GO:0004553);; Cellular Component: extracellular region (GO:0005576);; Cellular Component: cell wall (GO:0005618);; Biological Process: carbohydrate metabolic process (GO:0005975);; Biological Process: defense response (GO:0006952);; Molecular Function: polysaccharide binding (GO:0030247);; Cellular Component: anchored compo…	--|0.0|sind:105177809|hypothetical protein	--	--	X8 domain;; Glycosyl hydrolases family 17	Glucan endo-1,3-beta-glucosidase 12 OS=Arabidopsis thaliana OX=3702 GN=At4g29360 PE=1 SV=1	glucan endo-1,3-beta-glucosidase 12 [Sesamum indicum]
									TRINITY_DN60679_c2_g2	AT1G74470.1	Pyridine_nucleotide-disulfide_oxidoreductase_family_protein	2.28588	0.000750687	up	5.22	3e-35	up	4.37	3.17e-10	up	[C]	Energy production and conversion	Cellular Component: chloroplast (GO:0009507);; Biological Process: vitamin E biosynthetic process (GO:0010189);; Biological Process: photosynthesis (GO:0015979);; Biological Process: chlorophyll biosynthetic process (GO:0015995);; Molecular Function: oxidoreductase activity, acting on the CH-CH group of donors, NAD or NADP as acceptor (GO:0016628);; Biological Process: geranylgeranyl diphosphate …	K10960|3e-20|mcha:111007196|K10960 chlP; geranylgeranyl diphosphate/geranylgeranyl-bacteriochlorophyllide a reductase [EC:1.3.1.83 1.3.1.111]	--	--	--	Geranylgeranyl diphosphate reductase, chloroplastic OS=Nicotiana tabacum OX=4097 GN=CHLP PE=2 SV=1	geranylgeranyl diphosphate reductase, chloroplastic [Momordica charantia]
									TRINITY_DN51711_c0_g1	--		4.67	2.45e-05	up	5.56	9.82e-09	up	3.3432	0.0427288	up	--	--	--	K22767|2e-10|sind:105160206|K22767 MCC1; histone acetyltransferase MCC1 [EC:2.3.1.48]	--	--	--	--	PREDICTED: histone acetyltransferase MCC1 [Erythranthe guttata]
									TRINITY_DN54532_c0_g1	AT3G10050.1	L-O-methylthreonine_resistant_1	2.52	6.52e-17	up	2.24	2.83e-13	up	2.00487	0.00409318	up	[E]	Amino acid transport and metabolism	Molecular Function: L-threonine ammonia-lyase activity (GO:0004794);; Biological Process: isoleucine biosynthetic process (GO:0009097);; Cellular Component: chloroplast (GO:0009507);; Molecular Function: pyridoxal phosphate binding (GO:0030170);;	K01754|0.0|sind:105179515|K01754 E4.3.1.19; threonine dehydratase [EC:4.3.1.19]	[E]	Amino acid transport and metabolism	Pyridoxal-phosphate dependent enzyme;; C-terminal regulatory domain of Threonine dehydratase	Threonine dehydratase biosynthetic, chloroplastic OS=Arabidopsis thaliana OX=3702 GN=OMR1 PE=1 SV=1	Threonine/serine dehydratase [Handroanthus impetiginosus]
									TRINITY_DN64087_c3_g1	--		1.37	7.27e-09	up	2.38	2.1e-39	up	1.59	2.69e-06	up	--	--	--	--|1e-42|sind:105166559|hypothetical protein	[I]	Lipid transport and metabolism	--	--	3-oxo-5-alpha-steroid 4-dehydrogenase 2-like [Sesamum indicum]
									TRINITY_DN56957_c0_g2	AT3G51850.1	calcium-dependent_protein_kinase_13	1.56	9.36e-07	up	1.38	4.49e-06	up	1.03769	0.0346799	up	[TZDR]	--	Molecular Function: protein serine/threonine kinase activity (GO:0004674);; Molecular Function: calmodulin-dependent protein kinase activity (GO:0004683);; Molecular Function: calcium ion binding (GO:0005509);; Molecular Function: calmodulin binding (GO:0005516);; Molecular Function: ATP binding (GO:0005524);; Cellular Component: nucleus (GO:0005634);; Cellular Component: cytoplasm (GO:0005737);;…	K13412|0.0|sind:105161534|K13412 CPK; calcium-dependent protein kinase [EC:2.7.11.1]	[T]	Signal transduction mechanisms	EF hand;; EF-hand domain pair;; EF-hand domain;; Protein kinase domain;; EF hand;; EF-hand domain pair;; Secreted protein acidic and rich in cysteine Ca binding region	Calcium-dependent protein kinase 13 OS=Arabidopsis thaliana OX=3702 GN=CPK13 PE=1 SV=2	calcium-dependent protein kinase 13 [Sesamum indicum]
									TRINITY_DN46100_c0_g1	--		2.72	0.000471033	up	2.62727	0.000537022	up	3.19039	0.00458768	up	--	--	--	--	--	--	--	--	hypothetical protein MIMGU_mgv1a017550mg [Erythranthe guttata]
									TRINITY_DN60361_c1_g1	AT3G18490.1	Eukaryotic_aspartyl_protease_family_protein	2.52	1.35e-130	up	3.51755	0	up	1.6	2.38e-06	up	--	--	Molecular Function: DNA binding (GO:0003677);; Molecular Function: aspartic-type endopeptidase activity (GO:0004190);; Cellular Component: endoplasmic reticulum (GO:0005783);; Biological Process: response to water deprivation (GO:0009414);; Biological Process: systemic acquired resistance (GO:0009627);; Biological Process: response to abscisic acid (GO:0009737);; Biological Process: protein catab…	K22683|0.0|sind:105158029|K22683 APF2; aspartyl protease family protein [EC:3.4.23.-]	[O]	Posttranslational modification, protein turnover, chaperones	Xylanase inhibitor N-terminal;; Xylanase inhibitor C-terminal;; Eukaryotic aspartyl protease	Protein ASPARTIC PROTEASE IN GUARD CELL 1 OS=Arabidopsis thaliana OX=3702 GN=ASPG1 PE=1 SV=1	Aspartyl protease [Handroanthus impetiginosus]
									TRINITY_DN52332_c0_g3	AT3G53980.1	Bifunctional_inhibitor/lipid-transfer_protein/seed_storage_2S_albumin_superfamily_protein	8.54	1.17e-58	up	5.78	5.11e-26	up	7.29	7.77e-25	up	--	--	--	--|1e-58|sind:105167116|hypothetical protein	--	--	Probable lipid transfer;; Protease inhibitor/seed storage/LTP family	--	uncharacterized protein LOC105167116 [Sesamum indicum]
									TRINITY_DN60146_c3_g2	--		5.52	1.49e-25	up	7.61	1.93e-57	up	8.89	6.64e-28	up	--	--	Cellular Component: nucleus (GO:0005634);; Cellular Component: cytoplasm (GO:0005737);; Biological Process: response to auxin (GO:0009733);; Biological Process: flavonoid biosynthetic process (GO:0009813);; Molecular Function: L-ascorbic acid binding (GO:0031418);; Molecular Function: flavonol synthase activity (GO:0045431);; Molecular Function: naringenin 3-dioxygenase activity (GO:0045486);; Mo…	--|1e-65|sind:105169263|hypothetical protein	[QR]	--	2OG-Fe(II) oxygenase superfamily	Flavonol synthase/flavanone 3-hydroxylase OS=Arabidopsis thaliana OX=3702 GN=FLS1 PE=1 SV=1	protein DMR6-LIKE OXYGENASE 1 [Sesamum indicum]
									TRINITY_DN52424_c0_g1	AT2G16630.1	Pollen_Ole_e_1_allergen_and_extensin_family_protein	2.87	1.69e-26	up	6.48	9.64e-286	up	1.60823	0.024939	up	--	--	--	--|1e-176|sind:105169758|hypothetical protein	--	--	Pollen proteins Ole e I like	--	uncharacterized protein LOC105169758 [Sesamum indicum]
									TRINITY_DN60528_c2_g1	AT1G28110.1	serine_carboxypeptidase-like_45	2.08	1.18e-36	up	2.02	1.01e-38	up	1.26605	0.00311057	up	--	--	Molecular Function: serine-type carboxypeptidase activity (GO:0004185);; Cellular Component: extracellular region (GO:0005576);; Cellular Component: plant-type cell wall (GO:0009505);; Cellular Component: plasmodesma (GO:0009506);; Biological Process: proteolysis involved in cellular protein catabolic process (GO:0051603);;	K16297|0.0|sind:105168473|K16297 SCPL-II; serine carboxypeptidase-like clade II [EC:3.4.16.-]	[OE]	--	Serine carboxypeptidase	Serine carboxypeptidase-like 45 OS=Arabidopsis thaliana OX=3702 GN=SCPL45 PE=2 SV=1	serine carboxypeptidase-like 45 [Sesamum indicum]
									TRINITY_DN63469_c4_g1	AT4G20050.1	Pectin_lyase-like_superfamily_protein	2.1268	0.00612622	up	4.59	1.71e-23	up	3.89466	0.00480549	up	--	--	Molecular Function: polygalacturonase activity (GO:0004650);; Cellular Component: extracellular region (GO:0005576);; Cellular Component: cell wall (GO:0005618);; Biological Process: metabolic process (GO:0008152);; Biological Process: microsporogenesis (GO:0009556);; Biological Process: pollen exine formation (GO:0010584);; Biological Process: cell wall organization (GO:0071555);;	--|0.0|sind:105175895|hypothetical protein	--	--	Pectate lyase superfamily protein	Polygalacturonase QRT3 OS=Arabidopsis thaliana OX=3702 GN=QRT3 PE=2 SV=1	polygalacturonase QRT3 isoform X1 [Sesamum indicum]
									TRINITY_DN46288_c0_g1	AT1G01300.1	Eukaryotic_aspartyl_protease_family_protein	2.07	5.95e-10	up	3.37	5.6e-44	up	2.85	0.000431104	up	--	--	Molecular Function: aspartic-type endopeptidase activity (GO:0004190);; Biological Process: proteolysis (GO:0006508);; Cellular Component: plant-type cell wall (GO:0009505);; Cellular Component: membrane (GO:0016020);; Biological Process: protein catabolic process (GO:0030163);; Biological Process: response to karrikin (GO:0080167);;	K22683|0.0|sind:105173077|K22683 APF2; aspartyl protease family protein [EC:3.4.23.-]	[O]	Posttranslational modification, protein turnover, chaperones	Xylanase inhibitor N-terminal;; Xylanase inhibitor C-terminal;; Eukaryotic aspartyl protease	Aspartyl protease family protein 2 OS=Arabidopsis thaliana OX=3702 GN=APF2 PE=2 SV=1	aspartyl protease family protein 2-like [Sesamum indicum]
									TRINITY_DN65493_c0_g2	AT3G30775.1	Methylenetetrahydrofolate_reductase_family_protein	1.38	2.94e-07	up	2.06	3.94e-22	up	1.95	3.01e-05	up	[E]	Amino acid transport and metabolism	Molecular Function: proline dehydrogenase activity (GO:0004657);; Cellular Component: mitochondrion (GO:0005739);; Biological Process: response to oxidative stress (GO:0006979);; Biological Process: response to water deprivation (GO:0009414);; Biological Process: proline catabolic process to glutamate (GO:0010133);; Biological Process: defense response to bacterium (GO:0042742);; Molecular Functi…	K00318|1e-162|oeu:111367908|K00318 PRODH; proline dehydrogenase [EC:1.5.5.2]	[E]	Amino acid transport and metabolism	Proline dehydrogenase;; Proline dehydrogenase	Proline dehydrogenase 1, mitochondrial OS=Arabidopsis thaliana OX=3702 GN=POX1 PE=1 SV=2	PREDICTED: proline dehydrogenase 2, mitochondrial [Erythranthe guttata]
									TRINITY_DN60259_c3_g1	--		9.92	3.42e-15	up	8.41	6.9e-11	up	7.83	6.9e-06	up	--	--	--	--|7e-18|sind:105157988|hypothetical protein	--	--	--	--	uncharacterized protein LOC105157988 [Sesamum indicum]
									TRINITY_DN58857_c1_g4	AT1G48480.1	receptor-like_kinase_1	3.15	3.12e-57	up	3.75	7.69e-105	up	1.70478	0.0102455	up	[RTKL]	--	Molecular Function: protein kinase activity (GO:0004672);; Molecular Function: ATP binding (GO:0005524);; Cellular Component: vacuolar membrane (GO:0005774);; Cellular Component: plasma membrane (GO:0005886);; Cellular Component: plasmodesma (GO:0009506);; Cellular Component: integral component of membrane (GO:0016021);;	--|0.0|sind:105165759|hypothetical protein	--	--	Leucine rich repeat;; Leucine Rich repeats (2 copies);; Protein kinase domain;; Protein tyrosine kinase;; Leucine rich repeat N-terminal domain	Probable inactive receptor kinase At1g48480 OS=Arabidopsis thaliana OX=3702 GN=RKL1 PE=2 SV=1	probable inactive receptor kinase At1g48480 [Sesamum indicum]
									TRINITY_DN61256_c0_g1	AT2G34420.1	photosystem_II_light_harvesting_complex_protein_B1B2	2.56	1.4e-38	up	4.64731	0	up	2.77	8.78e-05	up	--	--	Biological Process: response to light stimulus (GO:0009416);; Cellular Component: photosystem I (GO:0009522);; Cellular Component: photosystem II (GO:0009523);; Cellular Component: chloroplast thylakoid membrane (GO:0009535);; Biological Process: photosynthesis, light harvesting in photosystem I (GO:0009768);; Cellular Component: chloroplast envelope (GO:0009941);; Cellular Component: plastoglobu…	--|4e-25|pvu:PHAVU_004G0929000g|hypothetical protein	--	--	Domain of unknown function (DUF1985)	Chlorophyll a-b binding protein 1D (Fragment) OS=Solanum lycopersicum OX=4081 GN=CAB1D PE=3 SV=1	putative chloroplast chlorophyll A-B binding protein type I, partial [Sorghum bicolor]
									TRINITY_DN57736_c0_g2	AT3G26040.1	HXXXD-type_acyl-transferase_family_protein	4.22	2.53e-27	up	4.25	1.1e-33	up	2.52	8.27e-06	up	--	--	Biological Process: anthocyanin-containing compound biosynthetic process (GO:0009718);; Molecular Function: transferase activity, transferring acyl groups other than amino-acyl groups (GO:0016747);; Biological Process: pigmentation (GO:0043473);;	--|1e-119|sind:105172101|hypothetical protein	--	--	Transferase family	Pelargonidin 3-O-(6-caffeoylglucoside) 5-O-(6-O-malonylglucoside) 4&apos;&apos;&apos;-malonyltransferase OS=Salvia splendens OX=180675 PE=1 SV=1	PREDICTED: pelargonidin 3-O-(6-caffeoylglucoside) 5-O-(6-O-malonylglucoside) 4&apos;&apos;&apos;-malonyltransferase-like [Erythranthe guttata]
									TRINITY_DN62542_c2_g2	AT5G35695.1	nuclease_HARBI1-like_protein	1.03	0.000430011	up	1.13	1.06e-05	up	1.31465	0.0227731	up	--	--	--	K23222|1e-67|aip:110270807|K23222 HARBI1; nuclease HARBI1 [EC:3.1.-.-]	[L]	Replication, recombination and repair	--	--	PREDICTED: putative nuclease HARBI1 [Erythranthe guttata]
									TRINITY_DN53578_c1_g3	AT3G17790.1	purple_acid_phosphatase_17	1.31	0.00045439	up	1.54	5.66e-07	up	1.57549	0.00427727	up	[R]	General function prediction only	Molecular Function: acid phosphatase activity (GO:0003993);; Molecular Function: peroxidase activity (GO:0004601);; Cellular Component: extracellular region (GO:0005576);; Cellular Component: cell surface (GO:0009986);; Molecular Function: phosphatase activity (GO:0016791);; Biological Process: cellular phosphate ion homeostasis (GO:0030643);; Biological Process: response to hydrogen peroxide (GO…	K14379|1e-123|sind:105158195|K14379 ACP5; tartrate-resistant acid phosphatase type 5 [EC:3.1.3.2]	[O]	Posttranslational modification, protein turnover, chaperones	Calcineurin-like phosphoesterase	Purple acid phosphatase 17 OS=Arabidopsis thaliana OX=3702 GN=PAP17 PE=2 SV=1	PREDICTED: purple acid phosphatase 17-like [Erythranthe guttata]
									TRINITY_DN58852_c0_g1	AT3G27890.1	NADPH:quinone_oxidoreductase	2.31	1.02e-91	up	6.00018	0	up	3.39	5.53e-11	up	[R]	General function prediction only	Molecular Function: NAD(P)H dehydrogenase (quinone) activity (GO:0003955);;	K19784|1e-73|sind:105172182|K19784 chrR; chromate reductase, NAD(P)H dehydrogenase (quinone)	[R]	General function prediction only	--	NAD(P)H:quinone oxidoreductase OS=Solanum tuberosum OX=4113 PE=2 SV=1	NADPH:quinone oxidoreductase [Sesamum indicum]
									TRINITY_DN54693_c6_g1	--		5.83	6.86e-84	up	6.68	2.52e-145	up	5.82	7.3e-05	up	--	--	--	--|8e-06|han:110872132|hypothetical protein	--	--	--	--	hypothetical protein MIMGU_mgv1a015417mg [Erythranthe guttata]
									TRINITY_DN64382_c0_g4	AT2G03090.1	expansin_A15	2.48	2.03e-67	up	3.79	8.72e-279	up	1.34866	0.0261319	up	--	--	Cellular Component: extracellular region (GO:0005576);; Cellular Component: cell wall (GO:0005618);; Biological Process: syncytium formation (GO:0006949);; Biological Process: plant-type cell wall organization (GO:0009664);; Cellular Component: membrane (GO:0016020);;	--|1e-167|sind:105159984|hypothetical protein	--	--	Pollen allergen;; Lytic transglycolase	Expansin-A15 OS=Arabidopsis thaliana OX=3702 GN=EXPA15 PE=2 SV=2	PREDICTED: expansin-A10 [Erythranthe guttata]
									TRINITY_DN55385_c0_g1	AT3G56360.1	hypothetical_protein	4.11	1.69e-243	up	1.96	1.57e-47	up	1.14	3.56e-05	up	--	--	--	--|2e-61|sot:102581236|hypothetical protein	--	--	--	--	hypothetical protein CDL12_26170 [Handroanthus impetiginosus]
									TRINITY_DN57468_c1_g2	--		2.79	1.51e-06	up	2.49	1.17e-05	up	2.76318	0.0111506	up	--	--	Molecular Function: structural constituent of ribosome (GO:0003735);; Cellular Component: ribosome (GO:0005840);; Biological Process: translation (GO:0006412);; Cellular Component: chloroplast (GO:0009507);; Molecular Function: rRNA binding (GO:0019843);;	K02926|6e-12|sind:105164012|K02926 RP-L4; large subunit ribosomal protein L4	[J]	Translation, ribosomal structure and biogenesis	--	50S ribosomal protein L4, chloroplastic OS=Nicotiana tabacum OX=4097 GN=RPL4 PE=2 SV=1	50S ribosomal protein L4, chloroplastic [Sesamum indicum]
									TRINITY_DN55005_c0_g1	AT5G66320.1	GATA_transcription_factor_5	1.62	1.54e-12	up	1.68	3.07e-15	up	2.487	0.00961011	up	--	--	Molecular Function: RNA polymerase II regulatory region sequence-specific DNA binding (GO:0000977);; Molecular Function: RNA polymerase II transcription factor binding (GO:0001085);; Molecular Function: transcriptional activator activity, RNA polymerase II transcription regulatory region sequence-specific DNA binding (GO:0001228);; Molecular Function: chromatin binding (GO:0003682);; Molecular Fu…	--|1e-143|sind:105171101|hypothetical protein	[K]	Transcription	GATA zinc finger	GATA transcription factor 5 OS=Arabidopsis thaliana OX=3702 GN=GATA5 PE=2 SV=1	GATA transcription factor 5 [Sesamum indicum]
									TRINITY_DN60887_c1_g3	AT2G36910.1	ATP_binding_cassette_subfamily_B1	1.17	3.89e-28	up	2	9.88e-148	up	1.04217	0.00379891	up	[V]	Defense mechanisms	Molecular Function: ATP binding (GO:0005524);; Cellular Component: plasma membrane (GO:0005886);; Biological Process: regulation of cell size (GO:0008361);; Cellular Component: plasmodesma (GO:0009506);; Biological Process: response to nematode (GO:0009624);; Biological Process: response to blue light (GO:0009637);; Biological Process: response to red or far red light (GO:0009639);; Biological Pr…	K05658|0.0|sind:105174264|K05658 ABCB1; ATP-binding cassette, subfamily B (MDR/TAP), member 1 [EC:7.6.2.2]	[Q]	Secondary metabolites biosynthesis, transport and catabolism	ABC transporter transmembrane region;; ABC transporter;; RecF/RecN/SMC N terminal domain;; ABC transporter transmembrane region;; ABC transporter	ABC transporter B family member 1 OS=Arabidopsis thaliana OX=3702 GN=ABCB1 PE=1 SV=1	Multidrug/pheromone exporter, ABC superfamily [Handroanthus impetiginosus]
									TRINITY_DN63845_c1_g1	AT1G80690.1	PPPDE_putative_thiol_peptidase_family_protein	1.78	9.21e-17	up	2.79	1.55e-61	up	2.39	0.000110432	up	--	--	Molecular Function: peptidase activity (GO:0008233);;	K22763|1e-100|sind:105158328|K22763 DESI2; deubiquitinase DESI2 [EC:3.4.19.12]	[S]	Function unknown	PPPDE putative peptidase domain	DeSI-like protein At4g17486 OS=Arabidopsis thaliana OX=3702 GN=At4g17486 PE=2 SV=1	deSI-like protein At4g17486 [Sesamum indicum]
									TRINITY_DN57630_c0_g2	AT1G21550.1	Calcium-binding_EF-hand_family_protein	2.12	9.61e-10	up	1.5	0.000160743	up	2.44252	0.0208683	up	[TZDR]	--	Molecular Function: calcium ion binding (GO:0005509);;	K13448|6e-70|sind:105159437|K13448 CML; calcium-binding protein CML	[T]	Signal transduction mechanisms	EF hand;; EF-hand domain;; EF hand;; EF-hand domain pair;; EF-hand domain pair;; Secreted protein acidic and rich in cysteine Ca binding region	Probable calcium-binding protein CML44 OS=Arabidopsis thaliana OX=3702 GN=CML44 PE=2 SV=2	probable calcium-binding protein CML44 [Sesamum indicum]
									TRINITY_DN54359_c1_g2	AT3G11690.1	hypothetical_protein	1.34546	0.0128737	up	3.37	1.29e-24	up	2.54	2.08e-05	up	--	--	--	--|2e-64|oeu:111399770|hypothetical protein	--	--	--	--	PREDICTED: uncharacterized protein LOC105956570 [Erythranthe guttata]
									TRINITY_DN59774_c0_g1	AT4G21960.1	Peroxidase_superfamily_protein	1.9	1.03e-51	up	2.08	1.11e-129	up	1.17354	0.00991837	up	--	--	Molecular Function: peroxidase activity (GO:0004601);; Cellular Component: extracellular region (GO:0005576);; Biological Process: response to oxidative stress (GO:0006979);; Cellular Component: plant-type cell wall (GO:0009505);; Biological Process: plant-type cell wall organization (GO:0009664);; Molecular Function: heme binding (GO:0020037);; Biological Process: hydrogen peroxide catabolic pro…	K00430|8e-50|sind:105167987|K00430 E1.11.1.7; peroxidase [EC:1.11.1.7]	--	--	--	Peroxidase 42 OS=Arabidopsis thaliana OX=3702 GN=PER42 PE=1 SV=2	Peroxidase [Handroanthus impetiginosus]
									TRINITY_DN57976_c0_g3	--		1.38	8.43e-11	up	1.24	7.23e-09	up	1.2	0.00026698	up	--	--	Molecular Function: nucleotide binding (GO:0000166);; Molecular Function: RNA binding (GO:0003723);; Cellular Component: spliceosomal complex (GO:0005681);; Cellular Component: cytoplasm (GO:0005737);; Biological Process: mRNA processing (GO:0006397);; Biological Process: RNA splicing (GO:0008380);; Cellular Component: nuclear speck (GO:0016607);; Molecular Function: identical protein binding (GO…	K12900|3e-32|sind:105170600|K12900 FUSIP1; FUS-interacting serine-arginine-rich protein 1	[R]	General function prediction only	--	Serine/arginine-rich SC35-like splicing factor SCL33 OS=Arabidopsis thaliana OX=3702 GN=SCL33 PE=1 SV=1	PREDICTED: serine/arginine-rich SC35-like splicing factor SCL30A [Erythranthe guttata]
									TRINITY_DN56642_c1_g1	AT1G09200.1	Histone_superfamily_protein	1.69	1.28e-30	up	2.65	3.18e-147	up	1.2	1.45e-06	up	[B]	Chromatin structure and dynamics	Cellular Component: nucleosome (GO:0000786);; Molecular Function: DNA binding (GO:0003677);; Cellular Component: nucleus (GO:0005634);;	K11253|5e-88|cam:101494545|K11253 H3; histone H3	[B]	Chromatin structure and dynamics	Core histone H2A/H2B/H3/H4	Histone H3.2 OS=Nicotiana tabacum OX=4097 GN=B34 PE=1 SV=1	PREDICTED: histone H3.2 [Musa acuminata subsp. malaccensis]
									TRINITY_DN53374_c2_g1	AT2G23790.1	calcium_uniporter_(DUF607)	4.99	3.32e-08	up	5.56	5.43e-11	up	4.31	0.000404942	up	--	--	Molecular Function: calcium channel activity (GO:0005262);; Cellular Component: mitochondrial inner membrane (GO:0005743);; Molecular Function: uniporter activity (GO:0015292);; Cellular Component: integral component of membrane (GO:0016021);;	K20858|5e-74|sind:105177735|K20858 MCU; calcium uniporter protein, mitochondrial	[R]	General function prediction only	Mitochondrial calcium uniporter	Calcium uniporter protein 2, mitochondrial OS=Arabidopsis thaliana OX=3702 GN=At2g23790 PE=2 SV=1	calcium uniporter protein 2, mitochondrial-like [Sesamum indicum]
									TRINITY_DN53756_c1_g1	AT5G22740.1	cellulose_synthase-like_A02	4.98	2.53e-86	up	6.16	1.64e-163	up	1.86093	0.00289645	up	--	--	Cellular Component: Golgi membrane (GO:0000139);; Cellular Component: Golgi apparatus (GO:0005794);; Biological Process: mucilage biosynthetic process (GO:0010192);; Cellular Component: integral component of membrane (GO:0016021);; Molecular Function: glucomannan 4-beta-mannosyltransferase activity (GO:0047259);; Biological Process: mucilage metabolic process involved in seed coat development (GO…	K13680|1e-136|sind:105170785|K13680 CSLA; beta-mannan synthase [EC:2.4.1.32]	--	--	Glycosyl transferase family group 2;; Glycosyltransferase like family 2	Glucomannan 4-beta-mannosyltransferase 2 OS=Arabidopsis thaliana OX=3702 GN=CSLA2 PE=2 SV=1	Glucomannan 4-beta-mannosyltransferase [Handroanthus impetiginosus]
									TRINITY_DN58253_c2_g1	AT1G14380.7	IQ-domain_28	2.55	5.16e-63	up	3.18	1.12e-155	up	1.72	4.92e-07	up	--	--	Cellular Component: cytosol (GO:0005829);; Cellular Component: microtubule associated complex (GO:0005875);; Cellular Component: plasma membrane (GO:0005886);;	--|1e-139|sind:105167665|hypothetical protein	--	--	Protein of unknown function (DUF4005);; IQ calmodulin-binding motif	Protein IQ-DOMAIN 31 OS=Arabidopsis thaliana OX=3702 GN=IQD31 PE=1 SV=1	protein IQ-DOMAIN 31 [Sesamum indicum]
									TRINITY_DN58737_c3_g4	AT5G67070.1	ralf-like_34	3.6	6.81e-13	up	4.06	2.47e-19	up	2.51279	0.00235774	up	--	--	Molecular Function: obsolete signal transducer activity (GO:0004871);; Molecular Function: hormone activity (GO:0005179);; Cellular Component: intracellular (GO:0005622);; Biological Process: cell-cell signaling (GO:0007267);; Cellular Component: plasmodesma (GO:0009506);; Biological Process: calcium-mediated signaling (GO:0019722);; Cellular Component: apoplast (GO:0048046);;	--|9e-52|sind:105159154|hypothetical protein	--	--	Rapid ALkalinization Factor (RALF)	Protein RALF-like 34 OS=Arabidopsis thaliana OX=3702 GN=RALFL34 PE=2 SV=1	protein RALF-like 34 [Sesamum indicum]
									TRINITY_DN49867_c1_g1	--		6.62	7.59e-34	up	6.54	1.45e-35	up	3.11642	0.0143811	up	[G]	Carbohydrate transport and metabolism	Biological Process: response to abscisic acid (GO:0009737);; Biological Process: response to salicylic acid (GO:0009751);;	--|5e-47|sind:105162879|hypothetical protein	--	--	--	Glycine-rich protein 23 OS=Arabidopsis thaliana OX=3702 GN=GRP23 PE=2 SV=1	PREDICTED: glycine-rich protein 1 [Erythranthe guttata]
									TRINITY_DN50635_c4_g6	AT1G63430.1	Leucine-rich_repeat_protein_kinase_family_protein	2.07	0.00016172	up	2.8	1.56e-11	up	2.19855	0.0143432	up	--	--	Molecular Function: protein serine/threonine kinase activity (GO:0004674);; Molecular Function: ATP binding (GO:0005524);; Cellular Component: plasma membrane (GO:0005886);; Cellular Component: integral component of membrane (GO:0016021);;	--|3e-74|sind:105157683|hypothetical protein	--	--	--	Probable LRR receptor-like serine/threonine-protein kinase At1g63430 OS=Arabidopsis thaliana OX=3702 GN=At1g63430 PE=2 SV=1	probable LRR receptor-like serine/threonine-protein kinase At1g63430 isoform X2 [Sesamum indicum]
									TRINITY_DN51838_c0_g1	AT1G54820.1	Protein_kinase_superfamily_protein	6.95	2.73e-126	up	7.03	1.54e-135	up	3.48188	0.0097349	up	[RTKL]	--	Molecular Function: transmembrane receptor protein serine/threonine kinase activity (GO:0004675);; Molecular Function: ATP binding (GO:0005524);; Cellular Component: plasma membrane (GO:0005886);; Biological Process: protein phosphorylation (GO:0006468);; Biological Process: cell surface receptor signaling pathway (GO:0007166);; Cellular Component: integral component of membrane (GO:0016021);;	K04733|1e-125|oeu:111389525|K04733 IRAK4; interleukin-1 receptor-associated kinase 4 [EC:2.7.11.1]	[T]	Signal transduction mechanisms	Protein kinase domain;; Protein tyrosine kinase	Proline-rich receptor-like protein kinase PERK14 OS=Arabidopsis thaliana OX=3702 GN=PERK14 PE=2 SV=1	Serine/threonine protein kinase [Handroanthus impetiginosus]
									TRINITY_DN59104_c1_g8	AT1G07660.1	Histone_superfamily_protein	3.25	3.91e-05	up	3.86	1.47e-08	up	2.95874	0.0292689	up	[B]	Chromatin structure and dynamics	Cellular Component: nucleosome (GO:0000786);; Molecular Function: DNA binding (GO:0003677);; Cellular Component: nucleus (GO:0005634);; Biological Process: nucleosome assembly (GO:0006334);;	K11254|5e-16|nto:104087621|K11254 H4; histone H4	[B]	Chromatin structure and dynamics	--	Histone H4 OS=Olisthodiscus luteus OX=83000 PE=1 SV=2	PREDICTED: uncharacterized protein LOC107807147 [Nicotiana tabacum]
									TRINITY_DN67032_c1_g1	AT1G43760.1	DNAse_I-like_superfamily_protein	4.64	3.98e-21	up	3.62	2.24e-11	up	4.09	6.31e-07	up	--	--	Molecular Function: nucleic acid binding (GO:0003676);; Molecular Function: RNA-DNA hybrid ribonuclease activity (GO:0004523);; Molecular Function: metal ion binding (GO:0046872);;	--|0.0|oeu:111373263|hypothetical protein	[R]	General function prediction only	Reverse transcriptase (RNA-dependent DNA polymerase);; zinc-binding in reverse transcriptase;; Reverse transcriptase-like;; Domain of unknown function (DUF4283);; Reverse transcriptase-like	Putative ribonuclease H protein At1g65750 OS=Arabidopsis thaliana OX=3702 GN=At1g65750 PE=3 SV=1	PREDICTED: uncharacterized protein LOC105974867 [Erythranthe guttata]
									TRINITY_DN59052_c2_g1	AT1G19715.1	Mannose-binding_lectin_superfamily_protein	3.25253	0	up	3.33653	0	up	2.79	3.89e-11	up	--	--	Molecular Function: carbohydrate binding (GO:0030246);;	--|2e-22|ini:109192219|hypothetical protein	--	--	Jacalin-like lectin domain	Jacalin-related lectin 19 OS=Arabidopsis thaliana OX=3702 GN=JAL19 PE=2 SV=1	PREDICTED: jacalin-related lectin 19-like [Ipomoea nil]
									TRINITY_DN56809_c0_g2	AT1G43170.1	ribosomal_protein_1	3.11	7.69e-08	up	2.61	2.1e-05	up	2.08069	0.0415023	up	[J]	Translation, ribosomal structure and biogenesis	Molecular Function: structural constituent of ribosome (GO:0003735);; Cellular Component: ribosome (GO:0005840);; Biological Process: translation (GO:0006412);;	K02925|5e-93|sind:105172579|K02925 RP-L3e; large subunit ribosomal protein L3e	[J]	Translation, ribosomal structure and biogenesis	Ribosomal protein L3	60S ribosomal protein L3 OS=Oryza sativa subsp. japonica OX=39947 GN=RPL3 PE=2 SV=2	60S ribosomal protein L3 [Sesamum indicum]
									TRINITY_DN50295_c1_g3	AT2G36080.1	AP2/B3-like_transcriptional_factor_family_protein	3.01	8.77e-08	up	1.87463	0.00870823	up	2.27001	0.00480051	up	--	--	Molecular Function: DNA binding (GO:0003677);; Molecular Function: DNA-binding transcription factor activity (GO:0003700);; Cellular Component: nucleus (GO:0005634);; Biological Process: transcription, DNA-templated (GO:0006351);; Biological Process: negative regulation of transcription, DNA-templated (GO:0045892);; Biological Process: response to karrikin (GO:0080167);;	--|9e-97|sind:105161732|hypothetical protein	--	--	B3 DNA binding domain	B3 domain-containing protein At2g36080 OS=Arabidopsis thaliana OX=3702 GN=ARF31 PE=2 SV=1	hypothetical protein CDL12_10689 [Handroanthus impetiginosus]
									TRINITY_DN52762_c0_g1	AT4G35730.1	Regulator_of_Vps4_activity_in_the_MVB_pathway_protein	1.59	2.37e-08	up	1.68	2.09e-10	up	1.57	2.14e-05	up	--	--	--	K19476|0.0|sind:105162673|K19476 IST1; vacuolar protein sorting-associated protein IST1	[Z]	Cytoskeleton	Regulator of Vps4 activity in the MVB pathway	--	uncharacterized protein LOC105162673 [Sesamum indicum]
									TRINITY_DN66626_c2_g1	AT1G17720.1	Protein_phosphatase_2A%2C_regulatory_subunit_PR55	1.83	1.24e-26	up	1.45	3.22e-17	up	1.7	6.91e-05	up	--	--	Cellular Component: protein phosphatase type 2A complex (GO:0000159);; Biological Process: mitotic cell cycle (GO:0000278);; Cellular Component: cytosol (GO:0005829);; Biological Process: protein dephosphorylation (GO:0006470);; Molecular Function: protein phosphatase regulator activity (GO:0019888);; Biological Process: developmental process (GO:0032502);; Biological Process: peptidyl-serine dep…	K04354|4e-50|sind:105157725|K04354 PPP2R2; serine/threonine-protein phosphatase 2A regulatory subunit B	[T]	Signal transduction mechanisms	--	Serine/threonine protein phosphatase 2A 55 kDa regulatory subunit B beta isoform OS=Arabidopsis thaliana OX=3702 GN=PP2AB2 PE=1 SV=1	serine/threonine protein phosphatase 2A 55 kDa regulatory subunit B beta-like protein, partial [Trifolium pratense]
									TRINITY_DN57303_c1_g1	AT5G53370.1	pectin_methylesterase_PCR_fragment_F	4.52	3.13e-260	up	3.94	5.52e-180	up	2.23	1.13e-05	up	--	--	Cellular Component: cell wall (GO:0005618);; Cellular Component: integral component of membrane (GO:0016021);; Molecular Function: pectinesterase activity (GO:0030599);; Biological Process: cell wall modification (GO:0042545);; Molecular Function: aspartyl esterase activity (GO:0045330);; Biological Process: pectin catabolic process (GO:0045490);; Molecular Function: pectinesterase inhibitor acti…	--|1e-174|sind:105166744|hypothetical protein	--	--	Plant invertase/pectin methylesterase inhibitor;; Pectinesterase;; Pectinesterase	Probable pectinesterase/pectinesterase inhibitor 61 OS=Arabidopsis thaliana OX=3702 GN=PME61 PE=2 SV=1	probable pectinesterase/pectinesterase inhibitor 61 [Sesamum indicum]
									TRINITY_DN65409_c1_g3	AT1G04520.1	plasmodesmata-located_protein_2	1.01326	0.00539139	up	1.16537	0.000366012	up	1.21046	0.0185117	up	--	--	Cellular Component: plasmodesma (GO:0009506);; Biological Process: plasmodesmata-mediated intercellular transport (GO:0010497);; Cellular Component: integral component of membrane (GO:0016021);; Biological Process: transport of virus in multicellular host (GO:0046739);;	--|1e-126|sind:105165677|hypothetical protein	--	--	Salt stress response/antifungal	Cysteine-rich repeat secretory protein 3 OS=Arabidopsis thaliana OX=3702 GN=CRRSP3 PE=1 SV=1	cysteine-rich repeat secretory protein 3-like isoform X1 [Sesamum indicum]
									TRINITY_DN58502_c0_g3	AT1G55690.1	Sec14p-like_phosphatidylinositol_transfer_family_protein	2.72	6.56e-42	up	3.04	1.63e-70	up	1.02161	0.0497031	up	--	--	Cellular Component: Golgi membrane (GO:0000139);; Cellular Component: plasma membrane (GO:0005886);; Biological Process: protein transport (GO:0015031);;	--|0.0|sind:105175029|hypothetical protein	[I]	Lipid transport and metabolism	CRAL/TRIO domain;; CRAL/TRIO, N-terminal domain;; Divergent CRAL/TRIO domain	Phosphatidylinositol/phosphatidylcholine transfer protein SFH13 OS=Arabidopsis thaliana OX=3702 GN=SFH13 PE=2 SV=1	phosphatidylinositol/phosphatidylcholine transfer protein SFH13 isoform X2 [Sesamum indicum]
									TRINITY_DN57561_c0_g1	--		10.2	2.26e-16	up	12.6	2.08e-25	up	5.8039	0.0048688	up	--	--	Biological Process: lipid transport (GO:0006869);; Molecular Function: lipid binding (GO:0008289);;	--|4e-22|sind:105174660|hypothetical protein	--	--	--	Non-specific lipid-transfer protein OS=Helianthus annuus OX=4232 PE=3 SV=1	hypothetical protein CDL12_05926 [Handroanthus impetiginosus]
									TRINITY_DN63028_c1_g1	AT5G66590.1	CAP_(Cysteine-rich_secretory_proteins%2C_Antigen_5%2C_and_Pathogenesis-related_1_protein)_superfamily_protein	2.73	1.37e-65	up	2.86	9.7e-112	up	2.46	2.77e-05	up	[S]	Function unknown	--	--|2e-92|sind:105177717|hypothetical protein	[S]	Function unknown	Cysteine-rich secretory protein family	STS14 protein OS=Solanum tuberosum OX=4113 GN=STS14 PE=2 SV=1	PREDICTED: STS14 protein [Erythranthe guttata]
									TRINITY_DN61521_c2_g1	AT5G52420.1	transmembrane_protein	1.74	1.26e-47	up	1.31	1.13e-50	up	1.62	3.07e-27	up	--	--	--	--|1e-110|oeu:111393240|hypothetical protein	--	--	--	--	uncharacterized protein LOC111393240 [Olea europaea var. sylvestris]
									TRINITY_DN65086_c0_g1	AT2G18370.1	Bifunctional_inhibitor/lipid-transfer_protein/seed_storage_2S_albumin_superfamily_protein	3.77	5.37e-06	up	2.69896	0.00416961	up	3.58573	0.00433353	up	--	--	Biological Process: lipid transport (GO:0006869);; Molecular Function: lipid binding (GO:0008289);; Cellular Component: membrane (GO:0016020);;	--|3e-52|sind:105173390|hypothetical protein	--	--	Protease inhibitor/seed storage/LTP family	Non-specific lipid-transfer protein 8 OS=Arabidopsis thaliana OX=3702 GN=LTP8 PE=3 SV=1	hypothetical protein CDL12_16831 [Handroanthus impetiginosus]
									TRINITY_DN66324_c1_g2	AT2G42990.1	GDSL-like_Lipase/Acylhydrolase_superfamily_protein	5.75	1.51e-11	up	9.55	7.8e-38	up	3.84537	0.00631011	up	--	--	Cellular Component: extracellular region (GO:0005576);; Biological Process: lipid catabolic process (GO:0016042);; Molecular Function: hydrolase activity, acting on ester bonds (GO:0016788);;	--|5e-25|oeu:111372154|hypothetical protein	--	--	--	GDSL esterase/lipase At2g42990 OS=Arabidopsis thaliana OX=3702 GN=At2g42990 PE=2 SV=1	hypothetical protein MIMGU_mgv1a019947mg, partial [Erythranthe guttata]
									TRINITY_DN61750_c0_g2	AT2G01750.1	microtubule-associated_proteins_70-3	1.23941	0.0178575	up	2.17	2.39e-08	up	1.87	0.00032874	up	--	--	Cellular Component: cytoplasm (GO:0005737);; Cellular Component: microtubule (GO:0005874);; Biological Process: cytoskeleton organization (GO:0007010);; Molecular Function: microtubule binding (GO:0008017);;	--|8e-18|oeu:111369353|hypothetical protein	--	--	--	Microtubule-associated protein 70-2 OS=Arabidopsis thaliana OX=3702 GN=MAP70.2 PE=1 SV=1	microtubule-associated protein 70-4-like [Olea europaea var. sylvestris]
									TRINITY_DN44860_c0_g1	AT1G65870.1	Disease_resistance-responsive_(dirigent-like_protein)_family_protein	1.27	3.63e-06	up	1.56	2.95e-11	up	1.01112	0.0254684	up	--	--	Cellular Component: cell wall (GO:0005618);; Cellular Component: apoplast (GO:0048046);;	--|7e-90|sind:105163826|hypothetical protein	--	--	Dirigent-like protein	Dirigent protein 21 OS=Arabidopsis thaliana OX=3702 GN=DIR21 PE=3 SV=1	dirigent protein 21-like [Sesamum indicum]
									TRINITY_DN48972_c0_g1	AT1G08650.2	phosphoenolpyruvate_carboxylase_kinase_1	1.18	1.74e-06	up	2.19	3.81e-34	up	1.63	6.33e-10	up	[RTKL]	--	Molecular Function: protein serine/threonine kinase activity (GO:0004674);; Molecular Function: calmodulin-dependent protein kinase activity (GO:0004683);; Molecular Function: calmodulin binding (GO:0005516);; Molecular Function: ATP binding (GO:0005524);; Cellular Component: nucleus (GO:0005634);; Cellular Component: cytoplasm (GO:0005737);; Biological Process: response to light stimulus (GO:000…	K04515|2e-76|sind:105158459|K04515 CAMK2; calcium/calmodulin-dependent protein kinase (CaM kinase) II [EC:2.7.11.17]	[T]	Signal transduction mechanisms	Protein kinase domain;; Protein tyrosine kinase;; Protein kinase domain;; Protein tyrosine kinase	Phosphoenolpyruvate carboxylase kinase 1 OS=Arabidopsis thaliana OX=3702 GN=PPCK1 PE=1 SV=1	phosphoenolpyruvate carboxylase kinase 1-like [Sesamum indicum]
									TRINITY_DN62549_c1_g1	AT1G51130.1	Nse4%2C_component_of_Smc5/6_DNA_repair_complex	4	2.73e-05	up	4.42	1.47e-07	up	3.28811	0.0379827	up	--	--	Cellular Component: nucleus (GO:0005634);; Biological Process: DNA repair (GO:0006281);; Biological Process: DNA recombination (GO:0006310);; Cellular Component: Smc5-Smc6 complex (GO:0030915);;	K22825|1e-139|sind:105165731|K22825 NSMCE4; non-structural maintenance of chromosomes element 4	[S]	Function unknown	Nse4 C-terminal	Non-structural maintenance of chromosomes element 4 homolog A OS=Arabidopsis thaliana OX=3702 GN=NSE4A PE=2 SV=1	non-structural maintenance of chromosomes element 4 homolog A-like [Sesamum indicum]
									TRINITY_DN55918_c0_g1	AT4G12590.1	ER_membrane_protein_complex_subunit-like_protein_(Protein_of_unknown_function_DUF106%2C_transmembrane)	4.23	1.06e-12	up	2.82	0.000113338	up	2.67041	0.0247567	up	--	--	--	K14018|8e-25|oeu:111410791|K14018 PLAA; phospholipase A-2-activating protein	[I]	Lipid transport and metabolism	--	--	phospholipase A-2-activating protein [Olea europaea var. sylvestris]
									TRINITY_DN56504_c1_g2	AT5G39380.1	Plant_calmodulin-binding_protein-like_protein	2.08	3.08e-13	up	2.93	4.59e-39	up	2.19	6.13e-07	up	--	--	--	--|1e-114|oeu:111372610|hypothetical protein	--	--	Plant calmodulin-binding domain	--	hypothetical protein CDL12_17407 [Handroanthus impetiginosus]
									TRINITY_DN61637_c0_g1	AT1G42430.1	inactive_purple_acid_phosphatase-like_protein	1.38	2.42e-11	up	2.41	1.5e-53	up	1.93223	0.00638023	up	--	--	--	--|2e-58|fve:101299355|hypothetical protein	--	--	--	--	PREDICTED: uncharacterized protein LOC101299355 isoform X1 [Fragaria vesca subsp. vesca]
									TRINITY_DN59537_c1_g1	AT5G35810.1	Ankyrin_repeat_family_protein	4.1	7.39e-11	up	5.49	1.47e-27	up	5.75	7.18e-12	up	--	--	Cellular Component: nucleus (GO:0005634);; Cellular Component: plasma membrane (GO:0005886);; Biological Process: signal transduction (GO:0007165);; Biological Process: response to salt stress (GO:0009651);; Cellular Component: integral component of membrane (GO:0016021);; Biological Process: cellular protein localization (GO:0034613);;	--|0.0|sind:105172057|hypothetical protein	[R]	General function prediction only	Domain of unknown function;; Ankyrin repeats (3 copies);; Ankyrin repeats (3 copies);; Ankyrin repeats (many copies);; Ankyrin repeat;; Ankyrin repeat;; Ankyrin repeats (many copies)	Ankyrin repeat-containing protein ITN1 OS=Arabidopsis thaliana OX=3702 GN=ITN1 PE=1 SV=1	uncharacterized protein LOC105172057 [Sesamum indicum]
									TRINITY_DN48423_c0_g1	AT1G64980.1	Nucleotide-diphospho-sugar_transferases_superfamily_protein	2.16	3.61e-66	up	3.58083	0	up	1.5664	0.00359835	up	--	--	Cellular Component: cytosol (GO:0005829);; Biological Process: single fertilization (GO:0007338);; Biological Process: pollen germination (GO:0009846);; Biological Process: pollen tube growth (GO:0009860);; Molecular Function: transferase activity (GO:0016740);;	--|1e-110|sind:105157568|hypothetical protein	--	--	--	Protein CDI OS=Arabidopsis thaliana OX=3702 GN=CDI PE=2 SV=1	hypothetical protein CDL12_25879 [Handroanthus impetiginosus]
									TRINITY_DN55319_c1_g2	AT3G16520.3	UDP-glucosyl_transferase_88A1	1.65721	0.0475987	up	1.97775	0.00544015	up	3.16	7.41e-05	up	--	--	Biological Process: metabolic process (GO:0008152);; Molecular Function: baicalein 7-O-glucuronosyltransferase activity (GO:0102159);; Molecular Function: scutellarein 7-O-glucuronosyltransferase activity (GO:0102467);;	K21370|1e-82|sind:105160417|K21370 UBGAT; baicalein 7-O-glucuronosyltransferase [EC:2.4.1.253]	[GC]	--	UDP-glucoronosyl and UDP-glucosyl transferase	Baicalein 7-O-glucuronosyltransferase OS=Scutellaria baicalensis OX=65409 GN=UBGAT-I PE=1 SV=1	PREDICTED: chalcone 4&apos;-O-glucosyltransferase-like [Erythranthe guttata]
									TRINITY_DN61052_c3_g1	AT4G01070.1	UDP-Glycosyltransferase_superfamily_protein	4.34	4.35e-55	up	5.21	9.61e-98	up	1.78168	0.00508032	up	--	--	Biological Process: protein glycosylation (GO:0006486);; Biological Process: cytokinin metabolic process (GO:0009690);; Molecular Function: transferase activity, transferring hexosyl groups (GO:0016758);; Molecular Function: zeatin O-beta-D-xylosyltransferase activity (GO:0050404);;	K13495|1e-141|sind:105162555|K13495 CISZOG; cis-zeatin O-glucosyltransferase [EC:2.4.1.215]	[GC]	--	UDP-glucoronosyl and UDP-glucosyl transferase	Zeatin O-xylosyltransferase OS=Phaseolus vulgaris OX=3885 GN=ZOX1 PE=2 SV=1	PREDICTED: zeatin O-glucosyltransferase-like [Erythranthe guttata]
									TRINITY_DN61906_c1_g4	AT4G01070.1	UDP-Glycosyltransferase_superfamily_protein	5.63	2.1e-65	up	5.37	9.51e-60	up	2.43581	0.0121042	up	--	--	Biological Process: protein glycosylation (GO:0006486);; Biological Process: cytokinin metabolic process (GO:0009690);; Molecular Function: transferase activity, transferring hexosyl groups (GO:0016758);; Molecular Function: zeatin O-beta-D-xylosyltransferase activity (GO:0050404);;	K13495|1e-88|oeu:111375019|K13495 CISZOG; cis-zeatin O-glucosyltransferase [EC:2.4.1.215]	[GC]	--	UDP-glucoronosyl and UDP-glucosyl transferase	Zeatin O-xylosyltransferase OS=Phaseolus vulgaris OX=3885 GN=ZOX1 PE=2 SV=1	zeatin O-xylosyltransferase-like [Olea europaea var. sylvestris]
									TRINITY_DN56478_c1_g1	AT3G06035.1	Glycoprotein_membrane_precursor_GPI-anchored	2.58	4.25e-27	up	3.57	3.11e-78	up	1.38491	0.00382695	up	--	--	Cellular Component: plasma membrane (GO:0005886);; Cellular Component: anchored component of membrane (GO:0031225);;	--|2e-94|sind:105156973|hypothetical protein	--	--	--	Uncharacterized GPI-anchored protein At3g06035 OS=Arabidopsis thaliana OX=3702 GN=At3g06035 PE=2 SV=1	uncharacterized GPI-anchored protein At3g06035-like [Sesamum indicum]
									TRINITY_DN56976_c0_g2	AT5G34940.2	glucuronidase_3	1.2802	0.0295767	up	2.18	3.85e-07	up	2.45	0.00049792	up	--	--	Molecular Function: beta-glucuronidase activity (GO:0004566);; Cellular Component: extracellular region (GO:0005576);; Cellular Component: lysosomal membrane (GO:0005765);; Cellular Component: plant-type cell wall (GO:0009505);;	K07964|0.0|sind:105162244|K07964 HPSE; heparanase [EC:3.2.1.166]	--	--	Glycosyl hydrolase family 79, N-terminal domain	Heparanase-like protein 3 OS=Arabidopsis thaliana OX=3702 GN=At5g34940 PE=2 SV=2	heparanase-like protein 3 isoform X1 [Sesamum indicum]
									TRINITY_DN64084_c1_g2	AT5G20490.1	myosin_family_protein_with_Dil	1.8393	0.00156593	up	4.13	2.65e-32	up	3.74	2.61e-05	up	--	--	Molecular Function: motor activity (GO:0003774);; Molecular Function: ATP binding (GO:0005524);; Cellular Component: plasmodesma (GO:0009506);; Biological Process: trichome morphogenesis (GO:0010090);; Biological Process: trichome branching (GO:0010091);; Cellular Component: myosin complex (GO:0016459);; Biological Process: actin filament-based movement (GO:0030048);; Cellular Component: transpor…	--|0.0|sind:105161897|hypothetical protein	[Z]	Cytoskeleton	DIL domain	Myosin-17 OS=Arabidopsis thaliana OX=3702 GN=XI-K PE=1 SV=2	Myosin-5 [Capsicum chinense]
									TRINITY_DN58952_c0_g1	AT2G40540.1	potassium_transporter_2	1.09	9.63e-18	up	1.38	2.73e-40	up	1.27385	0.0341797	up	[P]	Inorganic ion transport and metabolism	Cellular Component: plasma membrane (GO:0005886);; Molecular Function: potassium ion transmembrane transporter activity (GO:0015079);; Cellular Component: integral component of membrane (GO:0016021);;	K03549|0.0|sind:105166992|K03549 kup; KUP system potassium uptake protein	--	--	K+ potassium transporter;; K+ potassium transporter;; K+ potassium transporter	Potassium transporter 2 OS=Arabidopsis thaliana OX=3702 GN=POT2 PE=1 SV=2	potassium transporter 2 [Sesamum indicum]
									TRINITY_DN65257_c0_g3	AT5G43810.1	Stabilizer_of_iron_transporter_SufD_/_Polynucleotidyl_transferase	1.64	7.79e-06	up	1.09584	0.00412369	up	1.74452	0.0136715	up	--	--	Molecular Function: nucleic acid binding (GO:0003676);; Biological Process: gene silencing by RNA (GO:0031047);;	K11593|5e-48|ini:109176110|K11593 ELF2C; eukaryotic translation initiation factor 2C	[J]	Translation, ribosomal structure and biogenesis	Piwi domain	Protein argonaute 1A OS=Oryza sativa subsp. japonica OX=39947 GN=AGO1A PE=2 SV=1	PREDICTED: protein argonaute 10-like isoform X1 [Ipomoea nil]
									TRINITY_DN61441_c2_g2	AT2G06925.1	Phospholipase_A2_family_protein	1.95	1.12e-09	up	3.91	1.28e-66	up	1.94012	0.0221562	up	--	--	Molecular Function: phospholipase A2 activity (GO:0004623);; Molecular Function: calcium ion binding (GO:0005509);; Cellular Component: extracellular region (GO:0005576);; Cellular Component: nucleus (GO:0005634);; Cellular Component: vacuole (GO:0005773);; Cellular Component: Golgi apparatus (GO:0005794);; Biological Process: phospholipid metabolic process (GO:0006644);; Biological Process: lipi…	K01047|3e-42|sind:105161637|K01047 PLA2G; secretory phospholipase A2 [EC:3.1.1.4]	--	--	--	Phospholipase A2-alpha OS=Arabidopsis thaliana OX=3702 GN=PLA2-ALPHA PE=1 SV=1	phospholipase A2-alpha [Sesamum indicum]
									TRINITY_DN53653_c0_g2	AT4G01710.1	ARP2/3_complex_16_kDa_subunit_(p16-Arc)	5.71	5.74e-43	up	4.67	3.48e-24	up	5.57	4.85e-08	up	--	--	Cellular Component: cytoplasm (GO:0005737);; Cellular Component: Arp2/3 protein complex (GO:0005885);; Biological Process: Arp2/3 complex-mediated actin nucleation (GO:0034314);; Cellular Component: cell projection (GO:0042995);; Molecular Function: actin filament binding (GO:0051015);;	K05754|3e-57|sind:105170637|K05754 ARPC5; actin related protein 2/3 complex, subunit 5	[Z]	Cytoskeleton	ARP2/3 complex 16 kDa subunit (p16-Arc)	Actin-related protein 2/3 complex subunit 5A OS=Arabidopsis thaliana OX=3702 GN=ARPC5A PE=1 SV=2	actin-related protein 2/3 complex subunit 5-like [Dorcoceras hygrometricum]
									TRINITY_DN52734_c3_g2	AT5G04820.1	ovate_family_protein_13	5.15	4.91e-31	up	6.64	6.34e-66	up	3.38	6.35e-05	up	--	--	Cellular Component: nucleus (GO:0005634);; Biological Process: transcription, DNA-templated (GO:0006351);; Biological Process: negative regulation of transcription, DNA-templated (GO:0045892);;	--|1e-112|sind:105174006|hypothetical protein	--	--	Transcriptional repressor, ovate	Transcription repressor OFP15 OS=Arabidopsis thaliana OX=3702 GN=OFP15 PE=1 SV=1	hypothetical protein CDL12_19933 [Handroanthus impetiginosus]
									TRINITY_DN66954_c3_g3	--		2.87	1.4e-06	up	2.3	0.000286371	up	2.92	8.66e-05	up	--	--	--	--|2e-19|ini:109162281|hypothetical protein	--	--	--	--	PREDICTED: zinc finger BED domain-containing protein RICESLEEPER 2-like [Ipomoea nil]
									TRINITY_DN34917_c0_g1	AT2G01610.1	Plant_invertase/pectin_methylesterase_inhibitor_superfamily_protein	3.51447	0.00264327	up	6.75	1.62e-17	up	4.97517	0.00423132	up	--	--	Molecular Function: enzyme inhibitor activity (GO:0004857);;	--|1e-96|sind:105156216|hypothetical protein	--	--	Plant invertase/pectin methylesterase inhibitor	21 kDa protein OS=Daucus carota OX=4039 PE=2 SV=1	21 kDa protein-like [Sesamum indicum]
									TRINITY_DN59162_c0_g1	AT1G32930.1	Galactosyltransferase_family_protein	1.64	2.75e-27	up	1.28	1.82e-16	up	1.42916	0.00379512	up	--	--	Cellular Component: Golgi membrane (GO:0000139);; Biological Process: protein glycosylation (GO:0006486);; Molecular Function: galactosyltransferase activity (GO:0008378);; Biological Process: embryo development ending in seed dormancy (GO:0009793);; Cellular Component: integral component of membrane (GO:0016021);;	K20856|1e-82|sind:105164408|K20856 GALT31A; beta-1,6-galactosyltransferase [EC:2.4.1.-]	[G]	Carbohydrate transport and metabolism	Galactosyltransferase;; Galactosyltransferase;; Domain of unknown function (DUF4094)	Beta-1,6-galactosyltransferase GALT31A OS=Arabidopsis thaliana OX=3702 GN=GALT31A PE=1 SV=1	Glycosyl transferase [Trema orientalis]
									TRINITY_DN56330_c0_g1	AT2G27470.1	nuclear_factor_Y%2C_subunit_B11	2.38796	0.00716627	up	2.93	3.44e-06	up	2.39734	0.0187004	up	[K]	Transcription	Molecular Function: DNA-binding transcription factor activity (GO:0003700);; Cellular Component: nucleus (GO:0005634);; Biological Process: transcription, DNA-templated (GO:0006351);; Biological Process: regulation of transcription, DNA-templated (GO:0006355);;	K02326|6e-66|sind:105170020|K02326 POLE3; DNA polymerase epsilon subunit 3 [EC:2.7.7.7]	[K]	Transcription	Histone-like transcription factor (CBF/NF-Y) and archaeal histone;; Core histone H2A/H2B/H3/H4	Protein Dr1 homolog OS=Arabidopsis thaliana OX=3702 GN=DR1 PE=1 SV=1	DNA polymerase epsilon subunit 3 [Sesamum indicum]
									TRINITY_DN65949_c0_g1	AT1G74670.1	Gibberellin-regulated_family_protein	5.03535	0.0145566	up	9.71	6.3e-15	up	7.85699	0.00172347	up	--	--	Cellular Component: extracellular region (GO:0005576);;	--|9e-40|jre:108988383|hypothetical protein	--	--	Gibberellin regulated protein	Protein GAST1 OS=Solanum lycopersicum OX=4081 GN=GAST1 PE=2 SV=1	hypothetical protein CEY00_Acc03919 [Actinidia chinensis var. chinensis]
									TRINITY_DN61132_c0_g2	AT4G20940.1	Leucine-rich_receptor-like_protein_kinase_family_protein	1.52	6.24e-07	up	2.59	1.13e-36	up	2.24778	0.00612187	up	[RTKL]	--	Molecular Function: protein serine/threonine kinase activity (GO:0004674);; Molecular Function: ATP binding (GO:0005524);; Cellular Component: plasma membrane (GO:0005886);; Cellular Component: integral component of membrane (GO:0016021);;	--|1e-117|sind:105175797|hypothetical protein	--	--	Protein tyrosine kinase;; Protein kinase domain;; Protein tyrosine kinase	Probable LRR receptor-like serine/threonine-protein kinase At4g20940 OS=Arabidopsis thaliana OX=3702 GN=At4g20940 PE=1 SV=1	LRR-RLK, partial [Vernicia montana]
									TRINITY_DN52705_c1_g4	AT2G45580.1	cytochrome_P450%2C_family_76%2C_subfamily_C%2C_polypeptide_3	1.05	5.44e-05	up	4.90323	0	up	1.51	0.00021105	up	[Q]	Secondary metabolites biosynthesis, transport and catabolism	Molecular Function: iron ion binding (GO:0005506);; Cellular Component: integral component of membrane (GO:0016021);; Molecular Function: heme binding (GO:0020037);; Molecular Function: licodione synthase activity (GO:0033771);;	K23179|1e-102|sind:105170377|K23179 CYP93B2_16; flavone synthase II [EC:1.14.19.76]	[Q]	Secondary metabolites biosynthesis, transport and catabolism	Cytochrome P450	Licodione synthase OS=Glycyrrhiza echinata OX=46348 GN=CYP93B1 PE=1 SV=2	flavone synthase II, partial [Glandularia x hybrida]
									TRINITY_DN56643_c2_g1	AT2G20260.1	photosystem_I_subunit_E-2	4.35488	0	up	4.81917	0	up	2.86	4.37e-11	up	--	--	Cellular Component: chloroplast thylakoid membrane (GO:0009535);; Cellular Component: photosystem I reaction center (GO:0009538);; Biological Process: photosynthesis (GO:0015979);;	K02693|3e-13|sind:105165695|K02693 psaE; photosystem I subunit IV	--	--	--	Photosystem I reaction center subunit IV A, chloroplastic OS=Nicotiana sylvestris OX=4096 GN=PSAEA PE=1 SV=1	hypothetical protein CDL12_09607 [Handroanthus impetiginosus]
									TRINITY_DN55089_c1_g2	AT1G23190.1	Phosphoglucomutase/phosphomannomutase_family_protein	1.95	2.21e-07	up	1.43492	0.000535301	up	1.65406	0.00364907	up	[G]	Carbohydrate transport and metabolism	Molecular Function: magnesium ion binding (GO:0000287);; Molecular Function: phosphoglucomutase activity (GO:0004614);; Cellular Component: cytoplasm (GO:0005737);; Biological Process: glucose metabolic process (GO:0006006);;	K01835|2e-81|sind:105156218|K01835 pgm; phosphoglucomutase [EC:5.4.2.2]	[G]	Carbohydrate transport and metabolism	--	Phosphoglucomutase, cytoplasmic OS=Populus tremula OX=113636 GN=PGM1 PE=2 SV=1	Phosphoglucomutase [Handroanthus impetiginosus]
									TRINITY_DN52856_c4_g1	AT3G02080.1	Ribosomal_protein_S19e_family_protein	2.48	1.27e-31	up	1.75	9.1e-15	up	1.32	0.000436653	up	[J]	Translation, ribosomal structure and biogenesis	Biological Process: ribosomal small subunit assembly (GO:0000028);; Molecular Function: structural constituent of ribosome (GO:0003735);; Cellular Component: cell wall (GO:0005618);; Cellular Component: cytosol (GO:0005829);; Biological Process: translation (GO:0006412);; Cellular Component: plasmodesma (GO:0009506);; Cellular Component: cytosolic ribosome (GO:0022626);; Cellular Component: cytos…	K02966|1e-30|oeu:111374560|K02966 RP-S19e; small subunit ribosomal protein S19e	[J]	Translation, ribosomal structure and biogenesis	Ribosomal protein S19e	40S ribosomal protein S19-1 OS=Arabidopsis thaliana OX=3702 GN=RPS19A PE=2 SV=1	40S ribosomal protein S19-3-like [Olea europaea var. sylvestris]
									TRINITY_DN62047_c0_g1	AT5G25390.2	Integrase-type_DNA-binding_superfamily_protein	2.96	3.24e-07	up	5.56	6.18e-54	up	2.51765	0.0125725	up	--	--	Molecular Function: DNA binding (GO:0003677);; Molecular Function: DNA-binding transcription factor activity (GO:0003700);; Cellular Component: nucleus (GO:0005634);; Biological Process: transcription, DNA-templated (GO:0006351);; Biological Process: ethylene-activated signaling pathway (GO:0009873);;	--|7e-58|sind:105164581|hypothetical protein	--	--	--	Ethylene-responsive transcription factor SHINE 3 OS=Arabidopsis thaliana OX=3702 GN=SHN3 PE=2 SV=1	ethylene-responsive transcription factor WIN1-like [Sesamum indicum]
									TRINITY_DN48667_c0_g1	AT4G23160.2	cysteine-rich_RECEPTOR-like_kinase	3.98	8.85e-31	up	1.96	4.78e-05	up	2.35	3.78e-05	up	--	--	--	--|5e-47|jre:109010883|hypothetical protein	[R]	General function prediction only	--	Retrovirus-related Pol polyprotein from transposon RE2 OS=Arabidopsis thaliana OX=3702 GN=RE2 PE=4 SV=1	hypothetical protein VITISV_016007 [Vitis vinifera]
									TRINITY_DN43565_c0_g1	AT5G47550.1	Cystatin/monellin_superfamily_protein	1.97	2.08e-28	up	2.58	6.8e-90	up	1.19	1.41e-05	up	--	--	Molecular Function: cysteine-type endopeptidase inhibitor activity (GO:0004869);; Cellular Component: extracellular region (GO:0005576);; Cellular Component: cell wall (GO:0005618);; Biological Process: defense response (GO:0006952);;	K13899|3e-42|sind:105175264|K13899 CST3; cystatin-C	--	--	Aspartic acid proteinase inhibitor;; Cystatin domain	Cysteine proteinase inhibitor 5 OS=Arabidopsis thaliana OX=3702 GN=CYS5 PE=2 SV=2	cysteine proteinase inhibitor 5-like [Sesamum indicum]
									TRINITY_DN66766_c1_g2	AT5G54190.1	protochlorophyllide_oxidoreductase_A	1.9	1.06e-101	up	3.1755	0	up	2	8.25e-06	up	[IQR]	--	Cellular Component: chloroplast (GO:0009507);; Biological Process: photosynthesis (GO:0015979);; Biological Process: chlorophyll biosynthetic process (GO:0015995);; Molecular Function: protochlorophyllide reductase activity (GO:0016630);;	K00218|1e-110|sind:105177016|K00218 por; protochlorophyllide reductase [EC:1.3.1.33]	[Q]	Secondary metabolites biosynthesis, transport and catabolism	--	Protochlorophyllide reductase, chloroplastic OS=Pisum sativum OX=3888 GN=3PCR PE=1 SV=1	protochlorophyllide reductase [Sesamum indicum]
									TRINITY_DN63215_c0_g1	AT1G57820.1	Zinc_finger_(C3HC4-type_RING_finger)_family_protein	1.35	3.64e-07	up	1.58	5.97e-12	up	1.17	0.00115346	up	[V]	Defense mechanisms	Molecular Function: chromatin binding (GO:0003682);; Molecular Function: ubiquitin-protein transferase activity (GO:0004842);; Cellular Component: nucleus (GO:0005634);; Cellular Component: nuclear heterochromatin (GO:0005720);; Molecular Function: zinc ion binding (GO:0008270);; Molecular Function: methyl-CpG binding (GO:0008327);; Biological Process: maintenance of DNA methylation (GO:0010216);…	K10638|0.0|sind:105168484|K10638 UHRF1; E3 ubiquitin-protein ligase UHRF1 [EC:2.3.2.27]	--	--	SAD/SRA domain;; zinc finger of C3HC4-type, RING;; Ring finger domain;; Zinc finger, C3HC4 type (RING finger);; Zinc finger, C3HC4 type (RING finger);; Zinc finger, C3HC4 type (RING finger);; RING-type zinc-finger;; Prokaryotic RING finger family 4;; zinc-RING finger domain;; Anaphase-promoting complex subunit 11 RING-H2 finger;; RING-type zinc-finger	E3 ubiquitin-protein ligase ORTHRUS 2 OS=Arabidopsis thaliana OX=3702 GN=ORTH2 PE=1 SV=1	E3 ubiquitin-protein ligase ORTHRUS 2 [Sesamum indicum]
									TRINITY_DN55062_c1_g2	AT1G09470.1	myosin_heavy_chain%2C_cardiac_protein	5.69	0.00018017	up	4.68294	0.00492441	up	6.18899	0.00304811	up	--	--	--	--|2e-63|cpap:110815351|hypothetical protein	--	--	--	Nuclear envelope-associated protein 2 OS=Arabidopsis thaliana OX=3702 GN=NEAP2 PE=1 SV=1	myosin heavy chain, cardiac protein [Trema orientalis]
									TRINITY_DN58907_c1_g1	AT1G70370.1	polygalacturonase_2	1.44963	0.0116413	up	3.08	1.06e-16	up	1.8083	0.0160306	up	[N]	Cell motility	Cellular Component: cell wall (GO:0005618);; Cellular Component: apoplast (GO:0048046);;	--|0.0|sind:105157198|hypothetical protein	--	--	BURP domain	Polygalacturonase 1 beta-like protein 3 OS=Arabidopsis thaliana OX=3702 GN=PGL3 PE=2 SV=2	polygalacturonase 1 beta-like protein 3 [Sesamum indicum]
									TRINITY_DN66482_c1_g1	--		11.4	1.13e-20	up	15.4	1.16e-37	up	7.32	2.81e-06	up	--	--	Cellular Component: extracellular region (GO:0005576);; Cellular Component: cell wall (GO:0005618);;	--|3e-32|oeu:111412599|hypothetical protein	--	--	--	Putative cell wall protein OS=Arabidopsis thaliana OX=3702 GN=At2g20870 PE=2 SV=2	hypothetical protein CDL12_22571 [Handroanthus impetiginosus]
									TRINITY_DN59984_c1_g1	AT1G51990.1	O-methyltransferase_family_protein	2.75	4.76e-16	up	4.62	4.38e-91	up	1.81287	0.00677569	up	--	--	Molecular Function: O-methyltransferase activity (GO:0008171);; Biological Process: alkaloid metabolic process (GO:0009820);; Molecular Function: 3'-hydroxy-N-methyl-(S)-coclaurine 4'-O-methyltransferase activity (GO:0030784);;	--|4e-44|sind:105171981|hypothetical protein	[R]	General function prediction only	O-methyltransferase	3&apos;-hydroxy-N-methyl-(S)-coclaurine 4&apos;-O-methyltransferase 1 OS=Papaver somniferum OX=3469 GN=4&apos;OMT1 PE=2 SV=1	hypothetical protein CDL12_12607 [Handroanthus impetiginosus]
									TRINITY_DN48549_c0_g1	AT2G17010.1	Mechanosensitive_ion_channel_family_protein	2.06538	0.000662121	up	2.51	1.25e-06	up	2.91	0.000966021	up	[M]	Cell wall/membrane/envelope biogenesis	Cellular Component: vacuolar membrane (GO:0005774);; Cellular Component: plasma membrane (GO:0005886);; Biological Process: anion transport (GO:0006820);; Molecular Function: mechanosensitive ion channel activity (GO:0008381);; Cellular Component: plasmodesma (GO:0009506);; Cellular Component: integral component of membrane (GO:0016021);;	K22048|0.0|sind:105165951|K22048 MSL4S; mechanosensitive ion channel protein 4/5/6/7/8/9/10	[M]	Cell wall/membrane/envelope biogenesis	Mechanosensitive ion channel	Mechanosensitive ion channel protein 6 OS=Arabidopsis thaliana OX=3702 GN=MSL6 PE=1 SV=1	mechanosensitive ion channel protein 8 [Sesamum indicum]
									TRINITY_DN51421_c0_g1	AT5G62230.1	ERECTA-like_1	2.34	1.13e-25	up	2.39	1.2e-40	up	1.98	0.000309386	up	[S]	Function unknown	Molecular Function: protein serine/threonine kinase activity (GO:0004674);; Molecular Function: ATP binding (GO:0005524);; Biological Process: embryo sac development (GO:0009553);; Biological Process: stomatal complex morphogenesis (GO:0010103);; Cellular Component: integral component of membrane (GO:0016021);; Biological Process: plant ovule development (GO:0048481);;	K20718|0.0|sind:105160562|K20718 ER; LRR receptor-like serine/threonine-protein kinase ERECTA [EC:2.7.11.1]	--	--	Protein kinase domain;; Protein tyrosine kinase;; Leucine rich repeat;; Leucine Rich repeats (2 copies);; Leucine Rich Repeat;; Leucine rich repeat N-terminal domain;; Leucine Rich repeat	LRR receptor-like serine/threonine-protein kinase ERL2 OS=Arabidopsis thaliana OX=3702 GN=ERL2 PE=2 SV=1	Serine/threonine protein kinase [Handroanthus impetiginosus]
									TRINITY_DN66602_c3_g2	AT4G30410.1	sequence-specific_DNA_binding_transcription_factor	3.8	3.76e-60	up	2.26	2.87e-15	up	2.27	0.000294971	up	--	--	--	--|3e-26|sind:105162875|hypothetical protein	--	--	--	Transcription factor IBH1-like 1 OS=Arabidopsis thaliana OX=3702 GN=IBL1 PE=1 SV=1	hypothetical protein CDL12_09119 [Handroanthus impetiginosus]
									TRINITY_DN48349_c0_g1	AT3G50220.1	IRREGULAR_XYLEM_protein_(DUF579)	5.81	3.37e-23	up	6.96	1.76e-37	up	3.93	9.25e-06	up	--	--	Cellular Component: Golgi membrane (GO:0000139);; Cellular Component: Golgi apparatus (GO:0005794);; Biological Process: plant-type secondary cell wall biogenesis (GO:0009834);; Cellular Component: integral component of membrane (GO:0016021);; Biological Process: xylan biosynthetic process (GO:0045492);;	--|1e-151|sind:105169520|hypothetical protein	--	--	Polysaccharide biosynthesis	Protein IRX15-LIKE OS=Arabidopsis thaliana OX=3702 GN=IRX15-L PE=2 SV=1	PREDICTED: protein IRX15-LIKE-like [Erythranthe guttata]
									TRINITY_DN50058_c0_g4	--		1.00673	0.012105	up	3.32	1.96e-56	up	1.30371	0.00194208	up	--	--	--	--|2e-89|sind:105172774|hypothetical protein	--	--	--	--	uncharacterized protein LOC105172774 [Sesamum indicum]
									TRINITY_DN63925_c0_g1	AT1G52670.1	Single_hybrid_motif_superfamily_protein	2.02	1.69e-39	up	1.21	3.4e-12	up	1.96	0.000709326	up	[I]	Lipid transport and metabolism	--	--|3e-35|oeu:111405507|hypothetical protein	--	--	Biotin-requiring enzyme;; Biotin-lipoyl like	--	uncharacterized protein LOC111405507 [Olea europaea var. sylvestris]
									TRINITY_DN56926_c0_g1	AT2G20870.1	cell_wall_protein_precursor	10.8	2.07e-18	up	15	1e-35	up	6.68	0.000263448	up	--	--	Cellular Component: extracellular region (GO:0005576);; Cellular Component: cell wall (GO:0005618);;	--|1e-17|oeu:111412599|hypothetical protein	--	--	--	Putative cell wall protein OS=Arabidopsis thaliana OX=3702 GN=At2g20870 PE=2 SV=2	hypothetical protein CDL12_22571 [Handroanthus impetiginosus]
									TRINITY_DN64147_c6_g1	--		4.59	1.37e-34	up	2.3	1e-05	up	2.40935	0.00493895	up	--	--	--	--|3e-10|nsy:104223091|hypothetical protein	--	--	--	--	hypothetical protein CDL12_13175 [Handroanthus impetiginosus]
									TRINITY_DN63856_c2_g2	AT5G02010.1	RHO_guanyl-nucleotide_exchange_factor_7	3.55	8.98e-56	up	2.82	9.18e-30	up	1.42739	0.00759495	up	--	--	Molecular Function: Rho guanyl-nucleotide exchange factor activity (GO:0005089);; Cellular Component: cytosol (GO:0005829);; Cellular Component: plasma membrane (GO:0005886);;	--|1e-155|sind:105161582|hypothetical protein	--	--	PRONE (Plant-specific Rop nucleotide exchanger);; PRONE (Plant-specific Rop nucleotide exchanger)	Rop guanine nucleotide exchange factor 7 OS=Arabidopsis thaliana OX=3702 GN=ROPGEF7 PE=1 SV=1	hypothetical protein CDL12_21342 [Handroanthus impetiginosus]
									TRINITY_DN64960_c4_g4	AT4G15690.1	Thioredoxin_superfamily_protein	4.2	4.46e-129	up	1.96	4.1e-20	up	2.08	3.48e-06	up	[O]	Posttranslational modification, protein turnover, chaperones	Cellular Component: nucleus (GO:0005634);; Cellular Component: cytoplasm (GO:0005737);; Molecular Function: electron transfer activity (GO:0009055);; Molecular Function: protein disulfide oxidoreductase activity (GO:0015035);; Biological Process: cell redox homeostasis (GO:0045454);; Molecular Function: metal ion binding (GO:0046872);; Molecular Function: 2 iron, 2 sulfur cluster binding (GO:0051…	K03676|1e-60|sind:105171483|K03676 grxC; glutaredoxin 3	[O]	Posttranslational modification, protein turnover, chaperones	Glutaredoxin	Monothiol glutaredoxin-S5 OS=Arabidopsis thaliana OX=3702 GN=GRXS5 PE=3 SV=1	monothiol glutaredoxin-S5-like [Sesamum indicum]
									TRINITY_DN54481_c0_g1	AT4G22290.1	Ubiquitin-specific_protease_family_C19-related_protein	1.85	4.39e-09	up	3.26	1.69e-47	up	1.98	0.001466	up	--	--	Cellular Component: plasma membrane (GO:0005886);; Cellular Component: integral component of membrane (GO:0016021);;	--|0.0|oeu:111370648|hypothetical protein	--	--	--	Uncharacterized membrane protein At1g16860 OS=Arabidopsis thaliana OX=3702 GN=At1g16860 PE=1 SV=1	hypothetical protein CDL12_05969 [Handroanthus impetiginosus]
									TRINITY_DN60495_c1_g1	AT3G27540.1	beta-1%2C4-N-acetylglucosaminyltransferase_family_protein	4.59	7.69e-05	up	4.12	0.000303119	up	6.01	3.43e-08	up	--	--	--	K00737|1e-114|sind:105179857|K00737 MGAT3; beta-1,4-mannosyl-glycoprotein beta-1,4-N-acetylglucosaminyltransferase [EC:2.4.1.144]	--	--	Glycosyltransferase family 17;; Glycosyltransferase family 17	--	Beta-1,4-mannosyl-glycoprotein 4-beta-N-acetylglucosaminyltransferase [Handroanthus impetiginosus]
									TRINITY_DN61463_c1_g1	AT2G41540.1	6-phosphogluconate_dehydrogenase_family_protein	3.03	1.22e-09	up	5.46	2.75e-54	up	2.20052	0.0157576	up	[C]	Energy production and conversion	Molecular Function: glycerol-3-phosphate dehydrogenase [NAD+] activity (GO:0004367);; Cellular Component: cytosol (GO:0005829);; Biological Process: carbohydrate metabolic process (GO:0005975);; Cellular Component: glycerol-3-phosphate dehydrogenase complex (GO:0009331);; Biological Process: glycerol-3-phosphate catabolic process (GO:0046168);; Molecular Function: NAD binding (GO:0051287);;	K00006|1e-159|sind:105159848|K00006 GPD1; glycerol-3-phosphate dehydrogenase (NAD+) [EC:1.1.1.8]	[C]	Energy production and conversion	NAD-dependent glycerol-3-phosphate dehydrogenase C-terminus;; NAD-dependent glycerol-3-phosphate dehydrogenase N-terminus	Glycerol-3-phosphate dehydrogenase [NAD(+)] GPDHC1, cytosolic OS=Arabidopsis thaliana OX=3702 GN=GPDHC1 PE=2 SV=1	probable glycerol-3-phosphate dehydrogenase [NAD(+)] 1, cytosolic [Sesamum indicum]
									TRINITY_DN55082_c0_g2	--		3.26	5.61e-25	up	7.62	1.73e-304	up	2.01079	0.00473982	up	--	--	Cellular Component: extracellular region (GO:0005576);; Cellular Component: cell wall (GO:0005618);;	--|1e-124|sot:102585195|hypothetical protein	--	--	--	Proline-rich protein 4 OS=Arabidopsis thaliana OX=3702 GN=PRP4 PE=2 SV=1	PREDICTED: proline-rich protein 4 isoform X3 [Solanum tuberosum]
									TRINITY_DN59853_c3_g2	AT5G11490.1	adaptin_family_protein	2.05857	0.0167185	up	4.15	1.03e-14	up	2.83969	0.0209217	up	--	--	Cellular Component: Golgi apparatus (GO:0005794);; Biological Process: intracellular protein transport (GO:0006886);; Molecular Function: protein transporter activity (GO:0008565);; Biological Process: vesicle-mediated transport (GO:0016192);; Cellular Component: clathrin adaptor complex (GO:0030131);; Cellular Component: clathrin-coated vesicle membrane (GO:0030665);; Molecular Function: protein…	--|1e-41|nto:104099257|hypothetical protein	[U]	Intracellular trafficking, secretion, and vesicular transport	Beta2-adaptin appendage, C-terminal sub-domain	Beta-adaptin-like protein A OS=Arabidopsis thaliana OX=3702 GN=BETAA-AD PE=1 SV=1	hypothetical protein T459_09375 [Capsicum annuum]
									TRINITY_DN65205_c1_g1	--		7.45	8.84e-08	up	6.42	2.82e-05	up	6.57	0.000985507	up	--	--	--	K05658|3e-07|mtr:MTR_1g063170|K05658 ABCB1; ATP-binding cassette, subfamily B (MDR/TAP), member 1 [EC:7.6.2.2]	--	--	--	--	hypothetical protein CQW23_21124 [Capsicum baccatum]
									TRINITY_DN50477_c1_g6	AT3G21240.1	4-coumarate:CoA_ligase_2	1.16	1.43e-11	up	1.5	3.26e-27	up	1.49	1.27e-05	up	[IQ]	--	Molecular Function: ATP binding (GO:0005524);; Biological Process: phenylpropanoid metabolic process (GO:0009698);; Molecular Function: 4-coumarate-CoA ligase activity (GO:0016207);;	K01904|0.0|sind:105155681|K01904 4CL; 4-coumarate--CoA ligase [EC:6.2.1.12]	[I]	Lipid transport and metabolism	AMP-binding enzyme;; AMP-binding enzyme C-terminal domain	4-coumarate--CoA ligase 2 OS=Nicotiana tabacum OX=4097 GN=4CL2 PE=1 SV=1	4-coumarate:coenzyme A ligase 1 [Salvia miltiorrhiza]
									TRINITY_DN55299_c0_g1	--		6.26	2.48e-36	up	7.04	1.48e-52	up	4.23802	0.00341366	up	[S]	Function unknown	Molecular Function: structural constituent of cell wall (GO:0005199);; Cellular Component: extracellular region (GO:0005576);; Cellular Component: cell wall (GO:0005618);; Cellular Component: plant-type cell wall (GO:0009505);; Cellular Component: plasmodesma (GO:0009506);; Biological Process: cell wall organization (GO:0071555);;	--|1e-56|rcu:8265167|hypothetical protein	--	--	--	Leucine-rich repeat extensin-like protein 3 OS=Arabidopsis thaliana OX=3702 GN=LRX3 PE=1 SV=1	PREDICTED: leucine-rich repeat extensin-like protein 6 [Erythranthe guttata]
									TRINITY_DN50245_c0_g1	--		6.75	4e-06	up	8.91	2.02e-12	up	8.73	7.66e-09	up	--	--	--	--|2e-08|rcn:112166000|hypothetical protein	--	--	--	--	hypothetical protein CDL12_12307 [Handroanthus impetiginosus]
									TRINITY_DN60685_c0_g1	AT1G72210.1	basic_helix-loop-helix_(bHLH)_DNA-binding_superfamily_protein	3.03	3.97e-40	up	3.68	5.12e-80	up	2.4894	0.00254376	up	--	--	Molecular Function: DNA binding (GO:0003677);; Molecular Function: DNA-binding transcription factor activity (GO:0003700);; Cellular Component: nucleus (GO:0005634);; Biological Process: transcription, DNA-templated (GO:0006351);; Biological Process: regulation of transcription, DNA-templated (GO:0006355);;	--|6e-61|sind:105155973|hypothetical protein	--	--	--	Transcription factor bHLH94 OS=Arabidopsis thaliana OX=3702 GN=BHLH94 PE=1 SV=2	hypothetical protein CDL12_22335 [Handroanthus impetiginosus]
									TRINITY_DN56276_c0_g2	AT1G70410.1	beta_carbonic_anhydrase_4	2.29	5.28e-164	up	1.85	3.93e-236	up	1.68	3.62e-06	up	--	--	Molecular Function: carbonate dehydratase activity (GO:0004089);; Cellular Component: cytoplasm (GO:0005737);; Molecular Function: zinc ion binding (GO:0008270);; Biological Process: carbon utilization (GO:0015976);;	K01673|3e-15|sind:105156604|K01673 cynT; carbonic anhydrase [EC:4.2.1.1]	[P]	Inorganic ion transport and metabolism	Carbonic anhydrase	Carbonic anhydrase OS=Flaveria pringlei OX=4226 PE=2 SV=1	hypothetical protein LR48_Vigan10g272100 [Vigna angularis]
									TRINITY_DN61073_c2_g2	AT3G30180.1	brassinosteroid-6-oxidase_2	5.16	8.12e-116	up	5.54	2.33e-169	up	2.20712	0.00689677	up	[Q]	Secondary metabolites biosynthesis, transport and catabolism	Molecular Function: monooxygenase activity (GO:0004497);; Molecular Function: iron ion binding (GO:0005506);; Biological Process: multicellular organism development (GO:0007275);; Biological Process: brassinosteroid homeostasis (GO:0010268);; Cellular Component: integral component of membrane (GO:0016021);; Biological Process: sterol metabolic process (GO:0016125);; Biological Process: brassinost…	K09590|0.0|sind:105177542|K09590 CYP85A1; brassinosteroid-6-oxidase 1 [EC:1.14.-.-]	[QI]	--	Cytochrome P450	Cytochrome P450 85A1 OS=Solanum lycopersicum OX=4081 GN=CYP85A1 PE=2 SV=1	Cytochrome P450 CYP4/CYP19/CYP26 subfamily [Handroanthus impetiginosus]
									TRINITY_DN48619_c0_g1	AT4G30250.1	P-loop_containing_nucleoside_triphosphate_hydrolases_superfamily_protein	1.54452	0.000896716	up	1.0671	0.0152291	up	1.3774	0.039206	up	[O]	Posttranslational modification, protein turnover, chaperones	Molecular Function: ATP binding (GO:0005524);; Molecular Function: ATPase activity (GO:0016887);;	K08900|0.0|sind:105173384|K08900 BCS1; mitochondrial chaperone BCS1	[O]	Posttranslational modification, protein turnover, chaperones	Domain associated at C-terminal with AAA;; ATPase family associated with various cellular activities (AAA)	AAA-ATPase At4g30250 OS=Arabidopsis thaliana OX=3702 GN=At4g30250 PE=3 SV=1	AAA+-type ATPase [Handroanthus impetiginosus]
									TRINITY_DN55518_c0_g2	--		2.24	9.93e-21	up	2.77	3.01e-43	up	1.72	3.47e-07	up	--	--	Molecular Function: nutrient reservoir activity (GO:0045735);;	--|9e-20|sind:105169425|hypothetical protein	--	--	Cupin	13S globulin basic chain OS=Fagopyrum esculentum OX=3617 PE=1 SV=1	glutelin type-A 3 [Sesamum indicum]
									TRINITY_DN65392_c2_g1	AT1G09890.2	Rhamnogalacturonate_lyase_family_protein	2.81	1.32e-23	up	2.52	5.82e-18	up	1.51623	0.00272207	up	--	--	--	K18195|1e-143|sind:105168597|K18195 RGL4; rhamnogalacturonan endolyase [EC:4.2.2.23]	--	--	Rhamnogalacturonate lyase family;; Polysaccharide lyase family 4, domain III	--	probable rhamnogalacturonate lyase B [Sesamum indicum]
									TRINITY_DN54151_c2_g1	AT4G20820.1	FAD-binding_Berberine_family_protein	3.13	4.59e-39	up	6.21	2.52e-284	up	3.89	1.83e-11	up	[C]	Energy production and conversion	Cellular Component: extracellular region (GO:0005576);; Cellular Component: cell wall (GO:0005618);; Molecular Function: oxidoreductase activity, acting on CH-OH group of donors (GO:0016614);; Molecular Function: flavin adenine dinucleotide binding (GO:0050660);;	--|0.0|sind:105175940|hypothetical protein	--	--	FAD binding domain;; Berberine and berberine like	Berberine bridge enzyme-like 18 OS=Arabidopsis thaliana OX=3702 GN=At4g20820 PE=3 SV=1	PREDICTED: cannabidiolic acid synthase-like [Erythranthe guttata]
									TRINITY_DN50396_c1_g1	AT1G78950.1	Terpenoid_cyclases_family_protein	1.92125	0.032321	up	2.49473	0.000605735	up	4.29	7.59e-07	up	[I]	Lipid transport and metabolism	Molecular Function: intramolecular transferase activity (GO:0016866);;	--|1e-77|ini:109156437|hypothetical protein	[I]	Lipid transport and metabolism	Squalene-hopene cyclase N-terminal domain;; Prenyltransferase and squalene oxidase repeat	Beta-Amyrin Synthase 1 OS=Panax ginseng OX=4054 GN=OSCPNY1 PE=1 SV=1	PREDICTED: beta-amyrin synthase [Ipomoea nil]
									TRINITY_DN48429_c0_g2	AT5G43020.1	Leucine-rich_repeat_protein_kinase_family_protein	1.37942	0.0124041	up	2.43	9.93e-11	up	1.75486	0.0183967	up	[RTKL]	--	Molecular Function: protein kinase activity (GO:0004672);; Molecular Function: ATP binding (GO:0005524);; Cellular Component: plasma membrane (GO:0005886);; Cellular Component: integral component of membrane (GO:0016021);;	--|0.0|sind:105159142|hypothetical protein	--	--	Protein kinase domain;; Protein tyrosine kinase;; Leucine rich repeat;; Leucine Rich repeats (2 copies)	Probable inactive receptor kinase At5g67200 OS=Arabidopsis thaliana OX=3702 GN=At5g67200 PE=1 SV=1	Serine/threonine protein kinase [Handroanthus impetiginosus]
									TRINITY_DN43526_c0_g1	AT5G07165.1	transmembrane_protein	1.32298	0.0229372	up	1.20756	0.0376647	up	2.54	6.12e-05	up	--	--	--	--|3e-30|sind:110011906|hypothetical protein	--	--	--	--	uncharacterized protein LOC110011906 [Sesamum indicum]
									TRINITY_DN53279_c0_g2	AT3G54220.1	GRAS_family_transcription_factor	3.08	3.34e-14	up	3.19	3e-17	up	4.08	5.66e-05	up	--	--	Cellular Component: nucleus (GO:0005634);; Biological Process: transcription, DNA-templated (GO:0006351);; Biological Process: regulation of transcription, DNA-templated (GO:0006355);; Biological Process: multicellular organism development (GO:0007275);;	--|0.0|sind:105180012|hypothetical protein	--	--	GRAS domain family	Protein SCARECROW OS=Ipomoea nil OX=35883 GN=SCR PE=1 SV=1	protein SCARECROW [Sesamum indicum]
									TRINITY_DN57857_c0_g1	--		3.63	4.36e-57	up	2.62	2.67e-185	up	3.94	2.42e-13	up	[J]	Translation, ribosomal structure and biogenesis	--	--|6e-29|cit:102623392|hypothetical protein	--	--	Glycine rich protein family	Glycine-rich protein DC7.1 OS=Daucus carota OX=4039 PE=2 SV=1	hypothetical protein CDL12_01747 [Handroanthus impetiginosus]
									TRINITY_DN58473_c0_g4	AT2G12400.1	plasma_membrane_fusion_protein	2.91	7.21e-70	up	2.49	6.36e-49	up	2.75	5.4e-26	up	--	--	--	--|1e-136|sind:105158344|hypothetical protein	--	--	--	--	uncharacterized protein LOC105158344 [Sesamum indicum]
									TRINITY_DN60696_c0_g1	--		8.57	7.36e-11	up	8.38	8.23e-11	up	7.45374	0.00712695	up	--	--	--	--|6e-10|ccav:112501713|hypothetical protein	--	--	--	--	PREDICTED: putative late blight resistance protein homolog R1A-3 isoform X1 [Erythranthe guttata]
									TRINITY_DN65316_c0_g1	AT3G01500.1	carbonic_anhydrase_1	2.76	2.04e-61	up	2.31	4.67e-60	up	1.87	1.76e-06	up	[P]	Inorganic ion transport and metabolism	Molecular Function: carbonate dehydratase activity (GO:0004089);; Cellular Component: cytoplasm (GO:0005737);; Molecular Function: zinc ion binding (GO:0008270);; Biological Process: carbon utilization (GO:0015976);;	K01673|1e-18|qsu:112028684|K01673 cynT; carbonic anhydrase [EC:4.2.1.1]	[P]	Inorganic ion transport and metabolism	--	Carbonic anhydrase OS=Flaveria pringlei OX=4226 PE=2 SV=1	Carbonate dehydratase [Handroanthus impetiginosus]
									TRINITY_DN55686_c3_g1	AT2G33385.2	actin-related_protein_C2B	1.96968	0.0174861	up	3.1	3.75e-07	up	4.13	0.000296786	up	--	--	Molecular Function: structural constituent of cytoskeleton (GO:0005200);; Cellular Component: cytoplasm (GO:0005737);; Cellular Component: Arp2/3 protein complex (GO:0005885);; Biological Process: Arp2/3 complex-mediated actin nucleation (GO:0034314);; Cellular Component: cell projection (GO:0042995);; Molecular Function: actin filament binding (GO:0051015);;	K05758|1e-178|sind:105158601|K05758 ARPC2; actin related protein 2/3 complex, subunit 2	[Z]	Cytoskeleton	Arp2/3 complex, 34 kD subunit p34-Arc	Actin-related protein 2/3 complex subunit 2B OS=Arabidopsis thaliana OX=3702 GN=ARPC2B PE=2 SV=1	actin-related protein 2/3 complex subunit 2B [Sesamum indicum]
									TRINITY_DN59107_c2_g2	AT1G51160.1	SNARE-like_superfamily_protein	8.21	5.29e-10	up	8.24	1.97e-10	up	7.03611	0.0163432	up	--	--	--	K20300|8e-48|spen:107012347|K20300 TRAPPC1; trafficking protein particle complex subunit 1	[U]	Intracellular trafficking, secretion, and vesicular transport	Sybindin-like family	--	Transport protein particle (TRAPP) complex subunit [Handroanthus impetiginosus]
									TRINITY_DN55214_c3_g1	AT3G13690.1	kinase_with_adenine_nucleotide_alpha_hydrolases-like_domain-containing_protein	1.71	0.000195076	up	3.81	3.51e-44	up	1.85	0.000588549	up	--	--	Molecular Function: protein kinase activity (GO:0004672);; Molecular Function: ATP binding (GO:0005524);;	--|1e-114|sind:105157731|hypothetical protein	[T]	Signal transduction mechanisms	--	Inactive protein kinase SELMODRAFT_444075 OS=Selaginella moellendorffii OX=88036 GN=SELMODRAFT_444075 PE=2 SV=1	inactive protein kinase SELMODRAFT_444075 [Sesamum indicum]
									TRINITY_DN58884_c2_g1	AT1G29220.1	transcriptional_regulator_family_protein	2.16	8.58e-12	up	1.57	6.22e-06	up	1.89	2.55e-05	up	--	--	--	--|1e-90|sind:105179476|hypothetical protein	[K]	Transcription	--	--	uncharacterized protein LOC105179476 isoform X3 [Sesamum indicum]
									TRINITY_DN56399_c0_g1	AT4G04780.1	mediator_21	1.57	0.000347206	up	1.49931	0.000490566	up	1.90211	0.0245841	up	--	--	Molecular Function: transcription coregulator activity (GO:0001104);; Biological Process: transcription, DNA-templated (GO:0006351);; Cellular Component: mediator complex (GO:0016592);; Cellular Component: polar nucleus (GO:0043078);; Biological Process: defense response to fungus (GO:0050832);;	K15152|1e-06|bna:106394446|K15152 MED21; mediator of RNA polymerase II transcription subunit 21	[K]	Transcription	--	Mediator of RNA polymerase II transcription subunit 21 OS=Arabidopsis thaliana OX=3702 GN=MED21 PE=1 SV=1	RNA polymerase II holoenzyme and mediator subcomplex, subunit SURB7/SRB7 [Handroanthus impetiginosus]
									TRINITY_DN59995_c0_g1	--		2.62	1.24e-05	up	2.61	3.24e-07	up	3.92	2.7e-05	up	--	--	--	--|5e-13|sind:105166512|hypothetical protein	--	--	--	Cold and drought-regulated protein CORA OS=Medicago sativa OX=3879 GN=CORA PE=2 SV=1	hypothetical protein CDL12_01747 [Handroanthus impetiginosus]
									TRINITY_DN43695_c0_g1	AT1G48100.1	Pectin_lyase-like_superfamily_protein	4.00806	0.00686048	up	5.19	2.25e-07	up	3.69232	0.0203606	up	--	--	Molecular Function: polygalacturonase activity (GO:0004650);; Cellular Component: extracellular region (GO:0005576);; Cellular Component: cell wall (GO:0005618);; Biological Process: carbohydrate metabolic process (GO:0005975);; Biological Process: cell wall organization (GO:0071555);;	--|0.0|sind:105178850|hypothetical protein	--	--	Glycosyl hydrolases family 28;; Right handed beta helix region;; Pectate lyase superfamily protein	Polygalacturonase At1g48100 OS=Arabidopsis thaliana OX=3702 GN=At1g48100 PE=2 SV=1	Polygalacturonase [Handroanthus impetiginosus]
									TRINITY_DN54822_c1_g3	AT1G12260.1	NAC_007	2.64895	0.0411681	up	2.80441	0.0095068	up	3.93815	0.00756859	up	--	--	Molecular Function: DNA-binding transcription factor activity (GO:0003700);; Cellular Component: nucleus (GO:0005634);; Biological Process: transcription, DNA-templated (GO:0006351);; Biological Process: regulation of transcription, DNA-templated (GO:0006355);; Biological Process: multicellular organism development (GO:0007275);; Molecular Function: sequence-specific DNA binding (GO:0043565);; Bi…	--|0.0|sind:105160589|hypothetical protein	--	--	No apical meristem (NAM) protein	NAC domain-containing protein 7 OS=Arabidopsis thaliana OX=3702 GN=NAC007 PE=1 SV=2	NAC domain-containing protein 7 [Sesamum indicum]
									TRINITY_DN52468_c0_g2	AT2G37040.1	PHE_ammonia_lyase_1	1.51	1.26e-05	up	2.9	3.09e-154	up	1.64323	0.0499479	up	[E]	Amino acid transport and metabolism	Cellular Component: cytoplasm (GO:0005737);; Biological Process: L-phenylalanine catabolic process (GO:0006559);; Biological Process: cinnamic acid biosynthetic process (GO:0009800);; Molecular Function: phenylalanine ammonia-lyase activity (GO:0045548);;	K10775|0.0|sind:105161317|K10775 PAL; phenylalanine ammonia-lyase [EC:4.3.1.24]	[Q]	Secondary metabolites biosynthesis, transport and catabolism	Aromatic amino acid lyase	Phenylalanine ammonia-lyase OS=Citrus limon OX=2708 GN=PAL6 PE=2 SV=1	LOW QUALITY PROTEIN: phenylalanine ammonia-lyase-like [Sesamum indicum]
									TRINITY_DN57401_c2_g5	--		1.47	0.000537536	up	2.17	2.67e-27	up	1.20451	0.0314238	up	--	--	Cellular Component: integral component of membrane (GO:0016021);;	--|2e-72|sind:105173120|hypothetical protein	--	--	Late embryogenesis abundant protein	Late embryogenesis abundant protein At1g64065 OS=Arabidopsis thaliana OX=3702 GN=At1g64065 PE=2 SV=1	uncharacterized protein LOC105173120 [Sesamum indicum]
									TRINITY_DN49955_c1_g3	AT2G45220.1	Plant_invertase/pectin_methylesterase_inhibitor_superfamily	4.41	2.6e-06	up	4.5	4.89e-11	up	4.16535	0.0165561	up	--	--	Molecular Function: enzyme inhibitor activity (GO:0004857);; Cellular Component: extracellular region (GO:0005576);; Cellular Component: cell wall (GO:0005618);; Molecular Function: pectinesterase activity (GO:0030599);; Biological Process: cell wall modification (GO:0042545);; Molecular Function: aspartyl esterase activity (GO:0045330);; Biological Process: pectin catabolic process (GO:0045490);;	K01051|1e-153|sind:105171115|K01051 E3.1.1.11; pectinesterase [EC:3.1.1.11]	--	--	Pectinesterase	Pectinesterase 2 OS=Citrus sinensis OX=2711 GN=PECS-2.1 PE=2 SV=1	pectinesterase 2 [Sesamum indicum]
									TRINITY_DN51836_c2_g2	AT1G15230.1	hypothetical_protein	1.65	1.23e-05	up	1.54	1.16e-11	up	1.54407	0.00488683	up	--	--	--	--|2e-66|sind:105157638|hypothetical protein	--	--	--	--	PREDICTED: uncharacterized protein LOC105972260 [Erythranthe guttata]
									TRINITY_DN64995_c1_g1	AT1G73360.1	homeodomain_GLABROUS_11	1.58	3.55e-08	up	1.95	1.6e-39	up	1.32219	0.0142196	up	--	--	Molecular Function: transcription regulatory region sequence-specific DNA binding (GO:0000976);; Molecular Function: DNA-binding transcription factor activity (GO:0003700);; Cellular Component: nucleus (GO:0005634);; Biological Process: transcription, DNA-templated (GO:0006351);; Molecular Function: lipid binding (GO:0008289);; Biological Process: plant-type cell wall loosening (GO:0009828);; Bio…	K09338|0.0|sind:105157339|K09338 HD-ZIP; homeobox-leucine zipper protein	--	--	START domain;; Homeobox domain	Homeobox-leucine zipper protein HDG11 OS=Arabidopsis thaliana OX=3702 GN=HDG11 PE=1 SV=1	homeobox-leucine zipper protein HDG11 [Sesamum indicum]
									TRINITY_DN65649_c0_g1	AT2G04850.1	Auxin-responsive_family_protein	4.11	2.27e-10	up	1.69	8.75e-05	up	2.06867	0.0201126	up	--	--	Cellular Component: integral component of membrane (GO:0016021);; Molecular Function: metal ion binding (GO:0046872);; Biological Process: oxidation-reduction process (GO:0055114);;	--|0.0|sind:105157260|hypothetical protein	[T]	Signal transduction mechanisms	Protein of unknown function (DUF568);; Eukaryotic cytochrome b561	Cytochrome b561 and DOMON domain-containing protein At2g04850 OS=Arabidopsis thaliana OX=3702 GN=At2g04850 PE=2 SV=2	cytochrome b561 and DOMON domain-containing protein At2g04850 [Sesamum indicum]
									TRINITY_DN56125_c1_g2	ATMG00310.1	RNA-directed_DNA_polymerase_(reverse_transcriptase)-related_family_protein	2.38	0.000899659	up	1.73675	0.00209765	up	2.68665	0.0334761	up	--	--	Cellular Component: mitochondrion (GO:0005739);;	--|1e-112|qsu:111994244|hypothetical protein	[R]	General function prediction only	zinc-binding in reverse transcriptase	Uncharacterized mitochondrial protein AtMg00310 OS=Arabidopsis thaliana OX=3702 GN=AtMg00310 PE=4 SV=1	uncharacterized protein LOC111994244 [Quercus suber]
									TRINITY_DN52671_c0_g1	--		3.12	2.63e-05	up	1.9	2.18e-06	up	2.36698	0.00161072	up	--	--	Molecular Function: protein kinase inhibitor activity (GO:0004860);; Biological Process: cell cycle (GO:0007049);;	--|7e-43|sind:105168294|hypothetical protein	--	--	--	Cyclin-dependent protein kinase inhibitor SMR6 OS=Arabidopsis thaliana OX=3702 GN=SMR6 PE=1 SV=1	cyclin-dependent protein kinase inhibitor SMR6-like [Sesamum indicum]
									TRINITY_DN66448_c1_g1	--		2.41	2.24e-06	up	1.62	9.59e-07	up	1.86559	0.0260776	up	--	--	--	--|2e-17|ini:109165249|hypothetical protein	[D]	Cell cycle control, cell division, chromosome partitioning	--	--	hypothetical protein CDL12_05169 [Handroanthus impetiginosus]
									TRINITY_DN53024_c1_g1	AT2G34790.1	FAD-binding_Berberine_family_protein	1.74598	0.0147811	up	1.67871	0.000506733	up	2.70618	0.00631973	up	[C]	Energy production and conversion	Cellular Component: extracellular region (GO:0005576);; Cellular Component: cell wall (GO:0005618);; Cellular Component: plasmodesma (GO:0009506);; Biological Process: embryo development ending in seed dormancy (GO:0009793);; Biological Process: polar nucleus fusion (GO:0010197);; Molecular Function: cinnamyl-alcohol dehydrogenase activity (GO:0045551);; Molecular Function: coniferyl-alcohol dehy…	K22395|0.0|sind:105167246|K22395 K22395; cinnamyl-alcohol dehydrogenase [EC:1.1.1.195]	--	--	FAD binding domain;; Berberine and berberine like	Berberine bridge enzyme-like 15 OS=Arabidopsis thaliana OX=3702 GN=MEE23 PE=1 SV=1	berberine bridge enzyme-like 13 [Sesamum indicum]
									TRINITY_DN63318_c0_g1	AT4G29840.1	Pyridoxal-5'-phosphate-dependent_enzyme_family_protein	3.1	2.35e-30	up	3.43	2.93e-209	up	2.04	3.07e-07	up	[E]	Amino acid transport and metabolism	Molecular Function: threonine synthase activity (GO:0004795);; Cellular Component: cytosol (GO:0005829);; Biological Process: threonine biosynthetic process (GO:0009088);; Cellular Component: chloroplast (GO:0009507);; Cellular Component: chloroplast stroma (GO:0009570);; Molecular Function: pyridoxal phosphate binding (GO:0030170);;	K01733|0.0|sind:105161896|K01733 thrC; threonine synthase [EC:4.2.3.1]	--	--	Pyridoxal-phosphate dependent enzyme	Threonine synthase 1, chloroplastic OS=Arabidopsis thaliana OX=3702 GN=TS1 PE=1 SV=1	threonine synthase 1, chloroplastic [Sesamum indicum]
									TRINITY_DN56501_c0_g2	AT2G34420.1	photosystem_II_light_harvesting_complex_protein_B1B2	7	8.75e-06	up	6.79	3.47e-07	up	7.05211	0.00487013	up	--	--	Cellular Component: photosystem I (GO:0009522);; Cellular Component: photosystem II (GO:0009523);; Cellular Component: chloroplast thylakoid membrane (GO:0009535);; Biological Process: photosynthesis, light harvesting (GO:0009765);; Cellular Component: integral component of membrane (GO:0016021);; Molecular Function: chlorophyll binding (GO:0016168);; Biological Process: protein-chromophore linka…	K08912|1e-70|oeu:111412220|K08912 LHCB1; light-harvesting complex II chlorophyll a/b binding protein 1	--	--	Chlorophyll A-B binding protein	Chlorophyll a-b binding protein 1, chloroplastic OS=Sinapis alba OX=3728 GN=CAB1 PE=3 SV=1	putative chloroplast chlorophyll a/b binding protein, partial [Vitis hybrid cultivar]
									TRINITY_DN51612_c0_g1	AT1G67856.1	RING/U-box_superfamily_protein	5.17804	0.029365	up	6.73	2.49e-06	up	7.11	2.69e-05	up	--	--	Molecular Function: ubiquitin-protein transferase activity (GO:0004842);; Cellular Component: nucleus (GO:0005634);; Cellular Component: cytoplasm (GO:0005737);; Molecular Function: zinc ion binding (GO:0008270);; Biological Process: response to salt stress (GO:0009651);; Biological Process: abscisic acid-activated signaling pathway (GO:0009738);; Biological Process: positive regulation of abscis…	K16285|5e-29|sind:105168319|K16285 XERICO; RING/U-box domain-containing protein [EC:2.3.2.27]	[O]	Posttranslational modification, protein turnover, chaperones	--	E3 ubiquitin-protein ligase RHA2A OS=Arabidopsis thaliana OX=3702 GN=RHA2A PE=1 SV=1	RING-H2 type zinc finger [Avicennia marina]
									TRINITY_DN64558_c0_g1	AT3G17920.1	Outer_arm_dynein_light_chain_1_protein	9.38548	0.00580497	up	11.3	3.07e-20	up	11.2	1.85e-17	up	[L]	Replication, recombination and repair	Molecular Function: RNA-directed DNA polymerase activity (GO:0003964);; Molecular Function: RNA-directed 5'-3' RNA polymerase activity (GO:0003968);; Cellular Component: mitochondrion (GO:0005739);;	--|1e-104|psom:113344718|hypothetical protein	[R]	General function prediction only	Reverse transcriptase (RNA-dependent DNA polymerase);; Retroviral aspartyl protease	RNA-directed DNA polymerase homolog OS=Oenothera berteroana OX=3950 PE=4 SV=1	retrotransposon protein, putative, unclassified [Oryza sativa Japonica Group]
									TRINITY_DN66748_c0_g1	--		1.8142	0.0123415	up	1.15701	0.0182646	up	1.35992	0.0363408	up	--	--	--	--	--	--	Reverse transcriptase-like	--	--
									TRINITY_DN46795_c0_g1	AT5G22580.1	Stress_responsive_A/B_Barrel_Domain-containing_protein	1.69	6.91e-06	up	2.02	2.26e-40	up	1.40871	0.0327894	up	--	--	Cellular Component: chloroplast (GO:0009507);; Molecular Function: metal ion binding (GO:0046872);;	--|3e-59|sind:105170792|hypothetical protein	--	--	Stress responsive A/B Barrel Domain	Stress-response A/B barrel domain-containing protein At5g22580 OS=Arabidopsis thaliana OX=3702 GN=At5g22580 PE=1 SV=1	stress-response A/B barrel domain-containing protein At5g22580 [Sesamum indicum]
									TRINITY_DN50557_c0_g1	AT1G47270.1	tubby_like_protein_6	2.06827	0.0294358	up	1.89	0.000284371	up	2.58279	0.00195514	up	--	--	Molecular Function: phosphatidylinositol binding (GO:0035091);;	--|1e-161|sind:105166129|hypothetical protein	[R]	General function prediction only	Tub family;; CBS domain	Tubby-like F-box protein 5 OS=Oryza sativa subsp. japonica OX=39947 GN=TULP5 PE=2 SV=1	flocculation protein FLO11 [Sesamum indicum]
									TRINITY_DN61269_c1_g1	--		9.88	7.96e-40	up	2.07	3.01e-08	up	4.63	4.98e-53	up	--	--	Molecular Function: mannose binding (GO:0005537);; Molecular Function: metal ion binding (GO:0046872);;	--|3e-18|lang:109344441|hypothetical protein	--	--	Legume lectin domain	Agglutinin-2 OS=Cladrastis kentukea OX=38412 PE=1 SV=1	hypothetical protein F511_12330 [Dorcoceras hygrometricum]
[truncated: 18,498 more rows]
