# Supplementary material for: Physiological Measurements and Transcriptome Survey Reveal How Semi-mangrove Clerodendrum inerme Tolerates Saline Adversity
Source: Front Plant Sci. 2022 Jul 15;13:882884. doi: 10.3389/fpls.2022.882884 (PMC9337567; doi:10.3389/fpls.2022.882884)
Supplement: Supplementary Table S4 — Alternatively expressed transcripts under long-term salt exposure. [file Table_4.XLSX]

## Sheet: Sheet1
									gene_id	AT_ID	description	log2(low/mock)	padj	regulated	log2(medium/mock)	padj	regulated	log2(high/mock)	padj	regulated	COG_class	COG_class_annotation	GO_annotation	KEGG_annotation	KOG_class	KOG_class_annotation	Pfam_annotation	Swissprot_annotation	nr_annotation
									TRINITY_DN56997_c1_g5	--		-12.2	4.47e-23	down	-12.1	3e-23	down	-12.2	6.49e-24	down	--	--	--	--	--	--	--	--	PREDICTED: uncharacterized protein LOC105977806 [Erythranthe guttata]
									TRINITY_DN55259_c2_g1	--		-11.2	3.05e-19	down	-11	1.76e-19	down	-11.2	4.8e-20	down	--	--	--	--|1e-14|nsy:104235065|hypothetical protein	--	--	--	--	PREDICTED: replication protein A 70 kDa DNA-binding subunit C-like, partial [Nicotiana sylvestris]
									TRINITY_DN49966_c2_g2	ATMG00810.1	DNA/RNA_polymerases_superfamily_protein	-11.1	6.99e-19	down	-10.9	3.88e-19	down	-11.1	1.1e-19	down	--	--	--	--|1e-154|pxb:103957781|hypothetical protein	[R]	General function prediction only	Reverse transcriptase (RNA-dependent DNA polymerase)	Retrovirus-related Pol polyprotein from transposon RE1 OS=Arabidopsis thaliana OX=3702 GN=RE1 PE=2 SV=1	hypothetical protein TSUD_77270 [Trifolium subterraneum]
									TRINITY_DN57509_c0_g5	--		-10.5	8.25e-17	down	--	--	--	--	--	--	--	--	--	--|1e-27|dcr:108221743|hypothetical protein	--	--	--	--	hypothetical protein CDL12_16597 [Handroanthus impetiginosus]
									TRINITY_DN63865_c0_g1	--		-10.3	5.11e-16	down	-10.1	2.42e-16	down	-10.3	8.63e-17	down	--	--	--	K23222|4e-78|egr:104433194|K23222 HARBI1; nuclease HARBI1 [EC:3.1.-.-]	[L]	Replication, recombination and repair	DDE superfamily endonuclease	--	PREDICTED: putative nuclease HARBI1 [Erythranthe guttata]
									TRINITY_DN60852_c0_g1	AT5G41980.1	nuclease	-10.3	2.04e-16	down	--	--	--	-1.5	1.36e-25	down	--	--	Molecular Function: nuclease activity (GO:0004518);; Cellular Component: nucleus (GO:0005634);; Molecular Function: metal ion binding (GO:0046872);;	K23222|1e-135|spen:107026327|K23222 HARBI1; nuclease HARBI1 [EC:3.1.-.-]	[L]	Replication, recombination and repair	DDE superfamily endonuclease;; Transposase DDE domain;; Plant transposon protein	Protein ALP1-like OS=Arabidopsis thaliana OX=3702 GN=At3g55350 PE=2 SV=1	PREDICTED: putative nuclease HARBI1 [Erythranthe guttata]
									TRINITY_DN70175_c0_g1	--		-10.2	5.64e-16	down	-5.14	1.22e-41	down	-10.2	9.55e-17	down	--	--	--	--|5e-06|pop:7475630|hypothetical protein	--	--	--	--	--
									TRINITY_DN56485_c0_g2	AT5G35695.1	nuclease_HARBI1-like_protein	-10	3.43e-15	down	-2.99	1.03e-38	down	--	--	--	--	--	Molecular Function: nuclease activity (GO:0004518);; Cellular Component: nucleus (GO:0005634);; Molecular Function: metal ion binding (GO:0046872);;	K23222|9e-91|tcc:18609667|K23222 HARBI1; nuclease HARBI1 [EC:3.1.-.-]	[L]	Replication, recombination and repair	Myb/SANT-like DNA-binding domain	Protein ALP1-like OS=Arabidopsis thaliana OX=3702 GN=At3g55350 PE=2 SV=1	PREDICTED: putative nuclease HARBI1 [Erythranthe guttata]
									TRINITY_DN61808_c0_g1	--		-9.99	4.39e-15	down	--	--	--	--	--	--	--	--	--	K23222|6e-26|qsu:112022984|K23222 HARBI1; nuclease HARBI1 [EC:3.1.-.-]	--	--	--	--	hypothetical protein CDL12_16597 [Handroanthus impetiginosus]
									TRINITY_DN64632_c0_g2	AT4G28450.1	WD_repeat_and_SOF_domain-containing_protein_1	-9.95	6.56e-15	down	-7.93	2.1e-13	down	-8.99	5.91e-13	down	[R]	General function prediction only	--	K11806|3e-27|hbr:110665432|K11806 DCAF13; DDB1- and CUL4-associated factor 13	[A]	RNA processing and modification	--	--	LOW QUALITY PROTEIN: DDB1- and CUL4-associated factor 13 [Hevea brasiliensis]
									TRINITY_DN66794_c2_g1	AT1G08410.1	P-loop_containing_nucleoside_triphosphate_hydrolases_superfamily_protein	-9.77	1.21e-14	down	-10.6	7.14e-18	down	-8.88	9.87e-17	down	[R]	General function prediction only	Molecular Function: GTP binding (GO:0005525);; Cellular Component: cytosol (GO:0005829);; Molecular Function: hydrolase activity (GO:0016787);;	K14539|9e-69|sind:105171000|K14539 LSG1; large subunit GTPase 1 [EC:3.6.1.-]	[R]	General function prediction only	50S ribosome-binding GTPase	GTPase LSG1-1 OS=Arabidopsis thaliana OX=3702 GN=LSG1-1 PE=1 SV=1	putative GTP-binding protein MMR1 [Handroanthus impetiginosus]
									TRINITY_DN2888_c0_g1	--		-9.59	7.75e-14	down	-9.43	3.03e-14	down	-9.59	1.36e-14	down	--	--	--	--|2e-38|qsu:112037562|hypothetical protein	--	--	--	--	hypothetical protein IQ06DRAFT_82112 [Stagonospora sp. SRC1lsM3a]
									TRINITY_DN67851_c0_g1	--		-9.46	1.84e-13	down	-9.31	7.01e-14	down	-9.47	3.28e-14	down	--	--	--	--|9e-07|aip:107628054|hypothetical protein	--	--	--	--	copper amine oxidase [Alternaria alternata]
									TRINITY_DN70723_c0_g1	--		-9.29	6.29e-13	down	-9.13	2.27e-13	down	-9.29	1.14e-13	down	--	--	--	--	--	--	--	--	hypothetical protein CNYM01_00701 [Colletotrichum nymphaeae SA-01]
									TRINITY_DN66583_c7_g3	AT3G50820.1	photosystem_II_subunit_O-2	-9.23	1.11e-12	down	-3.97	6.71e-24	down	-9.24	1.99e-13	down	--	--	Molecular Function: calcium ion binding (GO:0005509);; Cellular Component: chloroplast thylakoid membrane (GO:0009535);; Cellular Component: photosystem II oxygen evolving complex (GO:0009654);; Biological Process: photosynthesis (GO:0015979);; Cellular Component: integral component of membrane (GO:0016021);; Cellular Component: extrinsic component of membrane (GO:0019898);; Biological Process: p…	K02716|1e-15|sind:105167477|K02716 psbO; photosystem II oxygen-evolving enhancer protein 1	--	--	--	Oxygen-evolving enhancer protein 1, chloroplastic OS=Solanum tuberosum OX=4113 GN=PSBO PE=2 SV=1	hypothetical protein CDL12_07717 [Handroanthus impetiginosus]
									TRINITY_DN56118_c1_g1	AT1G15170.1	MATE_efflux_family_protein	-9.21	1.35e-12	down	--	--	--	-1.5	1.44e-07	down	--	--	Molecular Function: drug transmembrane transporter activity (GO:0015238);; Molecular Function: antiporter activity (GO:0015297);; Cellular Component: integral component of membrane (GO:0016021);;	K03327|6e-27|sot:102601478|K03327 TC.MATE; multidrug resistance protein, MATE family	[R]	General function prediction only	--	Protein DETOXIFICATION 3 OS=Arabidopsis thaliana OX=3702 GN=DTX3 PE=3 SV=1	PREDICTED: protein DETOXIFICATION 14-like [Solanum tuberosum]
									TRINITY_DN47610_c0_g1	--		-9.14	1.98e-12	down	-5.31	7.03e-19	down	-6.7	1.77e-13	down	--	--	Molecular Function: transmembrane receptor protein serine/threonine kinase activity (GO:0004675);; Molecular Function: ATP binding (GO:0005524);; Cellular Component: plasma membrane (GO:0005886);; Biological Process: protein phosphorylation (GO:0006468);; Biological Process: cell surface receptor signaling pathway (GO:0007166);; Cellular Component: integral component of membrane (GO:0016021);;	--|4e-31|cqi:110689844|hypothetical protein	[T]	Signal transduction mechanisms	--	Proline-rich receptor-like protein kinase PERK2 OS=Arabidopsis thaliana OX=3702 GN=PERK2 PE=2 SV=3	hypothetical protein IQ06DRAFT_310335 [Stagonospora sp. SRC1lsM3a]
									TRINITY_DN60852_c0_g5	--		-9.14	1.83e-12	down	--	--	--	--	--	--	--	--	--	--|1e-35|cann:107856436|hypothetical protein	--	--	Myb/SANT-like DNA-binding domain	--	hypothetical protein CDL12_16597 [Handroanthus impetiginosus]
									TRINITY_DN70031_c0_g1	--		-9.07	3.21e-12	down	-8.91	1.04e-12	down	-9.07	5.81e-13	down	--	--	--	--	--	--	--	--	hypothetical protein AALT_g9154 [Alternaria alternata]
									TRINITY_DN50271_c2_g3	--		-9.01	5.07e-12	down	-5.67	7.48e-16	down	-9.01	9.23e-13	down	--	--	--	--|3e-56|lsv:111905270|hypothetical protein	--	--	--	--	PREDICTED: uncharacterized protein LOC103434004 [Malus domestica]
									TRINITY_DN51908_c1_g4	AT1G21065.1	secondary_thiamine-phosphate_synthase_enzyme	-8.96	6.51e-12	down	-2.66	2e-17	down	--	--	--	--	--	--	--|9e-28|sind:105158846|hypothetical protein	[S]	Function unknown	--	--	hypothetical protein MIMGU_mgv1a014010mg [Erythranthe guttata]
									TRINITY_DN57017_c0_g2	--		-8.88	1.4e-11	down	-1.13	1.87e-05	down	-7.02	3.07e-10	down	--	--	Molecular Function: RNA polymerase II regulatory region sequence-specific DNA binding (GO:0000977);; Molecular Function: DNA-binding transcription factor activity (GO:0003700);; Cellular Component: nucleus (GO:0005634);; Cellular Component: cytosol (GO:0005829);; Biological Process: transcription, DNA-templated (GO:0006351);; Biological Process: regulation of transcription by RNA polymerase II (G…	--|2e-32|adu:107490734|hypothetical protein	[L]	Replication, recombination and repair	Domain of unknown function (DUF4413)	Zinc finger BED domain-containing protein DAYSLEEPER OS=Arabidopsis thaliana OX=3702 GN=HAT PE=1 SV=1	zinc finger BED domain-containing protein DAYSLEEPER-like [Arachis duranensis]
									TRINITY_DN60807_c2_g4	AT2G02050.1	NADH-ubiquinone_oxidoreductase_B18_subunit	-8.86	1.59e-11	down	-8.7	4.59e-12	down	-4.83	2.77e-16	down	--	--	Cellular Component: mitochondrion (GO:0005739);; Cellular Component: mitochondrial respiratory chain complex I (GO:0005747);; Cellular Component: mitochondrial intermembrane space (GO:0005758);; Molecular Function: NADH dehydrogenase (ubiquinone) activity (GO:0008137);; Biological Process: photorespiration (GO:0009853);; Cellular Component: mitochondrial membrane (GO:0031966);; Cellular Component…	K03963|2e-16|sind:105156151|K03963 NDUFB7; NADH dehydrogenase (ubiquinone) 1 beta subcomplex subunit 7	[C]	Energy production and conversion	--	NADH dehydrogenase [ubiquinone] 1 beta subcomplex subunit 7 OS=Arabidopsis thaliana OX=3702 GN=At2g02050 PE=3 SV=1	NADH:ubiquinone oxidoreductase, NDUFB7/B18 subunit [Handroanthus impetiginosus]
									TRINITY_DN41441_c0_g1	AT5G49770.1	Leucine-rich_repeat_protein_kinase_family_protein	-8.82	1.85e-11	down	-8.66	5.49e-12	down	-7.86	7.26e-10	down	[RTKL]	--	Molecular Function: protein serine/threonine kinase activity (GO:0004674);; Molecular Function: ATP binding (GO:0005524);; Cellular Component: plasma membrane (GO:0005886);; Cellular Component: integral component of membrane (GO:0016021);;	--|0.0|sind:105165103|hypothetical protein	[T]	Signal transduction mechanisms	Protein kinase domain;; Protein tyrosine kinase	Probable receptor-like protein kinase At1g49730 OS=Arabidopsis thaliana OX=3702 GN=At1g49730 PE=2 SV=1	probable receptor-like protein kinase At1g49730 [Sesamum indicum]
									TRINITY_DN67684_c0_g1	--		-8.68	5.03e-11	down	-8.52	1.41e-11	down	-8.68	9.39e-12	down	--	--	--	--	--	--	Alternaria alternata allergen 1	--	hypothetical protein IQ07DRAFT_582190 [Pyrenochaeta sp. DS3sAY3a]
									TRINITY_DN54785_c0_g5	AT3G07500.1	Far-red_impaired_responsive_(FAR1)_family_protein	-8.67	5.05e-11	down	--	--	--	--	--	--	--	--	Cellular Component: nucleus (GO:0005634);; Biological Process: regulation of transcription, DNA-templated (GO:0006355);; Molecular Function: zinc ion binding (GO:0008270);;	--|4e-43|sind:105170511|hypothetical protein	--	--	FAR1 DNA-binding domain	Protein FAR1-RELATED SEQUENCE 5 OS=Arabidopsis thaliana OX=3702 GN=FRS5 PE=1 SV=1	protein FAR1-RELATED SEQUENCE 5-like isoform X3 [Sesamum indicum]
									TRINITY_DN48691_c2_g4	--		-8.66	5.3e-11	down	-8.5	1.49e-11	down	-8.66	9.91e-12	down	[G]	Carbohydrate transport and metabolism	Molecular Function: chitin binding (GO:0008061);; Molecular Function: carbohydrate binding (GO:0030246);; Biological Process: positive regulation of mitotic nuclear division (GO:0045840);; Biological Process: positive regulation of cell division (GO:0051781);;	K20547|3e-22|jre:109002302|K20547 CHIB; basic endochitinase B [EC:3.2.1.14]	--	--	Polysaccharide deacetylase;; Chitin recognition protein	Lectin-C OS=Phytolacca americana OX=3527 PE=1 SV=1	glycoside hydrolase/deacetylase [Pyrenochaeta sp. DS3sAY3a]
									TRINITY_DN66849_c0_g1	--		-8.62	6.94e-11	down	-8.46	1.94e-11	down	-8.62	1.31e-11	down	--	--	--	--|1e-114|sind:105177711|hypothetical protein	[R]	General function prediction only	Leucine rich repeat;; Leucine Rich repeats (2 copies);; Leucine Rich Repeat	Receptor-like protein EIX1 OS=Solanum lycopersicum OX=4081 GN=EIX1 PE=2 SV=2	PREDICTED: serine/threonine-protein kinase BRI1-like 2 [Erythranthe guttata]
									TRINITY_DN51027_c2_g4	AT1G08410.1	P-loop_containing_nucleoside_triphosphate_hydrolases_superfamily_protein	-8.54	1.88e-10	down	-8.39	4.48e-11	down	-8.54	3.56e-11	down	--	--	Molecular Function: GTP binding (GO:0005525);; Cellular Component: nucleus (GO:0005634);; Cellular Component: nucleolus (GO:0005730);; Cellular Component: cytosol (GO:0005829);; Biological Process: rRNA processing (GO:0006364);; Molecular Function: hydrolase activity (GO:0016787);; Biological Process: ribosome biogenesis (GO:0042254);; Molecular Function: ribosome binding (GO:0043022);; Biologica…	K14539|4e-24|sind:105171000|K14539 LSG1; large subunit GTPase 1 [EC:3.6.1.-]	[R]	General function prediction only	--	GTPase LSG1-2 OS=Arabidopsis thaliana OX=3702 GN=LSG1-2 PE=1 SV=1	GTPase LSG1-1 [Sesamum indicum]
									TRINITY_DN68673_c0_g1	--		-8.46	2.01e-10	down	-8.3	5.3e-11	down	-8.46	3.87e-11	down	--	--	--	--	--	--	--	--	hypothetical protein ASPSYDRAFT_88816 [Aspergillus sydowii CBS 593.65]
									TRINITY_DN66915_c2_g2	--		-8.4	2.97e-10	down	--	--	--	-4.38	6.72e-13	down	--	--	Biological Process: pollen development (GO:0009555);; Biological Process: microgametogenesis (GO:0055046);;	--|2e-25|sind:105157275|hypothetical protein	[R]	General function prediction only	--	Plant intracellular Ras-group-related LRR protein 9 OS=Arabidopsis thaliana OX=3702 GN=PIRL9 PE=2 SV=1	plant intracellular Ras-group-related LRR protein 1-like [Sesamum indicum]
									TRINITY_DN62335_c0_g3	AT1G20750.1	RAD3-like_DNA-binding_helicase_protein	-8.36	4.3e-10	down	-8.2	1.05e-10	down	-7.4	1.15e-08	down	--	--	--	K15362|1e-09|sind:105178609|K15362 BRIP1; fanconi anemia group J protein [EC:3.6.4.12]	[L]	Replication, recombination and repair	--	--	Fanconi anemia group J protein [Dorcoceras hygrometricum]
									TRINITY_DN67721_c0_g1	--		-8.3	5.68e-10	down	-8.14	1.4e-10	down	-8.3	1.1e-10	down	--	--	--	--|2e-17|ccav:112502790|hypothetical protein	--	--	--	Holliday junction resolvase MOC1, chloroplastic OS=Chlamydomonas reinhardtii OX=3055 GN=MOC1 PE=3 SV=2	hypothetical protein SNOG_06079 [Parastagonospora nodorum SN15]
									TRINITY_DN67020_c2_g1	--		-8.2	1.28e-09	down	--	--	--	-1.88	9.85e-06	down	--	--	Molecular Function: ATP binding (GO:0005524);; Biological Process: defense response (GO:0006952);; Molecular Function: ADP binding (GO:0043531);;	K15078|6e-40|sind:105176180|K15078 SLX1; structure-specific endonuclease subunit SLX1 [EC:3.6.1.-]	[T]	Signal transduction mechanisms	--	Putative disease resistance protein RGA1 OS=Solanum bulbocastanum OX=147425 GN=RGA1 PE=2 SV=2	PREDICTED: putative disease resistance protein RGA1 [Erythranthe guttata]
									TRINITY_DN69880_c0_g1	--		-8.17	1.4e-09	down	-8.01	3.24e-10	down	-8.17	2.73e-10	down	--	--	--	--	--	--	--	--	hypothetical protein IQ06DRAFT_290651 [Stagonospora sp. SRC1lsM3a]
									TRINITY_DN70441_c0_g1	--		-8.17	1.68e-09	down	-8.01	3.68e-10	down	-8.17	3.28e-10	down	--	--	Molecular Function: DNA binding (GO:0003677);; Molecular Function: DNA-directed 5'-3' RNA polymerase activity (GO:0003899);; Cellular Component: DNA-directed RNA polymerase II, core complex (GO:0005665);; Biological Process: transcription by RNA polymerase II (GO:0006366);; Molecular Function: metal ion binding (GO:0046872);;	--|1e-58|psom:113341599|hypothetical protein	--	--	--	DNA-directed RNA polymerase II subunit 1 OS=Arabidopsis thaliana OX=3702 GN=NRPB1 PE=1 SV=3	hypothetical protein IQ06DRAFT_296096 [Stagonospora sp. SRC1lsM3a]
									TRINITY_DN66423_c0_g1	--		-8.13	3.05e-13	down	-9.81	1.92e-15	down	-6.53	1.21e-24	down	--	--	--	--|2e-17|cmo:103485952|hypothetical protein	--	--	--	--	hypothetical protein CDL12_16597 [Handroanthus impetiginosus]
									TRINITY_DN70749_c0_g1	--		-8.11	2.01e-09	down	-7.95	4.59e-10	down	-8.11	3.96e-10	down	--	--	--	--	--	--	--	--	hypothetical protein OOU_Y34scaffold00548g75 [Magnaporthe oryzae Y34]
									TRINITY_DN53850_c0_g2	AT5G06290.1	2-cysteine_peroxiredoxin_B	-8.1	7.12e-10	down	--	--	--	--	--	--	[O]	Posttranslational modification, protein turnover, chaperones	Molecular Function: peroxidase activity (GO:0004601);; Biological Process: response to cold (GO:0009409);; Cellular Component: chloroplast (GO:0009507);; Cellular Component: chloroplast stroma (GO:0009570);; Cellular Component: stromule (GO:0010319);; Biological Process: defense response to bacterium (GO:0042742);; Biological Process: cell redox homeostasis (GO:0045454);; Cellular Component: apop…	K03386|1e-06|sind:105173976|K03386 PRDX2_4; peroxiredoxin (alkyl hydroperoxide reductase subunit C) [EC:1.11.1.15]	[O]	Posttranslational modification, protein turnover, chaperones	--	2-Cys peroxiredoxin BAS1-like, chloroplastic OS=Arabidopsis thaliana OX=3702 GN=At5g06290 PE=2 SV=3	OJ991214_12.15 [Oryza sativa Japonica Group]
									TRINITY_DN59489_c0_g3	AT3G13600.1	calmodulin-binding_family_protein	-8.05	3.03e-09	down	-6.93	7.87e-08	down	-7.09	6.23e-08	down	--	--	Cellular Component: nucleus (GO:0005634);; Cellular Component: cytoplasm (GO:0005737);;	--|0.0|sind:105170184|hypothetical protein	--	--	Domain of unknown function (DUF4283);; Reverse transcriptase-like	IQ domain-containing protein IQM2 OS=Arabidopsis thaliana OX=3702 GN=IQM2 PE=2 SV=1	IQ domain-containing protein IQM2 [Sesamum indicum]
									TRINITY_DN24036_c0_g1	--		-8.04	3.49e-09	down	-7.88	7.52e-10	down	-8.04	6.92e-10	down	--	--	--	--	--	--	--	--	hypothetical protein IQ07DRAFT_411795 [Pyrenochaeta sp. DS3sAY3a]
									TRINITY_DN67170_c0_g1	--		-8.04	3.28e-09	down	-7.88	7.17e-10	down	-8.04	6.49e-10	down	[P]	Inorganic ion transport and metabolism	Molecular Function: N,N-dimethylaniline monooxygenase activity (GO:0004499);; Biological Process: auxin biosynthetic process (GO:0009851);; Biological Process: positive regulation of flower development (GO:0009911);; Biological Process: inflorescence development (GO:0010229);; Biological Process: cotyledon development (GO:0048825);; Biological Process: phyllome development (GO:0048827);; Molecula…	--|0.0|qsu:112011575|hypothetical protein	[Q]	Secondary metabolites biosynthesis, transport and catabolism	Pyridine nucleotide-disulphide oxidoreductase;; Flavin-binding monooxygenase-like;; Pyridine nucleotide-disulphide oxidoreductase;; NAD(P)-binding Rossmann-like domain;; L-lysine 6-monooxygenase (NADPH-requiring);; Pyridine nucleotide-disulphide oxidoreductase;; FAD-NAD(P)-binding	Probable indole-3-pyruvate monooxygenase YUCCA1 OS=Arabidopsis thaliana OX=3702 GN=YUC1 PE=1 SV=1	hypothetical protein SNOG_08344 [Parastagonospora nodorum SN15]
									TRINITY_DN41910_c0_g1	AT5G64810.1	WRKY_DNA-binding_protein_51	-8.04	3.34e-09	down	-6.92	8.45e-08	down	-4.02	2.89e-10	down	--	--	Molecular Function: DNA-binding transcription factor activity (GO:0003700);; Cellular Component: nucleus (GO:0005634);; Biological Process: transcription, DNA-templated (GO:0006351);; Biological Process: jasmonic acid mediated signaling pathway (GO:0009867);; Biological Process: defense response to bacterium (GO:0042742);; Molecular Function: sequence-specific DNA binding (GO:0043565);; Biologica…	--|3e-49|oeu:111390415|hypothetical protein	--	--	WRKY DNA -binding domain	Probable WRKY transcription factor 51 OS=Arabidopsis thaliana OX=3702 GN=WRKY51 PE=1 SV=1	hypothetical protein CDL12_14244 [Handroanthus impetiginosus]
									TRINITY_DN54659_c1_g4	--		-7.97	5.98e-09	down	-7.81	1.24e-09	down	-7.97	1.19e-09	down	--	--	Molecular Function: phosphoprotein phosphatase activity (GO:0004721);;	K22836|0.0|qsu:112036951|K22836 GAS5; 1,3-beta-glucanosyltransferase GAS5 [EC:2.4.1.-]	--	--	Glucanosyltransferase;; Glycosyl hydrolases family 2, TIM barrel domain	Formin-like protein 6 OS=Oryza sativa subsp. japonica OX=39947 GN=FH6 PE=2 SV=2	hypothetical protein IQ06DRAFT_214518 [Stagonospora sp. SRC1lsM3a]
									TRINITY_DN53092_c0_g2	--		-7.92	7.25e-09	down	-7.77	1.49e-09	down	-7.93	1.44e-09	down	--	--	Cellular Component: extracellular region (GO:0005576);; Cellular Component: primary cell wall (GO:0009530);; Biological Process: cell wall organization (GO:0071555);;	--|8e-08|lsv:111900221|hypothetical protein	[WV]	--	Glucose-repressible protein Grg1	Extensin OS=Zea mays OX=4577 GN=HRGP PE=2 SV=1	hypothetical protein COCCADRAFT_39940 [Bipolaris zeicola 26-R-13]
									TRINITY_DN50135_c2_g1	--		-7.88	1.05e-08	down	-7.72	2.09e-09	down	-7.88	2.12e-09	down	--	--	--	K00505|1e-35|qsu:112040359|K00505 TYR; tyrosinase [EC:1.14.18.1]	--	--	Common central domain of tyrosinase	--	hypothetical protein SNOG_14370 [Parastagonospora nodorum SN15]
									TRINITY_DN54832_c1_g5	--		-7.86	1.12e-08	down	-5.26	2.38e-08	down	-7.86	2.26e-09	down	--	--	--	--|1e-34|sind:105157096|hypothetical protein	[R]	General function prediction only	--	Retrovirus-related Pol polyprotein from transposon RE2 OS=Arabidopsis thaliana OX=3702 GN=RE2 PE=4 SV=1	uncharacterized protein LOC105157096 [Sesamum indicum]
									TRINITY_DN50059_c3_g1	AT5G42740.1	Sugar_isomerase_(SIS)_family_protein	-7.86	3.31e-09	down	-6.8	6.63e-10	down	-7.86	7.36e-10	down	[G]	Carbohydrate transport and metabolism	Molecular Function: glucose-6-phosphate isomerase activity (GO:0004347);; Cellular Component: cytoplasm (GO:0005737);; Biological Process: gluconeogenesis (GO:0006094);; Biological Process: glycolytic process (GO:0006096);;	K01810|1e-42|sind:105166151|K01810 GPI; glucose-6-phosphate isomerase [EC:5.3.1.9]	[G]	Carbohydrate transport and metabolism	Phosphoglucose isomerase	Glucose-6-phosphate isomerase, cytosolic OS=Oenothera sinuata var. hirsuta OX=49758 GN=PGIC PE=3 SV=1	glucose-6-phosphate isomerase, cytosolic [Sesamum indicum]
									TRINITY_DN26109_c0_g1	AT4G37980.1	cinnamyl_alcohol_dehydrogenase_7	-7.86	1.15e-08	down	-7.7	2.28e-09	down	-7.86	2.33e-09	down	[R]	General function prediction only	Molecular Function: zinc ion binding (GO:0008270);; Molecular Function: mannitol dehydrogenase activity (GO:0046029);;	K13953|0.0|qsu:111995488|K13953 adhP; alcohol dehydrogenase, propanol-preferring [EC:1.1.1.1]	[Q]	Secondary metabolites biosynthesis, transport and catabolism	Alcohol dehydrogenase GroES-like domain;; Zinc-binding dehydrogenase	Probable mannitol dehydrogenase OS=Fragaria ananassa OX=3747 GN=CAD PE=2 SV=1	GroES-like protein [Stagonospora sp. SRC1lsM3a]
									TRINITY_DN51163_c0_g3	--		-7.82	1.58e-08	down	-2.8	1.95e-08	down	-7.82	3.22e-09	down	--	--	--	--|6e-11|nau:109222443|hypothetical protein	--	--	--	--	PREDICTED: uncharacterized protein LOC109212324 [Nicotiana attenuata]
									TRINITY_DN59107_c2_g2	AT1G51160.1	SNARE-like_superfamily_protein	-7.82	1.38e-08	down	-6.7	2.65e-07	down	-7.82	2.8e-09	down	--	--	--	K20300|8e-48|spen:107012347|K20300 TRAPPC1; trafficking protein particle complex subunit 1	[U]	Intracellular trafficking, secretion, and vesicular transport	Sybindin-like family	--	Transport protein particle (TRAPP) complex subunit [Handroanthus impetiginosus]
									TRINITY_DN70631_c0_g1	--		-7.81	1.59e-08	down	-7.65	3.13e-09	down	-7.81	3.25e-09	down	--	--	--	--|2e-27|pxb:103942797|hypothetical protein	[WV]	--	Cerato-platanin	--	hypothetical protein SNOG_13722 [Parastagonospora nodorum SN15]
									TRINITY_DN65820_c1_g1	AT1G04120.1	multidrug_resistance-associated_protein_5	-7.77	1.98e-08	down	1.75	2.84e-16	up	-7.77	4.02e-09	down	[V]	Defense mechanisms	Cellular Component: plant-type vacuole (GO:0000325);; Molecular Function: ATP binding (GO:0005524);; Cellular Component: vacuole (GO:0005773);; Cellular Component: vacuolar membrane (GO:0005774);; Molecular Function: sulfonylurea receptor activity (GO:0008281);; Molecular Function: xenobiotic transmembrane transporting ATPase activity (GO:0008559);; Biological Process: response to salt stress (GO…	K05665|0.0|oeu:111371618|K05665 ABCC1; ATP-binding cassette, subfamily C (CFTR/MRP), member 1 [EC:7.6.2.3]	[Q]	Secondary metabolites biosynthesis, transport and catabolism	ABC transporter transmembrane region;; ABC transporter	ABC transporter C family member 5 OS=Arabidopsis thaliana OX=3702 GN=ABCC5 PE=2 SV=2	ABC transporter C family member 5-like [Sesamum indicum]
									TRINITY_DN36381_c0_g1	--		-7.72	2.75e-08	down	-7.57	5.1e-09	down	-7.72	5.6e-09	down	--	--	Molecular Function: structural constituent of cell wall (GO:0005199);;	--|5e-83|sly:104644807|hypothetical protein	--	--	--	Vegetative cell wall protein gp1 OS=Chlamydomonas reinhardtii OX=3055 GN=GP1 PE=1 SV=1	hypothetical protein IQ07DRAFT_637860 [Pyrenochaeta sp. DS3sAY3a]
									TRINITY_DN42689_c0_g1	AT2G25570.1	binding_protein	-7.69	2.88e-08	down	--	--	--	-7.7	5.9e-09	down	--	--	--	--|4e-14|sind:105173578|hypothetical protein	[MOT]	--	--	--	hypothetical protein CDL12_27976 [Handroanthus impetiginosus]
									TRINITY_DN55900_c3_g1	AT1G43700.1	VIRE2-interacting_protein_1	-7.67	3.51e-08	down	--	--	--	1.54	1.68e-08	up	--	--	Molecular Function: nucleic acid binding (GO:0003676);; Molecular Function: chromatin binding (GO:0003682);; Molecular Function: DNA-binding transcription factor activity (GO:0003700);; Cellular Component: nucleus (GO:0005634);; Cellular Component: cytosol (GO:0005829);; Biological Process: transcription, DNA-templated (GO:0006351);; Biological Process: defense response (GO:0006952);; Biological …	K20557|3e-40|sind:105179533|K20557 VIP1; transcription factor VIP1	--	--	--	Transcription factor VIP1 OS=Arabidopsis thaliana OX=3702 GN=VIP1 PE=1 SV=1	hypothetical protein CDL12_21284 [Handroanthus impetiginosus]
									TRINITY_DN59489_c0_g1	--		-7.65	3.93e-08	down	-7.49	7.35e-09	down	-6.69	5.65e-07	down	--	--	--	--|6e-12|sind:110012043|hypothetical protein	[R]	General function prediction only	Reverse transcriptase-like	--	uncharacterized protein LOC110012043 [Sesamum indicum]
									TRINITY_DN65898_c0_g3	--		-7.61	5.97e-08	down	-3.6	2.37e-08	down	-2.3	3.4e-05	down	--	--	Molecular Function: structural constituent of cell wall (GO:0005199);;	--|6e-18|sind:105158642|hypothetical protein	--	--	--	Vegetative cell wall protein gp1 OS=Chlamydomonas reinhardtii OX=3055 GN=GP1 PE=1 SV=1	mental retardation GTPase activating protein homolog 4-like isoform X2 [Sesamum indicum]
									TRINITY_DN60202_c3_g6	--		-7.59	5.79e-08	down	-2.76	1.74e-07	down	-1.05214	0.0325633	down	--	--	Molecular Function: protein serine/threonine kinase activity (GO:0004674);; Molecular Function: ATP binding (GO:0005524);; Cellular Component: plasma membrane (GO:0005886);; Biological Process: plant-type cell wall organization (GO:0009664);; Biological Process: unidimensional cell growth (GO:0009826);; Biological Process: mucilage biosynthetic process (GO:0010192);; Cellular Component: integral …	--|3e-12|oeu:111393828|hypothetical protein	--	--	Leucine rich repeat;; Leucine Rich repeats (2 copies)	LRR receptor-like serine/threonine-protein kinase FEI 2 OS=Arabidopsis thaliana OX=3702 GN=FEI2 PE=1 SV=1	Leucine-rich receptor protein kinase family protein [Theobroma cacao]
									TRINITY_DN56697_c1_g3	AT3G20050.1	T-complex_protein_1_alpha_subunit	-7.59	6.88e-08	down	-7.43	1.2e-08	down	-7.59	1.42e-08	down	--	--	Molecular Function: ATP binding (GO:0005524);; Cellular Component: cytosol (GO:0005829);; Cellular Component: chaperonin-containing T-complex (GO:0005832);; Biological Process: 'de novo' protein folding (GO:0006458);; Molecular Function: protein binding involved in protein folding (GO:0044183);; Molecular Function: unfolded protein binding (GO:0051082);; Biological Process: chaperone-mediated pro…	K00218|3e-08|sind:105155209|K00218 por; protochlorophyllide reductase [EC:1.3.1.33]	[O]	Posttranslational modification, protein turnover, chaperones	--	T-complex protein 1 subunit alpha OS=Arabidopsis thaliana OX=3702 GN=CCT1 PE=1 SV=1	protochlorophyllide reductase [Sesamum indicum]
									TRINITY_DN60526_c0_g2	--		-7.53	7.92e-08	down	-7.37	1.42e-08	down	-7.53	1.64e-08	down	--	--	Molecular Function: ATP binding (GO:0005524);; Cellular Component: plasma membrane (GO:0005886);; Biological Process: defense response (GO:0006952);; Biological Process: signal transduction (GO:0007165);; Molecular Function: ADP binding (GO:0043531);;	--|8e-17|dcr:108215261|hypothetical protein	[T]	Signal transduction mechanisms	--	Disease resistance RPP8-like protein 3 OS=Arabidopsis thaliana OX=3702 GN=RPP8L3 PE=2 SV=1	hypothetical protein CDL12_09345 [Handroanthus impetiginosus]
									TRINITY_DN67111_c0_g1	--		-7.53	8.33e-08	down	-7.38	1.48e-08	down	-7.54	1.73e-08	down	--	--	--	K01199|9e-94|qsu:112011515|K01199 EGLC; glucan endo-1,3-beta-D-glucosidase [EC:3.2.1.39]	--	--	--	--	glycoside hydrolase [Stagonospora sp. SRC1lsM3a]
									TRINITY_DN57974_c0_g3	--		-7.51	1.12e-07	down	-4.91	3.84e-07	down	-7.51	2.32e-08	down	[L]	Replication, recombination and repair	--	--|1e-136|sind:105178339|hypothetical protein	[R]	General function prediction only	Integrase core domain;; Reverse transcriptase-like	--	PREDICTED: uncharacterized protein LOC105955856 [Erythranthe guttata]
									TRINITY_DN67910_c0_g1	--		-7.48	1.51e-07	down	-7.33	2.47e-08	down	-7.49	3.15e-08	down	--	--	--	K14306|3e-06|bvg:104905321|K14306 NUP62; nuclear pore complex protein Nup62	--	--	--	--	hypothetical protein IQ07DRAFT_592770 [Pyrenochaeta sp. DS3sAY3a]
									TRINITY_DN66042_c1_g1	AT3G30525.1	nuclease	-7.45	3.73e-08	down	-2.87	1.05e-12	down	--	--	--	--	--	--	K23222|1e-56|sind:105163980|K23222 HARBI1; nuclease HARBI1 [EC:3.1.-.-]	[L]	Replication, recombination and repair	--	--	putative nuclease HARBI1 [Sesamum indicum]
									TRINITY_DN54263_c0_g1	AT3G51680.1	NAD(P)-binding_Rossmann-fold_superfamily_protein	-7.41	1.72e-07	down	-3.07	3.82e-07	down	-7.42	3.61e-08	down	[IQR]	--	Molecular Function: oxidoreductase activity (GO:0016491);;	--|1e-142|sind:105170046|hypothetical protein	[R]	General function prediction only	Enoyl-(Acyl carrier protein) reductase;; short chain dehydrogenase;; KR domain;; NAD dependent epimerase/dehydratase family;; 3-beta hydroxysteroid dehydrogenase/isomerase family	Secoisolariciresinol dehydrogenase (Fragment) OS=Forsythia intermedia OX=55183 PE=1 SV=1	secoisolariciresinol dehydrogenase-like [Sesamum indicum]
									TRINITY_DN63989_c0_g3	--		-7.4	1.68e-07	down	--	--	--	-7.41	3.51e-08	down	--	--	Cellular Component: plant-type vacuole (GO:0000325);; Molecular Function: ATP binding (GO:0005524);; Cellular Component: vacuole (GO:0005773);; Cellular Component: vacuolar membrane (GO:0005774);; Molecular Function: sulfonylurea receptor activity (GO:0008281);; Molecular Function: xenobiotic transmembrane transporting ATPase activity (GO:0008559);; Biological Process: response to salt stress (GO…	--|1e-32|sind:105165683|hypothetical protein	[Q]	Secondary metabolites biosynthesis, transport and catabolism	--	ABC transporter C family member 5 OS=Arabidopsis thaliana OX=3702 GN=ABCC5 PE=2 SV=2	ABC transporter C family member 5-like [Sesamum indicum]
									TRINITY_DN51292_c0_g2	--		-7.36	2.41e-07	down	--	--	--	-7.36	5.06e-08	down	--	--	--	--|6e-19|sind:105179369|hypothetical protein	--	--	--	--	hypothetical protein MIMGU_mgv1a020380mg [Erythranthe guttata]
									TRINITY_DN32048_c0_g1	--		-7.32	1.62e-15	down	-7.73	8.3e-13	down	-8.79	1.95e-12	down	--	--	--	--	--	--	--	--	hypothetical protein CFP56_29343 [Quercus suber]
									TRINITY_DN70515_c0_g1	--		-7.31	3.07e-07	down	-7.15	5.06e-08	down	-7.31	6.46e-08	down	--	--	--	K20844|0.0|qsu:112001169|K20844 abf1; non-reducing end alpha-L-arabinofuranosidase [EC:3.2.1.55]	--	--	Alpha-L-arabinofuranosidase B, catalytic;; Alpha-L-arabinofuranosidase B (ABFB) domain	--	arabinofuranosidase/B-xylosidase precursor [Alternaria alternata]
									TRINITY_DN54930_c0_g1	--		-7.28	4.04e-07	down	-7.12	6.58e-08	down	-7.28	8.58e-08	down	[S]	Function unknown	--	K07034|1e-135|qsu:111991412|K07034 K07034; uncharacterized protein	--	--	GPR1/FUN34/yaaH family	--	acetate transmembrane transporter [Ascochyta rabiei]
									TRINITY_DN56114_c3_g2	AT3G52300.1	ATP_synthase_D_chain	-7.21	5.83e-07	down	-7.05	9.3e-08	down	-7.21	1.24e-07	down	--	--	Cellular Component: mitochondrial proton-transporting ATP synthase, stator stalk (GO:0000274);; Molecular Function: copper ion binding (GO:0005507);; Cellular Component: nucleolus (GO:0005730);; Cellular Component: mitochondrion (GO:0005739);; Cellular Component: mitochondrial proton-transporting ATP synthase complex (GO:0005753);; Cellular Component: vacuolar membrane (GO:0005774);; Molecular Fu…	K02138|1e-06|pmum:103332405|K02138 ATPeF0D; F-type H+-transporting ATPase subunit d	[C]	Energy production and conversion	--	ATP synthase subunit d, mitochondrial OS=Arabidopsis thaliana OX=3702 GN=At3g52300 PE=1 SV=3	putative ATP synthase, F0 complex, subunit D [Rosa chinensis]
									TRINITY_DN51413_c0_g6	--		-7.14	8.59e-07	down	--	--	--	--	--	--	--	--	--	K09419|2e-20|sind:105156739|K09419 HSFF; heat shock transcription factor, other eukaryote	--	--	--	--	hypothetical protein CDL12_26856 [Handroanthus impetiginosus]
									TRINITY_DN52265_c0_g1	AT4G28450.1	WD_repeat_and_SOF_domain-containing_protein_1	-7.13	8.83e-07	down	-3.31	3.35e-06	down	-2.83	0.000163954	down	--	--	--	K11806|2e-13|sind:105178473|K11806 DCAF13; DDB1- and CUL4-associated factor 13	[A]	RNA processing and modification	--	--	Sof1-like rRNA processing protein (contains WD40 repeats) [Handroanthus impetiginosus]
									TRINITY_DN58284_c2_g1	--		-7.11	7.52e-10	down	-2.4	4.77e-15	down	-3.15	8.6e-16	down	--	--	--	--	--	--	--	--	hypothetical protein PENVUL_c042G09168 [Penicillium vulpinum]
									TRINITY_DN66622_c1_g2	--		-7.1	1.06e-06	down	-1.22276	0.0117083	down	-3.65	1.09e-05	down	--	--	Biological Process: cytokinesis by cell plate formation (GO:0000911);; Cellular Component: plasma membrane (GO:0005886);; Biological Process: multidimensional cell growth (GO:0009825);; Biological Process: guard mother cell cytokinesis (GO:0010235);; Cellular Component: clathrin-coated vesicle (GO:0030136);; Biological Process: regulation of growth (GO:0040008);; Biological Process: negative regu…	--|1e-09|mdm:103409844|hypothetical protein	[T]	Signal transduction mechanisms	--	DENN domain and WD repeat-containing protein SCD1 OS=Arabidopsis thaliana OX=3702 GN=SCD1 PE=1 SV=1	PREDICTED: LOW QUALITY PROTEIN: DENN domain and WD repeat-containing protein SCD1-like, partial [Malus domestica]
									TRINITY_DN47994_c0_g3	--		-7.01	1.96e-06	down	-6.85	2.88e-07	down	-7.01	4.23e-07	down	--	--	Cellular Component: extracellular region (GO:0005576);; Cellular Component: primary cell wall (GO:0009530);; Biological Process: cell wall organization (GO:0071555);;	--|2e-21|psom:113317080|hypothetical protein	[T]	Signal transduction mechanisms	--	Extensin OS=Sorghum bicolor OX=4558 GN=HRGP PE=3 SV=1	hypothetical protein IQ06DRAFT_294855 [Stagonospora sp. SRC1lsM3a]
									TRINITY_DN51554_c3_g2	--		-6.99	2.06e-06	down	-6.83	3.06e-07	down	-7	4.46e-07	down	--	--	--	--|0.0|qsu:111991991|hypothetical protein	--	--	Protein of unknown function (DUF4449)	--	hypothetical protein IQ06DRAFT_332022 [Stagonospora sp. SRC1lsM3a]
									TRINITY_DN57602_c0_g1	AT3G16520.1	UDP-glucosyl_transferase_88A1	-6.98	2.27e-06	down	-2.06	0.000394496	down	--	--	--	--	--	Biological Process: metabolic process (GO:0008152);; Molecular Function: baicalein 7-O-glucuronosyltransferase activity (GO:0102159);; Molecular Function: scutellarein 7-O-glucuronosyltransferase activity (GO:0102467);;	K21370|4e-47|sind:105160417|K21370 UBGAT; baicalein 7-O-glucuronosyltransferase [EC:2.4.1.253]	[GC]	--	--	Baicalein 7-O-glucuronosyltransferase OS=Scutellaria baicalensis OX=65409 GN=UBGAT-I PE=1 SV=1	PREDICTED: baicalein 7-O-glucuronosyltransferase-like [Erythranthe guttata]
									TRINITY_DN60427_c2_g4	--		-6.91	3.78e-06	down	--	--	--	-5.95	2.59e-05	down	--	--	--	--	--	--	--	--	hypothetical protein LY90DRAFT_642597, partial [Neocallimastix californiae]
									TRINITY_DN51145_c0_g1	--		-6.9	3.26e-06	down	-6.74	4.72e-07	down	-6.9	7.14e-07	down	[L]	Replication, recombination and repair	Molecular Function: RNA-directed DNA polymerase activity (GO:0003964);; Molecular Function: RNA-directed 5'-3' RNA polymerase activity (GO:0003968);; Cellular Component: mitochondrion (GO:0005739);;	--|5e-67|sind:105178339|hypothetical protein	[R]	General function prediction only	--	RNA-directed DNA polymerase homolog OS=Oenothera berteroana OX=3950 PE=4 SV=1	PREDICTED: uncharacterized protein LOC105957147 [Erythranthe guttata]
									TRINITY_DN68353_c0_g1	--		-6.9	3.54e-06	down	-6.74	5.06e-07	down	-6.9	7.75e-07	down	--	--	--	--	--	--	--	--	hypothetical protein IQ06DRAFT_258868 [Stagonospora sp. SRC1lsM3a]
									TRINITY_DN53168_c4_g3	AT3G51690.1	PIF1_helicase	-6.88	4.03e-06	down	-6.73	5.72e-07	down	-6.89	8.85e-07	down	[L]	Replication, recombination and repair	--	--|0.0|adu:110274852|hypothetical protein	[D]	Cell cycle control, cell division, chromosome partitioning	PIF1-like helicase;; Helicase;; PIF1-like helicase;; PIF1-like helicase	--	uncharacterized protein LOC110274852 [Arachis duranensis]
									TRINITY_DN40682_c0_g1	--		-6.86	4.22e-06	down	-6.7	6.04e-07	down	-6.86	9.32e-07	down	--	--	--	--|1e-84|qsu:111985317|hypothetical protein	--	--	Protein of unknown function (DUF1761)	--	DUF1761-like protein [Alternaria alternata]
									TRINITY_DN61680_c0_g1	AT4G02780.1	Terpenoid_cyclases/Protein_prenyltransferases_superfamily_protein	-6.84	6.07e-06	down	-1.64685	0.00692315	down	-6.84	1.36e-06	down	--	--	Molecular Function: magnesium ion binding (GO:0000287);; Cellular Component: chloroplast (GO:0009507);; Biological Process: gibberellin biosynthetic process (GO:0009686);; Molecular Function: ent-copalyl diphosphate synthase activity (GO:0009905);; Molecular Function: terpene synthase activity (GO:0010333);;	K04120|0.0|sind:105165295|K04120 E5.5.1.13; ent-copalyl diphosphate synthase [EC:5.5.1.13]	--	--	Terpene synthase, N-terminal domain;; Terpene synthase family, metal binding domain	Ent-copalyl diphosphate synthase, chloroplastic OS=Pisum sativum OX=3888 PE=2 SV=1	Ent-copalyl diphosphate synthase [Handroanthus impetiginosus]
									TRINITY_DN57817_c0_g1	--		-6.83	5.26e-06	down	-6.67	7.51e-07	down	-4.97	8.73e-05	down	--	--	--	--|1e-106|qsu:112029070|hypothetical protein	--	--	BTB/POZ domain;; Skp1 family, tetramerisation domain	--	hypothetical protein IQ07DRAFT_612062 [Pyrenochaeta sp. DS3sAY3a]
									TRINITY_DN57210_c2_g2	AT3G15800.1	Glycosyl_hydrolase_superfamily_protein	-6.81	7.36e-09	down	-1.42	4.08e-07	down	--	--	--	--	--	Cellular Component: vacuole (GO:0005773);; Biological Process: carbohydrate metabolic process (GO:0005975);; Biological Process: defense response (GO:0006952);; Molecular Function: glucan endo-1,3-beta-D-glucosidase activity (GO:0042973);;	--|1e-31|sind:105166205|hypothetical protein	--	--	Glycosyl hydrolases family 17	Glucan endo-1,3-beta-glucosidase, basic vacuolar isoform OS=Hevea brasiliensis OX=3981 GN=HGN1 PE=1 SV=2	Glucan endo-1,3-beta-D-glucosidase [Handroanthus impetiginosus]
									TRINITY_DN56879_c0_g2	--		-6.79	9.31e-06	down	-6.63	1.24e-06	down	-6.79	2.11e-06	down	--	--	--	--|6e-41|sind:105169896|hypothetical protein	[R]	General function prediction only	--	--	PREDICTED: uncharacterized protein LOC105957147 [Erythranthe guttata]
									TRINITY_DN51351_c1_g1	AT3G13898.1	EPIDERMAL_PATTERNING_FACTOR-like_protein	-6.78	6.55e-06	down	-6.62	9.32e-07	down	-6.79	1.46e-06	down	--	--	Cellular Component: extracellular region (GO:0005576);; Biological Process: guard cell differentiation (GO:0010052);; Biological Process: stomatal complex development (GO:0010374);;	--|1e-34|nta:107815693|hypothetical protein	--	--	Epidermal patterning factor proteins	EPIDERMAL PATTERNING FACTOR-like protein 3 OS=Arabidopsis thaliana OX=3702 GN=EPFL3 PE=1 SV=1	hypothetical protein CDL12_05005 [Handroanthus impetiginosus]
									TRINITY_DN59014_c0_g2	AT1G52150.2	Homeobox-leucine_zipper_family_protein_/_lipid-binding_START_domain-containing_protein	-6.77	6.81e-06	down	-2.59	0.000176432	down	-6.77	1.52e-06	down	--	--	Molecular Function: DNA binding (GO:0003677);; Cellular Component: nucleus (GO:0005634);; Biological Process: transcription, DNA-templated (GO:0006351);; Biological Process: regulation of transcription, DNA-templated (GO:0006355);; Molecular Function: lipid binding (GO:0008289);; Biological Process: cell differentiation (GO:0030154);;	K09338|1e-41|zju:107420449|K09338 HD-ZIP; homeobox-leucine zipper protein	--	--	--	Homeobox-leucine zipper protein ATHB-15 OS=Arabidopsis thaliana OX=3702 GN=ATHB-15 PE=1 SV=1	unnamed protein product [Coffea canephora]
									TRINITY_DN52889_c1_g1	--		-6.77	6.08e-17	down	--	--	--	-1.46	3.1e-09	down	--	--	--	K23222|3e-47|sind:105159037|K23222 HARBI1; nuclease HARBI1 [EC:3.1.-.-]	[L]	Replication, recombination and repair	--	--	protein ALP1-like [Sesamum indicum]
									TRINITY_DN56367_c2_g3	AT5G24740.1	vacuolar_protein_sorting-associated_protein%2C_putative_(DUF1162)	-6.75	1.71e-06	down	-7.56	5.3e-09	down	-5.85	6.89e-07	down	--	--	--	--|5e-14|sind:105160162|hypothetical protein	--	--	--	--	uncharacterized protein LOC105160162 isoform X3 [Sesamum indicum]
									TRINITY_DN48278_c1_g4	AT1G54870.1	NAD(P)-binding_Rossmann-fold_superfamily_protein	-6.71	1.11e-05	down	-6.55	1.52e-06	down	-6.71	2.51e-06	down	[IQR]	--	Molecular Function: 3-oxoacyl-[acyl-carrier-protein] reductase (NADPH) activity (GO:0004316);; Biological Process: fatty acid biosynthetic process (GO:0006633);; Cellular Component: chloroplast (GO:0009507);; Molecular Function: NAD binding (GO:0051287);; Molecular Function: 3-oxo-pimeloyl-[acp] methyl ester reductase activity (GO:0102132);;	K17742|1e-147|qsu:112032708|K17742 SOU1; sorbose reductase [EC:1.1.1.289]	[R]	General function prediction only	Enoyl-(Acyl carrier protein) reductase;; short chain dehydrogenase;; KR domain	3-oxoacyl-[acyl-carrier-protein] reductase, chloroplastic OS=Cuphea lanceolata OX=3930 GN=CLKR27 PE=2 SV=1	NADP-dependent mannitol dehydrogenase [Alternaria alternata]
									TRINITY_DN49286_c1_g2	AT5G43940.1	GroES-like_zinc-binding_dehydrogenase_family_protein	-6.71	1.04e-05	down	-6.55	1.43e-06	down	-6.72	2.34e-06	down	[C]	Energy production and conversion	Molecular Function: alcohol dehydrogenase (NAD) activity (GO:0004022);; Cellular Component: cytoplasm (GO:0005737);; Biological Process: ethanol oxidation (GO:0006069);; Molecular Function: zinc ion binding (GO:0008270);; Molecular Function: S-(hydroxymethyl)glutathione dehydrogenase activity (GO:0051903);;	K00121|0.0|qsu:111989044|K00121 frmA; S-(hydroxymethyl)glutathione dehydrogenase / alcohol dehydrogenase [EC:1.1.1.284 1.1.1.1]	[Q]	Secondary metabolites biosynthesis, transport and catabolism	Alcohol dehydrogenase GroES-like domain;; Zinc-binding dehydrogenase	Alcohol dehydrogenase class-3 OS=Arabidopsis thaliana OX=3702 GN=ADH2 PE=1 SV=2	hypothetical protein SNOG_10471 [Parastagonospora nodorum SN15]
									TRINITY_DN49567_c0_g1	--		-6.68	1.35e-05	down	--	--	--	-1.43807	0.0471044	down	--	--	Molecular Function: structural constituent of cell wall (GO:0005199);; Cellular Component: extracellular region (GO:0005576);; Cellular Component: cell wall (GO:0005618);; Cellular Component: plasmodesma (GO:0009506);; Biological Process: cell wall organization (GO:0071555);;	K00505|4e-76|qsu:111998190|K00505 TYR; tyrosinase [EC:1.14.18.1]	[WV]	--	Common central domain of tyrosinase	Leucine-rich repeat extensin-like protein 5 OS=Arabidopsis thaliana OX=3702 GN=LRX5 PE=2 SV=2	metal ion binding [Ascochyta rabiei]
									TRINITY_DN61529_c0_g1	AT5G47580.1	transmembrane_protein	-6.67	1.4e-05	down	-6.51	1.89e-06	down	-5.71	7.71e-05	down	--	--	--	--|1e-179|sind:105162231|hypothetical protein	--	--	--	--	uncharacterized protein LOC105162231 [Sesamum indicum]
									TRINITY_DN62968_c0_g2	--		-6.64	3.6e-06	down	-7.45	1.2e-08	down	-4.44	2e-07	down	--	--	--	--|4e-16|sind:105168834|hypothetical protein	--	--	--	--	hypothetical protein CDL12_00219 [Handroanthus impetiginosus]
									TRINITY_DN32611_c0_g1	--		-6.64	1.8e-05	down	-5.53	7.29e-05	down	-6.65	4.16e-06	down	[S]	Function unknown	--	--|1e-46|qsu:112008093|hypothetical protein	--	--	Glutathione-dependent formaldehyde-activating enzyme	--	hypothetical protein IQ06DRAFT_343602 [Stagonospora sp. SRC1lsM3a]
									TRINITY_DN55446_c1_g1	AT4G23160.2	cysteine-rich_RECEPTOR-like_kinase	-6.61	1.66e-05	down	-4.6	0.000190159	down	-3.43	0.000312186	down	--	--	--	--|1e-164|spen:107027889|hypothetical protein	[R]	General function prediction only	Reverse transcriptase (RNA-dependent DNA polymerase);; GAG-pre-integrase domain	Retrovirus-related Pol polyprotein from transposon RE1 OS=Arabidopsis thaliana OX=3702 GN=RE1 PE=2 SV=1	putative RNA-directed DNA polymerase [Rosa chinensis]
									TRINITY_DN66006_c1_g2	AT1G48120.1	serine/threonine-protein_phosphatase_7_long_form-like_protein	-6.59	2.04e-05	down	-4.57	0.00021782	down	-5.63	0.000106802	down	--	--	Molecular Function: phosphoprotein phosphatase activity (GO:0004721);; Cellular Component: nucleus (GO:0005634);; Molecular Function: metal ion binding (GO:0046872);;	--|2e-23|sind:105157451|hypothetical protein	--	--	--	Serine/threonine-protein phosphatase 7 long form homolog OS=Arabidopsis thaliana OX=3702 GN=MAIL3 PE=2 SV=1	PREDICTED: serine/threonine-protein phosphatase 7 long form homolog isoform X3 [Erythranthe guttata]
									TRINITY_DN60905_c0_g1	--		-6.56	2.13e-05	down	-6.4	2.92e-06	down	-6.56	4.95e-06	down	--	--	--	--|2e-10|ini:109159825|hypothetical protein	--	--	--	--	replication protein A 70 kDa DNA-binding subunit B-like [Dorcoceras hygrometricum]
									TRINITY_DN46648_c0_g1	--		-6.56	2.15e-05	down	-2.37413	0.000970556	down	--	--	--	--	--	Molecular Function: structural constituent of cell wall (GO:0005199);;	--|1e-116|qsu:111989961|hypothetical protein	[WV]	--	--	Vegetative cell wall protein gp1 OS=Chlamydomonas reinhardtii OX=3055 GN=GP1 PE=1 SV=1	hypothetical protein SETTUDRAFT_85392 [Setosphaeria turcica Et28A]
									TRINITY_DN70271_c0_g1	--		-6.54	2.52e-05	down	-6.38	3.45e-06	down	-6.54	5.9e-06	down	--	--	Biological Process: defense response to insect (GO:0002213);; Cellular Component: extracellular region (GO:0005576);; Molecular Function: chitin binding (GO:0008061);; Biological Process: cell wall macromolecule catabolic process (GO:0016998);;	--|1e-14|thj:104808504|hypothetical protein	--	--	--	Mulatexin OS=Morus alba OX=3498 PE=1 SV=2	hypothetical protein IQ06DRAFT_142275 [Stagonospora sp. SRC1lsM3a]
									TRINITY_DN53036_c0_g1	AT5G02040.1	prenylated_RAB_acceptor_1.A1	-6.54	2.78e-05	down	-6.38	3.76e-06	down	--	--	--	--	--	Cellular Component: endoplasmic reticulum (GO:0005783);; Cellular Component: endoplasmic reticulum membrane (GO:0005789);; Cellular Component: integral component of membrane (GO:0016021);; Biological Process: vesicle-mediated transport (GO:0016192);;	K20393|7e-14|jcu:105646693|K20393 ARL6IP5; PRA1 family protein 3	--	--	--	PRA1 family protein A1 OS=Arabidopsis thaliana OX=3702 GN=PRA1A1 PE=2 SV=1	PRA1 family protein A1 [Jatropha curcas]
									TRINITY_DN46909_c0_g2	--		-6.52	2.95e-05	down	-6.36	4.02e-06	down	-6.52	6.94e-06	down	--	--	Molecular Function: structural constituent of ribosome (GO:0003735);; Cellular Component: ribosome (GO:0005840);; Biological Process: translation (GO:0006412);;	K02928|6e-06|ath:AT3G56020|K02928 RP-L41e; large subunit ribosomal protein L41e	[J]	Translation, ribosomal structure and biogenesis	--	60S ribosomal protein L41 OS=Quercus suber OX=58331 GN=RPL41 PE=3 SV=1	hypothetical protein B5807_10328 [Epicoccum nigrum]
									TRINITY_DN57570_c0_g3	AT1G13560.1	aminoalcoholphosphotransferase_1	-6.51	3.39e-05	down	--	--	--	--	--	--	--	--	--	K00993|1e-06|fve:101315330|K00993 EPT1; ethanolaminephosphotransferase [EC:2.7.8.1]	--	--	--	--	PREDICTED: choline/ethanolaminephosphotransferase 1 [Musa acuminata subsp. malaccensis]
									TRINITY_DN45989_c0_g1	AT1G59950.1	NAD(P)-linked_oxidoreductase_superfamily_protein	-6.48	3.61e-05	down	-6.32	4.89e-06	down	-6.48	8.57e-06	down	[R]	General function prediction only	Molecular Function: oxidoreductase activity (GO:0016491);; Biological Process: L-ascorbic acid biosynthetic process (GO:0019853);;	K19642|0.0|sind:105160170|K19642 GALUR; D-galacturonate reductase [EC:1.1.1.365]	[R]	General function prediction only	Aldo/keto reductase family	D-galacturonate reductase OS=Fragaria ananassa OX=3747 GN=GALUR PE=1 SV=1	D-galacturonate reductase-like [Sesamum indicum]
									TRINITY_DN59342_c1_g5	AT2G17790.1	vacuolar_protein_sorting-associated_35A-like_protein	-6.46	5.6e-05	down	-6.31	7.41e-06	down	-6.47	1.36e-05	down	--	--	Cellular Component: Golgi apparatus (GO:0005794);; Cellular Component: cytosol (GO:0005829);; Molecular Function: protein transporter activity (GO:0008565);; Cellular Component: retromer complex (GO:0030904);; Cellular Component: late endosome membrane (GO:0031902);; Biological Process: retrograde transport, endosome to Golgi (GO:0042147);;	K18468|5e-11|oeu:111394445|K18468 VPS35; vacuolar protein sorting-associated protein 35	[U]	Intracellular trafficking, secretion, and vesicular transport	--	Vacuolar protein sorting-associated protein 35B OS=Arabidopsis thaliana OX=3702 GN=VPS35B PE=1 SV=1	Membrane coat complex Retromer, subunit VPS35 [Handroanthus impetiginosus]
									TRINITY_DN53039_c0_g2	AT4G30650.1	Low_temperature_and_salt_responsive_protein_family	-6.45	3.76e-05	down	-6.29	5.15e-06	down	-6.45	8.94e-06	down	[S]	Function unknown	Cellular Component: integral component of membrane (GO:0016021);;	--|2e-15|pop:7465207|hypothetical protein	[R]	General function prediction only	Proteolipid membrane potential modulator	Protein Ric1 OS=Phytophthora infestans OX=4787 GN=RIC1 PE=3 SV=1	plasma membrane proteolipid 3 [Stemphylium lycopersici]
									TRINITY_DN55960_c3_g1	--		-6.44	4.11e-05	down	-2.61038	0.00153841	down	1.79	1.33e-05	up	--	--	--	--|4e-19|sind:105156381|hypothetical protein	--	--	--	--	uncharacterized protein LOC105156381 isoform X2 [Sesamum indicum]
									TRINITY_DN60648_c1_g5	AT1G23800.1	aldehyde_dehydrogenase_2B7	-6.44	4.71e-05	down	-6.28	6.28e-06	down	-6.44	1.13e-05	down	[C]	Energy production and conversion	Molecular Function: aldehyde dehydrogenase (NAD) activity (GO:0004029);; Cellular Component: mitochondrial matrix (GO:0005759);;	K00128|1e-115|qsu:111995215|K00128 ALDH; aldehyde dehydrogenase (NAD+) [EC:1.2.1.3]	[C]	Energy production and conversion	Aldehyde dehydrogenase family	Aldehyde dehydrogenase family 2 member B7, mitochondrial OS=Arabidopsis thaliana OX=3702 GN=ALDH2B7 PE=1 SV=2	hypothetical protein SNOG_06925 [Parastagonospora nodorum SN15]
									TRINITY_DN67679_c0_g1	--		-6.43	4.5e-05	down	-6.27	6.16e-06	down	-6.43	1.08e-05	down	--	--	--	--|6e-89|qsu:112021501|hypothetical protein	--	--	Glycosyl hydrolases family 39	--	hypothetical protein FVEG_07702 [Fusarium verticillioides 7600]
									TRINITY_DN58848_c0_g2	--		-6.42	4.35e-05	down	-6.26	5.96e-06	down	-6.42	1.04e-05	down	--	--	--	--|2e-08|pmum:103340828|hypothetical protein	--	--	--	--	PREDICTED: uncharacterized protein LOC103340828 isoform X2 [Prunus mume]
									TRINITY_DN25081_c0_g1	--		-6.4	5.01e-05	down	-6.24	6.87e-06	down	-6.4	1.21e-05	down	--	--	Molecular Function: transmembrane receptor protein serine/threonine kinase activity (GO:0004675);; Molecular Function: ATP binding (GO:0005524);; Cellular Component: plasma membrane (GO:0005886);; Biological Process: protein phosphorylation (GO:0006468);; Biological Process: cell surface receptor signaling pathway (GO:0007166);; Cellular Component: integral component of membrane (GO:0016021);;	--|5e-15|bvg:104883355|hypothetical protein	[WV]	--	Cysteine-rich secretory protein family	Proline-rich receptor-like protein kinase PERK2 OS=Arabidopsis thaliana OX=3702 GN=PERK2 PE=2 SV=3	hypothetical protein IQ07DRAFT_607868 [Pyrenochaeta sp. DS3sAY3a]
									TRINITY_DN49236_c1_g1	--		-6.4	5.89e-05	down	-6.24	7.97e-06	down	-6.4	1.43e-05	down	--	--	Biological Process: response to stress (GO:0006950);; Biological Process: response to water (GO:0009415);;	--|9e-29|mtr:MTR_3g005930|hypothetical protein	--	--	--	Cold shock protein CS66 OS=Triticum aestivum OX=4565 GN=CS66 PE=2 SV=1	hypothetical protein B5807_12017 [Epicoccum nigrum]
									TRINITY_DN49435_c0_g1	--		-6.4	5.19e-05	down	-6.24	7.11e-06	down	-4.52588	0.000716366	down	[C]	Energy production and conversion	Molecular Function: ATP binding (GO:0005524);; Molecular Function: lipid binding (GO:0008289);; Molecular Function: proton transmembrane transporter activity (GO:0015078);; Biological Process: ATP synthesis coupled proton transport (GO:0015986);; Biological Process: ATP hydrolysis coupled proton transport (GO:0015991);; Cellular Component: integral component of membrane (GO:0016021);; Cellular Co…	K02128|3e-25|jcu:105650492|K02128 ATPeF0C; F-type H+-transporting ATPase subunit c	[C]	Energy production and conversion	ATP synthase subunit C	ATP synthase subunit 9, mitochondrial OS=Solanum tuberosum OX=4113 GN=ATP9 PE=2 SV=1	hypothetical protein IQ06DRAFT_292160 [Stagonospora sp. SRC1lsM3a]
									TRINITY_DN29342_c0_g1	--		-6.38	6.13e-05	down	-6.22	8.22e-06	down	-6.38	1.49e-05	down	--	--	Cellular Component: vacuole (GO:0005773);; Cellular Component: anchored component of membrane (GO:0031225);; Cellular Component: aleurone grain membrane (GO:0032578);;	--|5e-78|qsu:112000723|hypothetical protein	--	--	Yeast PIR protein repeat	Arabinogalactan protein 1 OS=Oryza sativa subsp. japonica OX=39947 GN=AGP1 PE=1 SV=1	hypothetical protein IQ06DRAFT_28188 [Stagonospora sp. SRC1lsM3a]
									TRINITY_DN57637_c1_g2	AT5G28950.1	nuclease	-6.38	6.42e-05	down	--	--	--	-6.38	1.56e-05	down	--	--	--	K23222|7e-85|sind:105179103|K23222 HARBI1; nuclease HARBI1 [EC:3.1.-.-]	[L]	Replication, recombination and repair	DDE superfamily endonuclease	--	PREDICTED: putative nuclease HARBI1 [Erythranthe guttata]
									TRINITY_DN50365_c1_g1	AT1G50370.1	Calcineurin-like_metallo-phosphoesterase_superfamily_protein	-6.34	0.000112906	down	--	--	--	-1.87617	0.0428527	down	[T]	Signal transduction mechanisms	Molecular Function: phosphoprotein phosphatase activity (GO:0004721);; Cellular Component: cytoplasm (GO:0005737);; Molecular Function: metal ion binding (GO:0046872);;	K15498|8e-10|bna:106355571|K15498 PPP6C; serine/threonine-protein phosphatase 6 catalytic subunit [EC:3.1.3.16]	[DT]	--	--	Phytochrome-associated serine/threonine-protein phosphatase OS=Pisum sativum OX=3888 GN=FYPP PE=1 SV=1	DNA repair helicase XPB1 [Zea mays]
									TRINITY_DN59871_c1_g5	--		-6.32	0.000104518	down	-2.29764	0.00591436	down	-6.33	2.6e-05	down	--	--	Molecular Function: adenosylhomocysteinase activity (GO:0004013);; Biological Process: one-carbon metabolic process (GO:0006730);;	K01251|3e-07|boe:106323462|K01251 E3.3.1.1; adenosylhomocysteinase [EC:3.3.1.1]	[H]	Coenzyme transport and metabolism	--	Adenosylhomocysteinase OS=Triticum aestivum OX=4565 GN=SAHH PE=2 SV=1	S-adenosyl-L-homocysteinase II, partial [Lupinus luteus]
									TRINITY_DN70014_c0_g1	--		-6.3	9.2e-05	down	-6.14	1.26e-05	down	-6.3	2.28e-05	down	--	--	Molecular Function: enzyme inhibitor activity (GO:0004857);;	--|8e-06|gsj:114422124|hypothetical protein	[X]	--	--	Pectinesterase inhibitor 10 OS=Arabidopsis thaliana OX=3702 GN=PMEI10 PE=2 SV=1	hypothetical protein IQ06DRAFT_337533 [Stagonospora sp. SRC1lsM3a]
									TRINITY_DN49246_c0_g1	AT5G05260.2	phenylalanine_N-monooxygenase-like_protein	-6.29	1.27e-202	down	--	--	--	-7	3.5e-170	down	[Q]	Secondary metabolites biosynthesis, transport and catabolism	Molecular Function: monooxygenase activity (GO:0004497);; Molecular Function: iron ion binding (GO:0005506);; Cellular Component: endoplasmic reticulum (GO:0005783);; Cellular Component: integral component of membrane (GO:0016021);; Biological Process: cyanogenic glycoside biosynthetic process (GO:0019756);; Molecular Function: heme binding (GO:0020037);; Cellular Component: organelle membrane (G…	K12153|0.0|sind:105156979|K12153 CYP79A2; phenylalanine N-monooxygenase [EC:1.14.14.40]	[Q]	Secondary metabolites biosynthesis, transport and catabolism	Cytochrome P450	Isoleucine N-monooxygenase 1 OS=Lotus japonicus OX=34305 GN=CYP79D3 PE=1 SV=1	Cytochrome P450 CYP2 subfamily [Handroanthus impetiginosus]
									TRINITY_DN50825_c0_g2	--		-6.28	0.000114924	down	-5.16	0.000332657	down	-6.29	2.87e-05	down	--	--	Molecular Function: nucleic acid binding (GO:0003676);; Molecular Function: RNA-directed DNA polymerase activity (GO:0003964);; Molecular Function: aspartic-type endopeptidase activity (GO:0004190);; Molecular Function: endonuclease activity (GO:0004519);; Molecular Function: zinc ion binding (GO:0008270);; Biological Process: DNA integration (GO:0015074);;	--|4e-08|bna:106449254|hypothetical protein	--	--	--	Retrovirus-related Pol polyprotein from transposon TNT 1-94 OS=Nicotiana tabacum OX=4097 PE=2 SV=1	hypothetical protein F511_27827 [Dorcoceras hygrometricum]
									TRINITY_DN68585_c0_g1	--		-6.26	0.000104118	down	-6.1	1.43e-05	down	-6.26	2.59e-05	down	[S]	Function unknown	--	--|1e-115|qsu:112031236|hypothetical protein	--	--	GPR1/FUN34/yaaH family	--	hypothetical protein IQ07DRAFT_613224 [Pyrenochaeta sp. DS3sAY3a]
									TRINITY_DN51857_c4_g2	AT2G39530.1	Uncharacterized_protein_family_(UPF0497)	-6.24	2.19e-05	down	-4.61	2.88e-06	down	-7.21	1.31e-07	down	--	--	Cellular Component: plasma membrane (GO:0005886);; Cellular Component: integral component of membrane (GO:0016021);;	--|5e-76|sind:105158502|hypothetical protein	--	--	Domain of unknown function (DUF588)	CASP-like protein 4D1 OS=Ricinus communis OX=3988 GN=RCOM_1206790 PE=3 SV=1	CASP-like protein 4D1 [Sesamum indicum]
									TRINITY_DN43521_c0_g2	--		-6.24	0.000126255	down	-6.08	1.74e-05	down	-4.40395	0.00149448	down	--	--	Molecular Function: transmembrane receptor protein serine/threonine kinase activity (GO:0004675);; Molecular Function: ATP binding (GO:0005524);; Cellular Component: plasma membrane (GO:0005886);; Biological Process: protein phosphorylation (GO:0006468);; Biological Process: cell surface receptor signaling pathway (GO:0007166);; Cellular Component: integral component of membrane (GO:0016021);;	--|4e-14|qsu:112012811|hypothetical protein	--	--	--	Proline-rich receptor-like protein kinase PERK2 OS=Arabidopsis thaliana OX=3702 GN=PERK2 PE=2 SV=3	hypothetical protein IQ06DRAFT_327232 [Stagonospora sp. SRC1lsM3a]
									TRINITY_DN52943_c0_g1	AT3G58930.2	F-box/RNI-like_superfamily_protein	-6.23	0.000117885	down	-6.07	1.63e-05	down	-6.23	2.94e-05	down	--	--	--	--|4e-50|nta:107772043|hypothetical protein	--	--	F-box domain	F-box/FBD/LRR-repeat protein At3g52680 OS=Arabidopsis thaliana OX=3702 GN=At3g52680 PE=2 SV=2	PREDICTED: F-box/LRR-repeat protein At3g26922-like [Erythranthe guttata]
									TRINITY_DN33398_c0_g1	--		-6.21	0.000133987	down	-6.05	1.87e-05	down	-6.22	3.36e-05	down	[R]	General function prediction only	--	--	--	--	Phage lysozyme	--	family 24 glycoside hydrolase [Pyrenochaeta sp. DS3sAY3a]
									TRINITY_DN56163_c2_g5	AT1G59620.1	Disease_resistance_protein_(CC-NBS-LRR_class)_family	-6.18	0.000219405	down	-4.17017	0.00156572	down	-6.18	5.68e-05	down	--	--	Molecular Function: ATP binding (GO:0005524);; Cellular Component: plasma membrane (GO:0005886);; Biological Process: defense response (GO:0006952);; Biological Process: signal transduction (GO:0007165);; Molecular Function: ADP binding (GO:0043531);;	--|3e-45|sind:105179369|hypothetical protein	[T]	Signal transduction mechanisms	NB-ARC domain	Probable disease resistance RPP8-like protein 4 OS=Arabidopsis thaliana OX=3702 GN=RPP8L4 PE=2 SV=1	hypothetical protein MIMGU_mgv1a022015mg [Erythranthe guttata]
									TRINITY_DN62921_c1_g1	AT5G06290.1	2-cysteine_peroxiredoxin_B	-6.17	0.000155346	down	--	--	--	--	--	--	--	--	Molecular Function: peroxidase activity (GO:0004601);; Cellular Component: chloroplast (GO:0009507);; Biological Process: cell redox homeostasis (GO:0045454);; Molecular Function: peroxiredoxin activity (GO:0051920);;	K03386|8e-11|adu:107494081|K03386 PRDX2_4; peroxiredoxin (alkyl hydroperoxide reductase subunit C) [EC:1.11.1.15]	[O]	Posttranslational modification, protein turnover, chaperones	--	2-Cys peroxiredoxin BAS1, chloroplastic (Fragment) OS=Triticum aestivum OX=4565 GN=TSA PE=1 SV=2	hypothetical protein POPTR_016G072100v3 [Populus trichocarpa]
									TRINITY_DN9049_c0_g1	--		-6.16	0.00016027	down	-6.01	2.23e-05	down	-6.17	4.05e-05	down	--	--	Molecular Function: electron transfer activity (GO:0009055);; Biological Process: nodulation (GO:0009877);;	--|6e-80|qsu:112040403|hypothetical protein	--	--	SUR7/PalI family	Early nodulin-20 OS=Medicago truncatula OX=3880 GN=ENOD20 PE=3 SV=1	hypothetical protein SNOG_00393 [Parastagonospora nodorum SN15]
									TRINITY_DN68468_c0_g1	AT5G54770.1	thiazole_biosynthetic_enzyme%2C_chloroplast_(ARA6)_(THI1)_(THI4)	-6.14	0.000177517	down	-5.98	2.51e-05	down	-6.14	4.51e-05	down	[H]	Coenzyme transport and metabolism	Cellular Component: mitochondrion (GO:0005739);; Cellular Component: plasma membrane (GO:0005886);; Biological Process: cellular response to DNA damage stimulus (GO:0006974);; Molecular Function: zinc ion binding (GO:0008270);; Biological Process: thiamine biosynthetic process (GO:0009228);; Biological Process: response to cold (GO:0009409);; Cellular Component: chloroplast (GO:0009507);; Cellula…	K03146|1e-166|qsu:111993711|K03146 THI4; cysteine-dependent adenosine diphosphate thiazole synthase [EC:2.4.2.60]	[R]	General function prediction only	Thi4 family;; FAD dependent oxidoreductase;; FAD binding domain;; NAD(P)-binding Rossmann-like domain	Thiamine thiazole synthase, chloroplastic OS=Arabidopsis thaliana OX=3702 GN=THI1 PE=1 SV=1	Thi4-domain-containing protein [Stagonospora sp. SRC1lsM3a]
									TRINITY_DN50181_c0_g3	--		-6.14	0.000193001	down	-5.01464	0.000525141	down	-6.14	4.95e-05	down	[L]	Replication, recombination and repair	Cellular Component: mitochondrion (GO:0005739);;	--|1e-118|sind:105172285|hypothetical protein	[R]	General function prediction only	Reverse transcriptase (RNA-dependent DNA polymerase)	Uncharacterized mitochondrial protein AtMg00860 OS=Arabidopsis thaliana OX=3702 GN=AtMg00860 PE=4 SV=1	PREDICTED: uncharacterized protein LOC105968491 [Erythranthe guttata]
									TRINITY_DN50164_c0_g2	AT2G37130.1	Peroxidase_superfamily_protein	-6.13	3.56e-05	down	-4.08	3.39e-06	down	-3.08	7.76e-05	down	--	--	Molecular Function: peroxidase activity (GO:0004601);; Cellular Component: cytosol (GO:0005829);; Biological Process: response to oxidative stress (GO:0006979);; Cellular Component: plant-type cell wall (GO:0009505);; Biological Process: plant-type cell wall organization (GO:0009664);; Molecular Function: heme binding (GO:0020037);; Biological Process: hydrogen peroxide catabolic process (GO:0042…	K00430|0.0|sind:105174327|K00430 E1.11.1.7; peroxidase [EC:1.11.1.7]	--	--	Peroxidase	Peroxidase 21 OS=Arabidopsis thaliana OX=3702 GN=PER21 PE=1 SV=1	Peroxidase [Handroanthus impetiginosus]
									TRINITY_DN66970_c2_g1	--		-6.1	0.000215412	down	--	--	--	1.9	1.93e-05	up	--	--	Molecular Function: transcription coactivator activity (GO:0003713);; Cellular Component: nucleus (GO:0005634);; Biological Process: transcription by RNA polymerase II (GO:0006366);;	--|4e-10|sind:105176385|hypothetical protein	[K]	Transcription	--	Protein ecdysoneless homolog OS=Arabidopsis thaliana OX=3702 GN=At5g65490 PE=1 SV=1	LOW QUALITY PROTEIN: protein ecdysoneless homolog [Sesamum indicum]
									TRINITY_DN62486_c0_g1	--		-6.1	0.000232308	down	-5.94	3.31e-05	down	-6.1	6.02e-05	down	--	--	--	K23222|4e-34|tcc:18609667|K23222 HARBI1; nuclease HARBI1 [EC:3.1.-.-]	[L]	Replication, recombination and repair	--	--	PREDICTED: uncharacterized protein LOC105972811 isoform X1 [Erythranthe guttata]
									TRINITY_DN1962_c0_g1	--		-6.1	0.000210486	down	-5.94	2.99e-05	down	-6.1	5.38e-05	down	--	--	--	--	--	--	Heat shock protein 9/12	--	hypothetical protein IQ06DRAFT_295744 [Stagonospora sp. SRC1lsM3a]
									TRINITY_DN61574_c0_g1	AT1G15520.1	pleiotropic_drug_resistance_12	-6.09	0.000241119	down	--	--	--	-6.09	6.25e-05	down	[V]	Defense mechanisms	Molecular Function: ATP binding (GO:0005524);; Cellular Component: plasma membrane (GO:0005886);; Biological Process: transport (GO:0006810);; Biological Process: defense response (GO:0006952);; Cellular Component: integral component of membrane (GO:0016021);; Molecular Function: ATPase activity (GO:0016887);;	--|2e-83|sind:105164820|hypothetical protein	[Q]	Secondary metabolites biosynthesis, transport and catabolism	--	Pleiotropic drug resistance protein 1 OS=Nicotiana plumbaginifolia OX=4092 GN=PDR1 PE=1 SV=1	Pleiotropic drug resistance proteins (PDR1-15), ABC superfamily [Handroanthus impetiginosus]
									TRINITY_DN55793_c1_g1	--		-6.09	4.45e-05	down	-3.71	4.71e-06	down	--	--	--	--	--	Molecular Function: nucleic acid binding (GO:0003676);; Molecular Function: RNA-directed DNA polymerase activity (GO:0003964);; Molecular Function: aspartic-type endopeptidase activity (GO:0004190);; Molecular Function: endonuclease activity (GO:0004519);; Molecular Function: zinc ion binding (GO:0008270);; Biological Process: DNA integration (GO:0015074);;	--|7e-18|jcu:110009054|hypothetical protein	[R]	General function prediction only	--	Retrovirus-related Pol polyprotein from transposon TNT 1-94 OS=Nicotiana tabacum OX=4097 PE=2 SV=1	hypothetical protein F511_06739 [Dorcoceras hygrometricum]
									TRINITY_DN66913_c1_g1	--		-6.08	0.000326015	down	-3.48849	0.00248305	down	-6.09	8.6e-05	down	--	--	--	--|2e-34|pxb:103946832|hypothetical protein	[R]	General function prediction only	gag-polypeptide of LTR copia-type;; Retrotransposon gag protein	Retrovirus-related Pol polyprotein from transposon RE1 OS=Arabidopsis thaliana OX=3702 GN=RE1 PE=2 SV=1	PREDICTED: uncharacterized protein LOC107428873 [Ziziphus jujuba]
									TRINITY_DN47750_c1_g2	--		-6.06	0.000260415	down	-5.9	3.74e-05	down	-6.07	6.78e-05	down	--	--	Molecular Function: actin binding (GO:0003779);; Molecular Function: phosphoprotein phosphatase activity (GO:0004721);; Cellular Component: spindle (GO:0005819);; Molecular Function: microtubule binding (GO:0008017);; Cellular Component: phragmoplast (GO:0009524);; Biological Process: microsporogenesis (GO:0009556);; Cellular Component: preprophase band (GO:0009574);; Molecular Function: actin fi…	--|1e-138|qsu:111991447|hypothetical protein	--	--	Bacteriorhodopsin-like protein	Formin-like protein 14 OS=Arabidopsis thaliana OX=3702 GN=FH14 PE=3 SV=3	hypothetical protein SNOG_00807 [Parastagonospora nodorum SN15]
									TRINITY_DN68371_c0_g1	--		-6.05	0.000325673	down	-5.89	4.62e-05	down	-6.05	8.59e-05	down	--	--	--	--|1e-07|sind:105162089|hypothetical protein	--	--	--	--	hypothetical protein IQ06DRAFT_37834 [Stagonospora sp. SRC1lsM3a]
									TRINITY_DN33729_c0_g1	AT3G56310.1	Melibiase_family_protein	-6.03	0.000301487	down	-5.87	4.36e-05	down	-6.04	7.87e-05	down	--	--	Biological Process: carbohydrate metabolic process (GO:0005975);; Cellular Component: plant-type cell wall (GO:0009505);; Biological Process: response to fungus (GO:0009620);; Biological Process: positive regulation of flower development (GO:0009911);; Biological Process: leaf morphogenesis (GO:0009965);; Cellular Component: apoplast (GO:0048046);; Molecular Function: raffinose alpha-galactosidas…	K07407|1e-165|qsu:112013657|K07407 E3.2.1.22B; alpha-galactosidase [EC:3.2.1.22]	[G]	Carbohydrate transport and metabolism	Alpha galactosidase A	Alpha-galactosidase 2 OS=Arabidopsis thaliana OX=3702 GN=AGAL2 PE=1 SV=1	glycoside hydrolase [Alternaria alternata]
									TRINITY_DN67151_c0_g1	--		-5.99	0.000357313	down	-5.83	5.21e-05	down	-6	9.41e-05	down	--	--	--	--|4e-31|qsu:112000541|hypothetical protein	--	--	Shwachman-Bodian-Diamond syndrome (SBDS) protein	--	hypothetical protein SNOG_14233 [Parastagonospora nodorum SN15]
									TRINITY_DN59537_c1_g1	AT5G35810.1	Ankyrin_repeat_family_protein	-5.94	2.66e-18	down	--	--	--	-6.93	1.43e-14	down	--	--	Cellular Component: nucleus (GO:0005634);; Cellular Component: plasma membrane (GO:0005886);; Biological Process: signal transduction (GO:0007165);; Biological Process: response to salt stress (GO:0009651);; Cellular Component: integral component of membrane (GO:0016021);; Biological Process: cellular protein localization (GO:0034613);;	--|0.0|sind:105172057|hypothetical protein	[R]	General function prediction only	Domain of unknown function;; Ankyrin repeats (3 copies);; Ankyrin repeats (3 copies);; Ankyrin repeats (many copies);; Ankyrin repeat;; Ankyrin repeat;; Ankyrin repeats (many copies)	Ankyrin repeat-containing protein ITN1 OS=Arabidopsis thaliana OX=3702 GN=ITN1 PE=1 SV=1	uncharacterized protein LOC105172057 [Sesamum indicum]
									TRINITY_DN56010_c0_g2	--		-5.94	0.000536445	down	--	--	--	--	--	--	--	--	--	--|4e-32|sind:105178410|hypothetical protein	--	--	MuDR family transposase	--	PREDICTED: uncharacterized protein LOC105976266 [Erythranthe guttata]
									TRINITY_DN67225_c0_g1	--		-5.91	0.000541829	down	-5.75	8.1e-05	down	-5.91	0.000147274	down	[K]	Transcription	Biological Process: thiamine biosynthetic process (GO:0009228);; Biological Process: thiamine diphosphate biosynthetic process (GO:0009229);; Molecular Function: thiaminase activity (GO:0050334);;	--|1e-21|qsu:111983416|hypothetical protein	--	--	--	Bifunctional TENA2 protein OS=Zea mays OX=4577 GN=TENA2 PE=1 SV=1	heme oxygenase-like protein [Stagonospora sp. SRC1lsM3a]
									TRINITY_DN58266_c6_g1	--		-5.9	0.000551643	down	-5.74	8.23e-05	down	-5.91	0.000149277	down	--	--	--	--	--	--	Myb/SANT-like DNA-binding domain	--	--
									TRINITY_DN67020_c3_g2	--		-5.9	0.000534188	down	--	--	--	-2.25655	0.0432373	down	--	--	Molecular Function: ATP binding (GO:0005524);; Cellular Component: plasma membrane (GO:0005886);; Biological Process: defense response (GO:0006952);; Biological Process: signal transduction (GO:0007165);; Molecular Function: ADP binding (GO:0043531);;	--|3e-26|sind:105176186|hypothetical protein	[T]	Signal transduction mechanisms	--	Probable disease resistance protein At1g58602 OS=Arabidopsis thaliana OX=3702 GN=At1g58602 PE=2 SV=1	PREDICTED: putative disease resistance protein RGA1 [Erythranthe guttata]
									TRINITY_DN32560_c0_g1	--		-5.87	0.000656239	down	-5.72	0.000100024	down	-5.88	0.000180408	down	--	--	--	--|1e-50|qsu:112026210|hypothetical protein	--	--	Glycosyl hydrolase catalytic core	--	hypothetical protein IQ06DRAFT_210051 [Stagonospora sp. SRC1lsM3a]
									TRINITY_DN67143_c0_g1	--		-5.87	0.00068834	down	-5.71	0.000104779	down	-5.87	0.000190062	down	--	--	--	--	--	--	--	--	hypothetical protein COCSADRAFT_167620 [Bipolaris sorokiniana ND90Pr]
									TRINITY_DN38956_c0_g2	--		-5.84	0.000880386	down	-5.68	0.000137705	down	-5.85	0.000247755	down	--	--	--	--|1e-33|qsu:112036145|hypothetical protein	--	--	--	--	hypothetical protein B5807_08392 [Epicoccum nigrum]
									TRINITY_DN45367_c0_g1	--		-5.82	0.000748272	down	-5.66	0.000115616	down	-5.82	0.000207352	down	[R]	General function prediction only	Molecular Function: nucleic acid binding (GO:0003676);; Cellular Component: nucleus (GO:0005634);; Cellular Component: cytoplasm (GO:0005737);; Molecular Function: zinc ion binding (GO:0008270);;	--|5e-11|han:110927014|hypothetical protein	[S]	Function unknown	--	CAX-interacting protein 4 OS=Arabidopsis thaliana OX=3702 GN=CXIP4 PE=1 SV=2	hypothetical protein IQ07DRAFT_587867 [Pyrenochaeta sp. DS3sAY3a]
									TRINITY_DN40466_c0_g1	--		-5.82	0.00077195	down	-5.66	0.000119358	down	-5.82	0.00021496	down	[T]	Signal transduction mechanisms	--	--	[T]	Signal transduction mechanisms	Hpt domain	--	histidine-phosphotransfer domain, HPT domain-containing protein [Stagonospora sp. SRC1lsM3a]
									TRINITY_DN10888_c0_g1	--		-5.82	0.000769778	down	-5.66	0.000118866	down	-5.82	0.000214045	down	--	--	--	--	--	--	--	--	hypothetical protein SNOG_08581 [Parastagonospora nodorum SN15]
									TRINITY_DN22130_c0_g1	--		-5.82	0.000755622	down	-5.67	0.000116873	down	-5.83	0.000209494	down	--	--	--	--|2e-95|qsu:112014685|hypothetical protein	--	--	Pyridoxamine 5'-phosphate oxidase like;; Pyridoxamine 5'-phosphate oxidase	--	hypothetical protein COCSADRAFT_34754 [Bipolaris sorokiniana ND90Pr]
									TRINITY_DN53919_c0_g1	--		-5.82	0.00077195	down	-5.66	0.000119358	down	-5.82	0.00021496	down	--	--	--	--|2e-57|brp:103860104|hypothetical protein	[D]	Cell cycle control, cell division, chromosome partitioning	Helitron helicase-like domain at N-terminus	--	PREDICTED: uncharacterized protein LOC103860104 [Brassica rapa]
									TRINITY_DN46503_c0_g6	AT1G13950.1	eukaryotic_elongation_factor_5A-1	-5.79316	0.000974744	down	-5.63	0.0001546	down	-5.8	0.000275834	down	[J]	Translation, ribosomal structure and biogenesis	Molecular Function: translation initiation factor activity (GO:0003743);; Molecular Function: translation elongation factor activity (GO:0003746);; Biological Process: translational frameshifting (GO:0006452);; Biological Process: xylem development (GO:0010089);; Molecular Function: ribosome binding (GO:0043022);; Biological Process: positive regulation of translational elongation (GO:0045901);; …	K03263|7e-99|qsu:112036822|K03263 EIF5A; translation initiation factor 5A	[J]	Translation, ribosomal structure and biogenesis	Eukaryotic elongation factor 5A hypusine, DNA-binding OB fold	Eukaryotic translation initiation factor 5A-1 OS=Arabidopsis thaliana OX=3702 GN=ELF5A-1 PE=1 SV=1	translation initiation factor eIF-5A [Stagonospora sp. SRC1lsM3a]
									TRINITY_DN64250_c0_g1	--		-5.79	1.15e-11	down	--	--	--	-1.76	3.29e-07	down	--	--	Molecular Function: RNA polymerase II regulatory region sequence-specific DNA binding (GO:0000977);; Molecular Function: DNA-binding transcription factor activity (GO:0003700);; Cellular Component: nucleus (GO:0005634);; Biological Process: transcription, DNA-templated (GO:0006351);; Biological Process: regulation of transcription by RNA polymerase II (GO:0006357);; Biological Process: post-embry…	--|3e-91|bna:111206067|hypothetical protein	[L]	Replication, recombination and repair	Domain of unknown function (DUF4413);; hAT family C-terminal dimerisation region	Zinc finger BED domain-containing protein RICESLEEPER 2 OS=Oryza sativa subsp. japonica OX=39947 GN=Os03g0733400 PE=2 SV=1	Putative AC transposase, partial [Glycine soja]
									TRINITY_DN60056_c1_g2	--		-5.78959	0.00100695	down	-1.96669	0.0390142	down	--	--	--	--	--	Molecular Function: RNA polymerase II regulatory region sequence-specific DNA binding (GO:0000977);; Molecular Function: DNA-binding transcription factor activity (GO:0003700);; Cellular Component: nucleus (GO:0005634);; Biological Process: transcription, DNA-templated (GO:0006351);; Biological Process: regulation of transcription by RNA polymerase II (GO:0006357);; Biological Process: post-embry…	--|9e-25|ini:109190321|hypothetical protein	[L]	Replication, recombination and repair	hAT family C-terminal dimerisation region	Zinc finger BED domain-containing protein RICESLEEPER 2 OS=Oryza sativa subsp. japonica OX=39947 GN=Os03g0733400 PE=2 SV=1	PREDICTED: zinc finger BED domain-containing protein RICESLEEPER 2-like [Ipomoea nil]
									TRINITY_DN45310_c0_g1	--		-5.78472	0.000910171	down	-4.66348	0.00192356	down	-5.79	0.000255471	down	--	--	--	--|1e-75|sind:105158463|hypothetical protein	[K]	Transcription	Pyridoxamine 5'-phosphate oxidase	--	Cellular repressor of transcription [Handroanthus impetiginosus]
									TRINITY_DN57873_c0_g1	--		-5.78235	0.000932488	down	-5.62	0.000147414	down	-4.82225	0.00250954	down	--	--	--	--|5e-08|brp:108872281|hypothetical protein	--	--	GRF zinc finger	--	PREDICTED: uncharacterized protein LOC108872281 [Brassica rapa]
									TRINITY_DN68969_c0_g1	--		-5.77512	0.000997117	down	-5.62	0.000157714	down	-5.78	0.000282064	down	--	--	--	--	--	--	--	--	hypothetical protein SNOG_10973 [Parastagonospora nodorum SN15]
									TRINITY_DN44845_c0_g1	--		-5.77394	0.00100035	down	-5.62	0.000158822	down	-5.77	0.000285217	down	[O]	Posttranslational modification, protein turnover, chaperones	Cellular Component: mitochondrion (GO:0005739);; Cellular Component: vacuole (GO:0005773);; Cellular Component: vacuolar membrane (GO:0005774);; Cellular Component: plasma membrane (GO:0005886);; Cellular Component: plasmodesma (GO:0009506);; Cellular Component: membrane (GO:0016020);; Biological Process: defense response to fungus (GO:0050832);;	--|0.0|qsu:112037744|hypothetical protein	[C]	Energy production and conversion	SPFH domain / Band 7 family	Hypersensitive-induced response protein 3 OS=Arabidopsis thaliana OX=3702 GN=HIR3 PE=1 SV=1	stomatin family protein-like protein [Alternaria alternata]
									TRINITY_DN65924_c3_g1	--		-5.77272	0.00111305	down	--	--	--	--	--	--	--	--	Molecular Function: ATP binding (GO:0005524);; Biological Process: defense response (GO:0006952);; Molecular Function: ADP binding (GO:0043531);;	K15078|2e-26|sind:105176180|K15078 SLX1; structure-specific endonuclease subunit SLX1 [EC:3.6.1.-]	[T]	Signal transduction mechanisms	--	Disease resistance protein RGA2 OS=Solanum bulbocastanum OX=147425 GN=RGA2 PE=1 SV=1	hypothetical protein MIMGU_mgv1a026238mg [Erythranthe guttata]
									TRINITY_DN49493_c1_g2	--		-5.75	0.000211602	down	-6.55	1.44e-06	down	-4.87	0.00016029	down	--	--	--	--|4e-11|cit:107174313|hypothetical protein	--	--	--	--	uncharacterized protein LOC112099064 [Citrus clementina]
									TRINITY_DN43831_c0_g1	--		-5.74208	0.00120964	down	-5.58	0.000195464	down	-5.74	0.000348916	down	--	--	--	--|7e-15|qsu:112026210|hypothetical protein	--	--	Glycosyl hydrolase catalytic core	--	hypothetical protein IQ06DRAFT_293486 [Stagonospora sp. SRC1lsM3a]
									TRINITY_DN22080_c0_g1	--		-5.7309	0.0011366	down	-5.57	0.000183249	down	-4.77051	0.00297755	down	--	--	--	--|1e-18|rcu:107260912|hypothetical protein	[R]	General function prediction only	gag-polypeptide of LTR copia-type	--	PREDICTED: uncharacterized protein LOC107260912 [Ricinus communis]
									TRINITY_DN56687_c2_g2	--		-5.7284	0.00115524	down	-5.57	0.000186019	down	-5.73	0.000329919	down	--	--	Cellular Component: nucleus (GO:0005634);; Cellular Component: cytoplasm (GO:0005737);; Biological Process: methionine metabolic process (GO:0006555);; Molecular Function: acireductone dioxygenase [iron(II)-requiring] activity (GO:0010309);; Biological Process: L-methionine salvage from methylthioadenosine (GO:0019509);; Molecular Function: metal ion binding (GO:0046872);;	K08967|2e-07|sind:105158402|K08967 mtnD; 1,2-dihydroxy-3-keto-5-methylthiopentene dioxygenase [EC:1.13.11.53 1.13.11.54]	[S]	Function unknown	--	1,2-dihydroxy-3-keto-5-methylthiopentene dioxygenase 3 OS=Arabidopsis thaliana OX=3702 GN=ARD3 PE=2 SV=1	iron-deficiency-responsive protein, partial [Sonneratia caseolaris]
									TRINITY_DN56649_c0_g3	--		-5.72715	0.00130563	down	-5.57	0.000213015	down	-5.72736	0.000380941	down	--	--	Molecular Function: hydrolase activity, hydrolyzing O-glycosyl compounds (GO:0004553);; Cellular Component: cell wall (GO:0005618);; Biological Process: cell proliferation (GO:0008283);; Biological Process: xyloglucan metabolic process (GO:0010411);; Molecular Function: xyloglucan:xyloglucosyl transferase activity (GO:0016762);; Biological Process: cell wall biogenesis (GO:0042546);; Cellular Com…	--|1e-126|qsu:112032713|hypothetical protein	--	--	Glycosyl hydrolases family 16	Xyloglucan endotransglucosylase/hydrolase protein 19 OS=Arabidopsis thaliana OX=3702 GN=XTH19 PE=1 SV=1	hypothetical protein SNOG_09781 [Parastagonospora nodorum SN15]
									TRINITY_DN36093_c0_g1	--		-5.72467	0.00122252	down	-5.57	0.000197719	down	-5.73	0.000353444	down	--	--	--	--|1e-39|qsu:111983509|hypothetical protein	--	--	--	--	hypothetical protein SNOG_11739 [Parastagonospora nodorum SN15]
									TRINITY_DN69530_c0_g1	--		-5.71961	0.00132969	down	-5.56	0.000216869	down	-5.72257	0.000385737	down	--	--	Molecular Function: protein kinase activity (GO:0004672);; Molecular Function: protein serine/threonine kinase activity (GO:0004674);; Molecular Function: transmembrane receptor protein serine/threonine kinase activity (GO:0004675);; Molecular Function: ATP binding (GO:0005524);; Cellular Component: plasma membrane (GO:0005886);; Biological Process: cell surface receptor signaling pathway (GO:000…	--|1e-07|pmum:103320174|hypothetical protein	[T]	Signal transduction mechanisms	--	Proline-rich receptor-like protein kinase PERK1 OS=Arabidopsis thaliana OX=3702 GN=PERK1 PE=1 SV=1	hypothetical protein CC77DRAFT_711174 [Alternaria alternata]
									TRINITY_DN66675_c2_g2	--		-5.6878	0.00147244	down	-5.53	0.000243696	down	-5.69167	0.000428525	down	--	--	Molecular Function: nucleic acid binding (GO:0003676);; Molecular Function: RNA-directed DNA polymerase activity (GO:0003964);; Molecular Function: aspartic-type endopeptidase activity (GO:0004190);; Molecular Function: endonuclease activity (GO:0004519);; Molecular Function: zinc ion binding (GO:0008270);; Biological Process: DNA integration (GO:0015074);;	--|6e-66|lsv:111891337|hypothetical protein	[R]	General function prediction only	gag-polypeptide of LTR copia-type	Retrovirus-related Pol polyprotein from transposon TNT 1-94 OS=Nicotiana tabacum OX=4097 PE=2 SV=1	uncharacterized protein LOC111891337 [Lactuca sativa]
									TRINITY_DN52299_c1_g1	AT5G36880.1	acetyl-CoA_synthetase	-5.68778	0.0013277	down	-5.53	0.000218498	down	-5.69059	0.000383671	down	[I]	Lipid transport and metabolism	Molecular Function: acetate-CoA ligase activity (GO:0003987);; Molecular Function: ATP binding (GO:0005524);; Cellular Component: cytosol (GO:0005829);; Biological Process: acetate metabolic process (GO:0006083);; Biological Process: fatty acid metabolic process (GO:0006631);; Cellular Component: chloroplast (GO:0009507);; Cellular Component: glyoxysome (GO:0009514);; Cellular Component: chloropl…	K01895|1e-134|qsu:112039954|K01895 ACSS1_2; acetyl-CoA synthetase [EC:6.2.1.1]	[I]	Lipid transport and metabolism	AMP-binding enzyme C-terminal domain;; AMP-binding enzyme	Acetyl-coenzyme A synthetase, chloroplastic/glyoxysomal OS=Arabidopsis thaliana OX=3702 GN=ACS PE=1 SV=1	hypothetical protein SNOG_15648 [Parastagonospora nodorum SN15]
									TRINITY_DN66749_c4_g3	ATMG00750.1	GAG/POL/ENV_polyprotein	-5.65674	0.00190532	down	--	--	--	-3.82032	0.0133506	down	[L]	Replication, recombination and repair	Cellular Component: mitochondrion (GO:0005739);;	--|0.0|mdm:114826270|hypothetical protein	[R]	General function prediction only	Integrase core domain	Uncharacterized mitochondrial protein AtMg00750 OS=Arabidopsis thaliana OX=3702 GN=AtMg00750 PE=4 SV=1	reverse transcriptase [Corchorus capsularis]
									TRINITY_DN64097_c2_g4	--		-5.65	0.000306261	down	--	--	--	-4.76	0.000264587	down	--	--	Cellular Component: cytosol (GO:0005829);; Cellular Component: microtubule associated complex (GO:0005875);; Cellular Component: plasma membrane (GO:0005886);;	--|1e-12|lsv:111888453|hypothetical protein	--	--	--	Protein IQ-DOMAIN 31 OS=Arabidopsis thaliana OX=3702 GN=IQD31 PE=1 SV=1	protein IQ-DOMAIN 31-like [Lactuca sativa]
									TRINITY_DN39925_c0_g1	--		-5.64742	0.00190139	down	-4.52603	0.00347054	down	-5.65196	0.000562331	down	[M]	Cell wall/membrane/envelope biogenesis	Cellular Component: nucleus (GO:0005634);; Biological Process: transcription, DNA-templated (GO:0006351);; Biological Process: regulation of transcription, DNA-templated (GO:0006355);; Biological Process: mRNA processing (GO:0006397);; Cellular Component: plasmodesma (GO:0009506);; Biological Process: flower development (GO:0009908);;	--|1e-42|qsu:112001348|hypothetical protein	[T]	Signal transduction mechanisms	Fasciclin domain	Protein HUA2-LIKE 1 OS=Arabidopsis thaliana OX=3702 GN=HULK1 PE=2 SV=1	Fasciclin-domain-containing protein [Pyrenochaeta sp. DS3sAY3a]
									TRINITY_DN68416_c0_g1	--		-5.64346	0.00191921	down	-5.48	0.000326297	down	-5.64457	0.00057371	down	--	--	Molecular Function: structural constituent of cell wall (GO:0005199);;	--|1e-17|qsu:111994880|hypothetical protein	[T]	Signal transduction mechanisms	--	Vegetative cell wall protein gp1 OS=Chlamydomonas reinhardtii OX=3055 GN=GP1 PE=1 SV=1	hypothetical protein IQ07DRAFT_143090 [Pyrenochaeta sp. DS3sAY3a]
									TRINITY_DN40921_c0_g1	AT4G31970.1	cytochrome_P450%2C_family_82%2C_subfamily_C%2C_polypeptide_2	-5.63543	0.00192865	down	--	--	--	2.32	1.76e-06	up	[Q]	Secondary metabolites biosynthesis, transport and catabolism	Molecular Function: monooxygenase activity (GO:0004497);; Molecular Function: iron ion binding (GO:0005506);; Cellular Component: membrane (GO:0016020);; Cellular Component: integral component of membrane (GO:0016021);; Molecular Function: oxidoreductase activity, acting on paired donors, with incorporation or reduction of molecular oxygen, NAD(P)H as one donor, and incorporation of one atom of o…	K23136|0.0|hbr:110664374|K23136 CYP82C4; fraxetin 5-hydroxylase [EC:1.14.14.164]	[Q]	Secondary metabolites biosynthesis, transport and catabolism	Cytochrome P450	Cytochrome P450 82C2 OS=Arabidopsis thaliana OX=3702 GN=CYP82C2 PE=2 SV=2	PREDICTED: cytochrome P450 CYP82D47-like [Erythranthe guttata]
									TRINITY_DN38520_c0_g1	--		-5.60171	0.00216991	down	-5.44	0.00037776	down	-5.60563	0.00064869	down	--	--	--	--	--	--	--	--	hypothetical protein CB0940_07096 [Cercospora beticola]
									TRINITY_DN57210_c2_g1	AT4G16260.1	Glycosyl_hydrolase_superfamily_protein	-5.57	1.83e-10	down	--	--	--	1.06	5.22e-06	up	--	--	Cellular Component: extracellular space (GO:0005615);; Biological Process: carbohydrate metabolic process (GO:0005975);; Biological Process: defense response (GO:0006952);; Molecular Function: glucan endo-1,3-beta-D-glucosidase activity (GO:0042973);;	--|9e-16|gra:105799470|hypothetical protein	--	--	--	Glucan endo-1,3-beta-glucosidase, acidic isoform OS=Zea mays OX=4577 PE=2 SV=1	Glycoside hydrolase, family 17 [Corchorus olitorius]
									TRINITY_DN59850_c0_g1	AT5G45650.1	subtilase_family_protein	-5.56	1.49e-05	down	-1.53858	0.000717784	down	--	--	--	[O]	Posttranslational modification, protein turnover, chaperones	Molecular Function: serine-type endopeptidase activity (GO:0004252);; Cellular Component: extracellular region (GO:0005576);;	--|1e-157|sind:105175717|hypothetical protein	--	--	Subtilase family;; Peptidase inhibitor I9	Subtilisin-like protease SBT5.6 OS=Arabidopsis thaliana OX=3702 GN=SBT5.6 PE=2 SV=1	subtilisin-like protease SBT5.6 [Sesamum indicum]
									TRINITY_DN70672_c0_g1	--		-5.54176	0.00261726	down	-5.38249	0.000466285	down	-5.54565	0.000791264	down	--	--	--	--	--	--	--	--	hypothetical protein OCS_00477 [Ophiocordyceps sinensis CO18]
									TRINITY_DN59402_c1_g3	AT2G27150.1	abscisic_aldehyde_oxidase_3	-5.54	2.41e-27	down	-3.54	2.11e-36	down	-6.99	2.04e-19	down	[F]	Nucleotide transport and metabolism	Molecular Function: aldehyde oxidase activity (GO:0004031);; Molecular Function: iron ion binding (GO:0005506);; Cellular Component: cytosol (GO:0005829);; Molecular Function: electron transfer activity (GO:0009055);; Biological Process: abscisic acid biosynthetic process (GO:0009688);; Biological Process: auxin biosynthetic process (GO:0009851);; Molecular Function: abscisic aldehyde oxidase act…	K09842|0.0|sind:105170960|K09842 AAO3; abscisic-aldehyde oxidase [EC:1.2.3.14]	[F]	Nucleotide transport and metabolism	Molybdopterin-binding domain of aldehyde dehydrogenase;; FAD binding domain in molybdopterin dehydrogenase;; Aldehyde oxidase and xanthine dehydrogenase, a/b hammerhead domain;; [2Fe-2S] binding domain;; CO dehydrogenase flavoprotein C-terminal domain;; 2Fe-2S iron-sulfur cluster binding domain	Abscisic-aldehyde oxidase OS=Arabidopsis thaliana OX=3702 GN=AAO3 PE=1 SV=1	LOW QUALITY PROTEIN: indole-3-acetaldehyde oxidase [Sesamum indicum]
									TRINITY_DN70884_c0_g1	--		-5.54	0.000519102	down	-6.34	4.37e-06	down	-6.5	7.69e-06	down	[S]	Function unknown	--	--|1e-18|qsu:112008093|hypothetical protein	--	--	Glutathione-dependent formaldehyde-activating enzyme	--	hypothetical protein IQ06DRAFT_289530 [Stagonospora sp. SRC1lsM3a]
									TRINITY_DN36139_c0_g2	AT3G51690.1	PIF1_helicase	-5.53323	0.00246801	down	-5.37	0.000436436	down	-5.53559	0.000743474	down	--	--	--	K15255|4e-79|ini:109191997|K15255 PIF1; ATP-dependent DNA helicase PIF1 [EC:3.6.4.12]	[D]	Cell cycle control, cell division, chromosome partitioning	--	--	hypothetical protein A4A49_57726 [Nicotiana attenuata]
									TRINITY_DN68078_c0_g1	--		-5.52754	0.00259361	down	-5.36923	0.0004612	down	-5.5289	0.000786761	down	--	--	Molecular Function: structural constituent of cell wall (GO:0005199);;	--|7e-15|gsj:114386949|hypothetical protein	--	--	CFEM domain	Vegetative cell wall protein gp1 OS=Chlamydomonas reinhardtii OX=3055 GN=GP1 PE=1 SV=1	hypothetical protein SNOG_15007 [Parastagonospora nodorum SN15]
									TRINITY_DN69442_c0_g1	--		-5.5261	0.0027967	down	-5.36778	0.000502351	down	-5.52661	0.000857643	down	--	--	--	--|8e-47|qsu:112040315|hypothetical protein	--	--	CHRD domain	--	hypothetical protein IQ06DRAFT_214012 [Stagonospora sp. SRC1lsM3a]
									TRINITY_DN46459_c0_g1	--		-5.52168	0.00347006	down	-5.36339	0.000641256	down	-5.52075	0.00109234	down	--	--	--	--|9e-76|qsu:111983900|hypothetical protein	--	--	DJ-1/PfpI family	--	hypothetical protein SNOG_00708 [Parastagonospora nodorum SN15]
									TRINITY_DN60347_c3_g3	--		-5.46741	0.00333655	down	--	--	--	-5.46918	0.00102953	down	--	--	Molecular Function: ATP binding (GO:0005524);; Biological Process: defense response (GO:0006952);; Molecular Function: ADP binding (GO:0043531);;	--|1e-07|zju:107434539|hypothetical protein	--	--	--	Putative disease resistance protein RGA3 OS=Solanum bulbocastanum OX=147425 GN=RGA3 PE=2 SV=2	hypothetical protein MIMGU_mgv11b0020782mg, partial [Erythranthe guttata]
									TRINITY_DN55441_c4_g1	--		-5.43	0.0007721	down	1.05263	0.0106797	up	-2.73726	0.00310604	down	--	--	Molecular Function: nucleic acid binding (GO:0003676);; Molecular Function: RNA-DNA hybrid ribonuclease activity (GO:0004523);; Molecular Function: metal ion binding (GO:0046872);;	--|1e-52|nau:109244554|hypothetical protein	[R]	General function prediction only	zinc-binding in reverse transcriptase	Putative ribonuclease H protein At1g65750 OS=Arabidopsis thaliana OX=3702 GN=At1g65750 PE=3 SV=1	hypothetical protein F511_17825 [Dorcoceras hygrometricum]
									TRINITY_DN49834_c0_g1	AT1G45180.1	RING/U-box_superfamily_protein	-5.42952	0.00503258	down	-2.83099	0.0322818	down	-5.42981	0.00163291	down	--	--	Molecular Function: zinc ion binding (GO:0008270);; Biological Process: proteasome-mediated ubiquitin-dependent protein catabolic process (GO:0043161);; Molecular Function: ubiquitin protein ligase activity (GO:0061630);;	K19041|1e-23|sind:105159002|K19041 RNF38_44; E3 ubiquitin-protein ligase RNF38/44 [EC:2.3.2.27]	[O]	Posttranslational modification, protein turnover, chaperones	Ring finger domain;; RING-H2 zinc finger domain;; Zinc finger, C3HC4 type (RING finger);; Zinc finger, C3HC4 type (RING finger);; RING-like zinc finger;; Zinc finger, C3HC4 type (RING finger);; zinc-RING finger domain;; Anaphase-promoting complex subunit 11 RING-H2 finger	Probable E3 ubiquitin-protein ligase RHG1A OS=Arabidopsis thaliana OX=3702 GN=RHG1A PE=2 SV=1	hypothetical protein CDL12_30062 [Handroanthus impetiginosus]
									TRINITY_DN28291_c0_g1	--		-5.42017	0.00462395	down	-5.26129	0.000904014	down	-5.42005	0.00148308	down	--	--	--	--|9e-55|qsu:112014877|hypothetical protein	--	--	Putative cyclase	--	hypothetical protein IQ06DRAFT_246740 [Stagonospora sp. SRC1lsM3a]
									TRINITY_DN27169_c0_g1	--		-5.42016	0.00397948	down	-5.26147	0.000760948	down	-5.42133	0.00125016	down	--	--	--	--|2e-43|qsu:112018647|hypothetical protein	--	--	Peroxidase, family 2	--	Cloroperoxidase [Stagonospora sp. SRC1lsM3a]
									TRINITY_DN53226_c0_g5	--		-5.417	0.00506525	down	-5.25901	0.00099166	down	-5.42143	0.00162268	down	--	--	--	--|2e-32|sind:105160853|hypothetical protein	--	--	--	--	hypothetical protein CDL12_04731 [Handroanthus impetiginosus]
									TRINITY_DN65903_c0_g2	--		-5.38705	0.000984284	down	--	--	--	--	--	--	--	--	--	--	--	--	--	--	hypothetical protein MIMGU_mgv1a025371mg, partial [Erythranthe guttata]
									TRINITY_DN50691_c0_g5	AT3G21720.1	isocitrate_lyase	-5.38416	0.0052275	down	-5.22415	0.00105098	down	-5.3883	0.00168018	down	[C]	Energy production and conversion	Molecular Function: isocitrate lyase activity (GO:0004451);; Biological Process: glyoxylate cycle (GO:0006097);; Biological Process: tricarboxylic acid cycle (GO:0006099);; Cellular Component: glyoxysome (GO:0009514);; Molecular Function: metal ion binding (GO:0046872);;	K01637|1e-166|qsu:112008102|K01637 E4.1.3.1; isocitrate lyase [EC:4.1.3.1]	[C]	Energy production and conversion	Isocitrate lyase family	Isocitrate lyase OS=Pinus taeda OX=3352 GN=ICL 8 PE=2 SV=1	RecName: Full=Isocitrate lyase; Short=ICL; Short=Isocitrase; Short=Isocitratase; AltName: Full=Methylisocitrate lyase; Short=MICA; AltName: Full=Threo-D(S)-isocitrate glyoxylate-lyase
									TRINITY_DN53016_c2_g1	AT4G23160.2	cysteine-rich_RECEPTOR-like_kinase	-5.38	1.16e-213	down	-6.28	2.26e-199	down	-8.77	1.42e-84	down	--	--	--	--|1e-166|gra:105800232|hypothetical protein	[R]	General function prediction only	Reverse transcriptase (RNA-dependent DNA polymerase);; gag-polypeptide of LTR copia-type;; Integrase core domain	Retrovirus-related Pol polyprotein from transposon RE2 OS=Arabidopsis thaliana OX=3702 GN=RE2 PE=4 SV=1	retrovirus-related Pol polyprotein from transposon TNT 1-94 [Trifolium pratense]
									TRINITY_DN57468_c0_g1	--		-5.36969	0.00481693	down	-5.21059	0.000951633	down	-5.37319	0.00152926	down	--	--	--	--|2e-49|vvi:109123269|hypothetical protein	[R]	General function prediction only	gag-polypeptide of LTR copia-type;; Retrotransposon gag protein	Retrovirus-related Pol polyprotein from transposon RE1 OS=Arabidopsis thaliana OX=3702 GN=RE1 PE=2 SV=1	hypothetical protein CCACVL1_13538 [Corchorus capsularis]
									TRINITY_DN65590_c1_g1	AT3G47090.1	Leucine-rich_repeat_protein_kinase_family_protein	-5.35418	0	down	-3.44942	0	down	-2.19	5.19e-186	down	[S]	Function unknown	Molecular Function: protein serine/threonine kinase activity (GO:0004674);; Molecular Function: ATP binding (GO:0005524);; Cellular Component: plasma membrane (GO:0005886);; Cellular Component: integral component of membrane (GO:0016021);;	--|0.0|sind:105172084|hypothetical protein	--	--	Leucine rich repeat;; Protein kinase domain;; Protein tyrosine kinase;; Leucine Rich repeats (2 copies);; Leucine rich repeat N-terminal domain;; Leucine Rich repeat;; Leucine Rich Repeat	Probable LRR receptor-like serine/threonine-protein kinase At3g47570 OS=Arabidopsis thaliana OX=3702 GN=At3g47570 PE=2 SV=1	probable LRR receptor-like serine/threonine-protein kinase At3g47570 [Sesamum indicum]
									TRINITY_DN69471_c0_g1	--		-5.34049	0.00637827	down	-5.18328	0.00130128	down	-5.34141	0.00209821	down	--	--	Molecular Function: metal ion binding (GO:0046872);;	--	--	--	--	Metallothionein-like protein LSC54 OS=Brassica napus OX=3708 PE=2 SV=1	hypothetical protein SNOG_20030 [Parastagonospora nodorum SN15]
									TRINITY_DN30456_c0_g2	ATMG01360.1	cytochrome_oxidase	-5.33455	0.0077184	down	-5.1744	0.00166508	down	-5.33966	0.00258127	down	[C]	Energy production and conversion	Molecular Function: cytochrome-c oxidase activity (GO:0004129);; Molecular Function: iron ion binding (GO:0005506);; Molecular Function: copper ion binding (GO:0005507);; Cellular Component: mitochondrial inner membrane (GO:0005743);; Cellular Component: plasma membrane (GO:0005886);; Biological Process: oxidative phosphorylation (GO:0006119);; Biological Process: aerobic respiration (GO:0009060)…	--|1e-105|bvg:BevupMp090|hypothetical protein	[C]	Energy production and conversion	Cytochrome C and Quinol oxidase polypeptide I	Cytochrome c oxidase subunit 1 OS=Beta vulgaris OX=161934 GN=COX1 PE=3 SV=2	cytochrome c oxidase subunit I, partial (mitochondrion) [Lingulodinium polyedrum]
									TRINITY_DN63496_c0_g2	--		-5.31	1.43e-57	down	-5.94	1.7e-51	down	-6.31	7.6e-48	down	--	--	Biological Process: defense response (GO:0006952);; Molecular Function: chitin binding (GO:0008061);; Molecular Function: carbohydrate binding (GO:0030246);;	--|2e-09|dcr:108207615|hypothetical protein	--	--	--	Chitin-binding lectin 1 OS=Solanum tuberosum OX=4113 PE=1 SV=2	spore wall protein-1, partial [Encephalitozoon cuniculi]
									TRINITY_DN60898_c3_g2	AT1G31660.1	bystin-like_protein	-5.30584	0.00718789	down	--	--	--	--	--	--	--	--	--	K14797|8e-06|oeu:111370873|K14797 ENP1; essential nuclear protein 1	--	--	--	--	putative bystin [Helianthus annuus]
									TRINITY_DN66583_c7_g2	AT5G66570.1	PS_II_oxygen-evolving_complex_1	-5.3	7.99e-55	down	-3.09	2.49e-63	down	-5.09	8.53e-59	down	--	--	Molecular Function: calcium ion binding (GO:0005509);; Cellular Component: chloroplast thylakoid membrane (GO:0009535);; Cellular Component: photosystem II oxygen evolving complex (GO:0009654);; Biological Process: photosynthesis (GO:0015979);; Cellular Component: integral component of membrane (GO:0016021);; Cellular Component: extrinsic component of membrane (GO:0019898);; Biological Process: p…	K02716|1e-168|sind:105177713|K02716 psbO; photosystem II oxygen-evolving enhancer protein 1	--	--	--	Oxygen-evolving enhancer protein 1, chloroplastic OS=Nicotiana tabacum OX=4097 GN=PSBO PE=2 SV=1	oxygen-evolving enhancer protein 1, chloroplastic [Sesamum indicum]
									TRINITY_DN54083_c3_g1	--		-5.29744	0.00712327	down	-5.13871	0.00151048	down	-5.29716	0.00237506	down	--	--	Molecular Function: transmembrane receptor protein serine/threonine kinase activity (GO:0004675);; Molecular Function: ATP binding (GO:0005524);; Cellular Component: plasma membrane (GO:0005886);; Biological Process: protein phosphorylation (GO:0006468);; Biological Process: cell surface receptor signaling pathway (GO:0007166);; Cellular Component: integral component of membrane (GO:0016021);; Mo…	--|3e-11|pxb:103965036|hypothetical protein	[WV]	--	--	Proline-rich receptor-like protein kinase PERK10 OS=Arabidopsis thaliana OX=3702 GN=PERK10 PE=1 SV=2	PREDICTED: leucine-rich repeat extensin-like protein 4 isoform X1 [Pyrus x bretschneideri]
									TRINITY_DN49309_c0_g1	--		-5.29576	0.00624029	down	-5.13766	0.0012866	down	-5.29864	0.00202681	down	[M]	Cell wall/membrane/envelope biogenesis	Molecular Function: carbonate dehydratase activity (GO:0004089);; Cellular Component: chloroplast stroma (GO:0009570);; Molecular Function: metal ion binding (GO:0046872);;	--|9e-18|lang:109336609|hypothetical protein	[R]	General function prediction only	--	Alpha carbonic anhydrase 8 OS=Arabidopsis thaliana OX=3702 GN=ACA8 PE=3 SV=3	hypothetical protein SNOG_05366 [Parastagonospora nodorum SN15]
									TRINITY_DN34724_c0_g1	AT4G23160.2	cysteine-rich_RECEPTOR-like_kinase	-5.29409	0.00656378	down	--	--	--	-5.2946	0.00215958	down	--	--	--	--|1e-120|rcu:107261244|hypothetical protein	[R]	General function prediction only	--	Retrovirus-related Pol polyprotein from transposon RE2 OS=Arabidopsis thaliana OX=3702 GN=RE2 PE=4 SV=1	PREDICTED: uncharacterized mitochondrial protein AtMg00810-like [Ricinus communis]
									TRINITY_DN24920_c0_g1	--		-5.28898	0.00689632	down	-5.1314	0.00144783	down	-5.29203	0.00226613	down	--	--	--	--|7e-72|qsu:112018755|hypothetical protein	--	--	--	--	hypothetical protein SNOG_12270 [Parastagonospora nodorum SN15]
									TRINITY_DN55687_c2_g2	AT2G21130.1	Cyclophilin-like_peptidyl-prolyl_cis-trans_isomerase_family_protein	-5.28	6.89e-05	down	-4.11	2.86e-06	down	-6.16	8.41e-06	down	[O]	Posttranslational modification, protein turnover, chaperones	Molecular Function: peptidyl-prolyl cis-trans isomerase activity (GO:0003755);; Cellular Component: cytoplasm (GO:0005737);; Biological Process: protein folding (GO:0006457);;	K01802|1e-102|cmo:103490307|K01802 E5.2.1.8; peptidylprolyl isomerase [EC:5.2.1.8]	[O]	Posttranslational modification, protein turnover, chaperones	Cyclophilin type peptidyl-prolyl cis-trans isomerase/CLD	Peptidyl-prolyl cis-trans isomerase OS=Catharanthus roseus OX=4058 GN=PCKR1 PE=1 SV=1	hypothetical protein IQ06DRAFT_333614 [Stagonospora sp. SRC1lsM3a]
									TRINITY_DN48744_c0_g1	AT4G39200.2	Ribosomal_protein_S25_family_protein	-5.27867	0.00783849	down	-4.16017	0.0116674	down	-4.31845	0.0140829	down	[J]	Translation, ribosomal structure and biogenesis	Cellular Component: ribosome (GO:0005840);;	K02975|2e-29|qsu:111984442|K02975 RP-S25e; small subunit ribosomal protein S25e	[J]	Translation, ribosomal structure and biogenesis	S25 ribosomal protein	40S ribosomal protein S25 OS=Solanum lycopersicum OX=4081 GN=RPS25 PE=3 SV=1	40S ribosomal protein S25 [Pyrenophora tritici-repentis Pt-1C-BFP]
									TRINITY_DN48302_c4_g1	--		-5.2407	0.00780508	down	-5.08162	0.0016942	down	-5.24192	0.0026106	down	[O]	Posttranslational modification, protein turnover, chaperones	Molecular Function: transmembrane receptor protein serine/threonine kinase activity (GO:0004675);; Molecular Function: ATP binding (GO:0005524);; Cellular Component: plasma membrane (GO:0005886);; Biological Process: protein phosphorylation (GO:0006468);; Biological Process: cell surface receptor signaling pathway (GO:0007166);; Cellular Component: integral component of membrane (GO:0016021);;	K01336|1e-101|qsu:112026753|K01336 E3.4.21.48; cerevisin [EC:3.4.21.48]	[O]	Posttranslational modification, protein turnover, chaperones	Subtilase family	Proline-rich receptor-like protein kinase PERK2 OS=Arabidopsis thaliana OX=3702 GN=PERK2 PE=2 SV=3	hypothetical protein IQ06DRAFT_247800 [Stagonospora sp. SRC1lsM3a]
									TRINITY_DN49681_c0_g2	AT1G56070.1	Ribosomal_protein_S5/Elongation_factor_G/III/V_family_protein	-5.23719	0.00743329	down	--	--	--	1.83288	0.00311584	up	[J]	Translation, ribosomal structure and biogenesis	Molecular Function: mRNA binding (GO:0003729);; Molecular Function: translation elongation factor activity (GO:0003746);; Molecular Function: GTPase activity (GO:0003924);; Molecular Function: copper ion binding (GO:0005507);; Molecular Function: GTP binding (GO:0005525);; Cellular Component: nucleolus (GO:0005730);; Cellular Component: vacuolar membrane (GO:0005774);; Cellular Component: cytosol…	K03234|1e-175|qsu:111993172|K03234 EEF2; elongation factor 2	[J]	Translation, ribosomal structure and biogenesis	Elongation factor G, domain IV;; Elongation factor G C-terminus	Elongation factor 2 OS=Arabidopsis thaliana OX=3702 GN=LOS1 PE=1 SV=1	P-loop containing nucleoside triphosphate hydrolase protein [Pyrenochaeta sp. DS3sAY3a]
									TRINITY_DN18539_c0_g1	--		-5.23546	0.00780182	down	-5.07676	0.00169278	down	-5.23646	0.00260731	down	[GEPR]	--	Molecular Function: carbohydrate:proton symporter activity (GO:0005351);; Molecular Function: glucose transmembrane transporter activity (GO:0005355);; Cellular Component: integral component of membrane (GO:0016021);; Biological Process: hexose transmembrane transport (GO:0035428);; Biological Process: glucose import (GO:0046323);;	K08141|1e-100|qsu:111985250|K08141 MAL; MFS transporter, SP family, general alpha glucoside:H+ symporter	[R]	General function prediction only	Sugar (and other) transporter	Probable polyol transporter 6 OS=Arabidopsis thaliana OX=3702 GN=PLT6 PE=2 SV=2	putative maltose permease mal61 [Diaporthe ampelina]
									TRINITY_DN50219_c2_g2	AT5G45960.1	GDSL-like_Lipase/Acylhydrolase_superfamily_protein	-5.23193	0.00796752	down	-2.63532	0.0494715	down	-5.23517	0.00265563	down	--	--	Cellular Component: extracellular region (GO:0005576);; Biological Process: lipid catabolic process (GO:0016042);; Molecular Function: hydrolase activity, acting on ester bonds (GO:0016788);;	--|5e-61|sind:105175597|hypothetical protein	--	--	--	GDSL esterase/lipase At5g45960 OS=Arabidopsis thaliana OX=3702 GN=At5g45960 PE=2 SV=1	GDSL esterase/lipase At5g45960 [Sesamum indicum]
									TRINITY_DN68124_c0_g1	--		-5.22833	0.00937192	down	-5.07056	0.0020923	down	-5.23239	0.00318695	down	--	--	--	--|8e-28|qsu:112013430|hypothetical protein	--	--	Peptidase inhibitor I78 family	--	hypothetical protein SETTUDRAFT_97742 [Setosphaeria turcica Et28A]
									TRINITY_DN63622_c1_g1	AT2G26150.1	heat_shock_transcription_factor_A2	-5.22	9.01e-11	down	-1.05523	0.00125147	down	-8.4	7.18e-11	down	[K]	Transcription	Molecular Function: DNA binding (GO:0003677);; Molecular Function: DNA-binding transcription factor activity (GO:0003700);; Cellular Component: nucleus (GO:0005634);; Cellular Component: cytoplasm (GO:0005737);; Biological Process: transcription, DNA-templated (GO:0006351);; Biological Process: response to heat (GO:0009408);; Molecular Function: sequence-specific DNA binding (GO:0043565);;	K09419|1e-26|oeu:111405692|K09419 HSFF; heat shock transcription factor, other eukaryote	[K]	Transcription	HSF-type DNA-binding	Heat stress transcription factor A-1b OS=Arabidopsis thaliana OX=3702 GN=HSFA1B PE=2 SV=2	heat stress transcription factor A-1b [Olea europaea var. sylvestris]
									TRINITY_DN67074_c0_g1	AT3G17450.1	hAT_dimerization_domain-containing_protein	-5.21	5.29e-13	down	-7.53	3.07e-09	down	-8.65	1.06e-11	down	--	--	--	--|1e-166|hbr:110633947|hypothetical protein	--	--	Protein of unknown function (DUF 659)	--	uncharacterized protein LOC110633947 [Hevea brasiliensis]
									TRINITY_DN49229_c0_g1	AT5G48250.1	B-box_type_zinc_finger_protein_with_CCT_domain-containing_protein	-5.21	8.05e-05	down	-3.48	3.61e-06	down	-4.22	9.23e-06	down	--	--	Molecular Function: DNA-binding transcription factor activity (GO:0003700);; Cellular Component: nucleus (GO:0005634);; Cellular Component: plasma membrane (GO:0005886);; Molecular Function: zinc ion binding (GO:0008270);;	--|1e-130|sind:105167416|hypothetical protein	--	--	B-box zinc finger	Zinc finger protein CONSTANS-LIKE 10 OS=Arabidopsis thaliana OX=3702 GN=COL10 PE=1 SV=1	zinc finger protein CONSTANS-LIKE 9 [Sesamum indicum]
									TRINITY_DN69488_c0_g1	--		-5.18895	0.00985882	down	-5.02924	0.00226005	down	-5.19309	0.00337627	down	--	--	--	--|5e-36|qsu:111992742|hypothetical protein	--	--	--	--	predicted protein [Leptosphaeria maculans JN3]
									TRINITY_DN67124_c0_g1	--		-5.18161	0.00942175	down	-5.02215	0.00213261	down	-5.18443	0.00320235	down	--	--	--	--|3e-07|csat:104710717|hypothetical protein	--	--	--	--	hypothetical protein SNOG_01256 [Parastagonospora nodorum SN15]
									TRINITY_DN67793_c0_g1	--		-5.17977	0.00934201	down	-5.0205	0.00211066	down	-5.18301	0.00316616	down	--	--	--	--	--	--	--	--	hypothetical protein SNOG_07214 [Parastagonospora nodorum SN15]
									TRINITY_DN34103_c0_g1	AT5G64350.1	FK506-binding_protein_12	-5.1743	0.00929758	down	-5.01542	0.00209658	down	-5.17731	0.00314626	down	[O]	Posttranslational modification, protein turnover, chaperones	Molecular Function: peptidyl-prolyl cis-trans isomerase activity (GO:0003755);; Molecular Function: FK506 binding (GO:0005528);; Cellular Component: cytosol (GO:0005829);; Biological Process: chaperone-mediated protein folding (GO:0061077);;	K09568|4e-42|qsu:112029855|K09568 FKBP1; FK506-binding protein 1 [EC:5.2.1.8]	[O]	Posttranslational modification, protein turnover, chaperones	FKBP-type peptidyl-prolyl cis-trans isomerase	Peptidyl-prolyl cis-trans isomerase FKBP12 OS=Arabidopsis thaliana OX=3702 GN=FKBP12 PE=1 SV=2	hypothetical protein IQ07DRAFT_612561 [Pyrenochaeta sp. DS3sAY3a]
									TRINITY_DN51466_c0_g1	AT2G38290.1	ammonium_transporter_2	-5.1743	0.00929758	down	-5.01542	0.00209658	down	-5.17731	0.00314626	down	[P]	Inorganic ion transport and metabolism	Molecular Function: ammonium transmembrane transporter activity (GO:0008519);; Cellular Component: integral component of membrane (GO:0016021);;	K03320|4e-34|sind:105162599|K03320 amt; ammonium transporter, Amt family	[P]	Inorganic ion transport and metabolism	Ammonium Transporter Family	Ammonium transporter 3 member 3 OS=Oryza sativa subsp. japonica OX=39947 GN=AMT3-3 PE=2 SV=1	PREDICTED: ammonium transporter 3 member 3-like [Erythranthe guttata]
									TRINITY_DN63089_c0_g1	--		-5.16701	0.00945665	down	--	--	--	-5.16873	0.00321943	down	--	--	--	--|2e-06|sind:105165934|hypothetical protein	--	--	--	--	hypothetical protein CDL12_08902 [Handroanthus impetiginosus]
									TRINITY_DN68930_c0_g1	--		-5.16701	0.0103923	down	-5.00829	0.00240859	down	-5.16721	0.00361213	down	--	--	--	--	--	--	--	--	Oligoxyloglucan reducing end-specific cellobiohydrolase [Stagonospora sp. SRC1lsM3a]
									TRINITY_DN31794_c0_g1	--		-5.16513	0.0103309	down	-5.00705	0.00238025	down	-5.16878	0.00355346	down	--	--	--	--	--	--	Membrane-associating domain	--	hypothetical protein IQ07DRAFT_639192 [Pyrenochaeta sp. DS3sAY3a]
									TRINITY_DN58845_c0_g4	AT5G14780.2	formate_dehydrogenase	-5.16333	0.00970006	down	1.63405	0.00372986	up	2.61	1.15e-06	up	[CHR]	--	Cellular Component: mitochondrion (GO:0005739);; Molecular Function: formate dehydrogenase (NAD+) activity (GO:0008863);; Cellular Component: chloroplast (GO:0009507);; Cellular Component: thylakoid (GO:0009579);; Molecular Function: oxidoreductase activity, acting on the CH-OH group of donors, NAD or NADP as acceptor (GO:0016616);; Biological Process: response to cadmium ion (GO:0046686);; Molec…	K00122|0.0|qsu:112010203|K00122 FDH; formate dehydrogenase [EC:1.17.1.9]	[C]	Energy production and conversion	D-isomer specific 2-hydroxyacid dehydrogenase, NAD binding domain;; D-isomer specific 2-hydroxyacid dehydrogenase, catalytic domain	Formate dehydrogenase, chloroplastic/mitochondrial OS=Arabidopsis thaliana OX=3702 GN=FDH1 PE=1 SV=1	formate dehydrogenase [Stagonospora sp. SRC1lsM3a]
									TRINITY_DN53168_c4_g5	--		-5.1633	0.011099	down	-5.00471	0.00261887	down	-5.16282	0.00392202	down	--	--	--	--|0.0|ini:109191996|hypothetical protein	[D]	Cell cycle control, cell division, chromosome partitioning	Helitron helicase-like domain at N-terminus	--	PREDICTED: uncharacterized protein LOC109191996 [Ipomoea nil]
									TRINITY_DN49575_c0_g1	AT2G32060.1	Ribosomal_protein_L7Ae/L30e/S12e/Gadd45_family_protein	-5.15778	0.0101999	down	--	--	--	1.59238	0.0290692	up	[J]	Translation, ribosomal structure and biogenesis	Molecular Function: structural constituent of ribosome (GO:0003735);; Cellular Component: ribosome (GO:0005840);; Biological Process: translation (GO:0006412);;	K02951|9e-89|qsu:111983592|K02951 RP-S12e; small subunit ribosomal protein S12e	[J]	Translation, ribosomal structure and biogenesis	Ribosomal protein L7Ae/L30e/S12e/Gadd45 family	40S ribosomal protein S12 OS=Cyanophora paradoxa OX=2762 GN=RPS12 PE=2 SV=1	predicted protein [Hordeum vulgare subsp. vulgare]
									TRINITY_DN47647_c0_g1	AT2G02120.1	Scorpion_toxin-like_knottin_superfamily_protein	-5.15	5.75e-204	down	-3.72	1e-251	down	-1.21	9.07e-31	down	--	--	Cellular Component: extracellular region (GO:0005576);; Biological Process: killing of cells of other organism (GO:0031640);; Biological Process: defense response to fungus (GO:0050832);;	--|4e-30|sind:105166438|hypothetical protein	--	--	Gamma-thionin family	Defensin-like protein OS=Nelumbo nucifera OX=4432 PE=3 SV=1	defensin Ec-AMP-D2-like [Sesamum indicum]
									TRINITY_DN66038_c0_g1	AT3G42170.1	BED_zinc_finger_and_hAT_dimerization_domain-containing_protein_DAYSLEEPER	-5.13	2.29e-12	down	--	--	--	-1.29	9.26e-05	down	--	--	Molecular Function: RNA polymerase II regulatory region sequence-specific DNA binding (GO:0000977);; Molecular Function: DNA-binding transcription factor activity (GO:0003700);; Cellular Component: nucleus (GO:0005634);; Cellular Component: cytosol (GO:0005829);; Biological Process: transcription, DNA-templated (GO:0006351);; Biological Process: regulation of transcription by RNA polymerase II (G…	--|6e-46|bna:106422954|hypothetical protein	[L]	Replication, recombination and repair	BED zinc finger	Zinc finger BED domain-containing protein DAYSLEEPER OS=Arabidopsis thaliana OX=3702 GN=HAT PE=1 SV=1	zinc finger BED domain-containing protein RICESLEEPER 2-like [Medicago truncatula]
									TRINITY_DN50334_c3_g2	AT1G58190.1	receptor_like_protein_9	-5.1286	0.00241762	down	-2.06816	0.0140851	down	-6.09	6e-05	down	[S]	Function unknown	--	--|0.0|sind:105163696|hypothetical protein	[R]	General function prediction only	Leucine rich repeat;; Leucine Rich repeats (2 copies);; Leucine Rich Repeat	Receptor-like protein EIX2 OS=Solanum lycopersicum OX=4081 GN=EIX2 PE=1 SV=2	hypothetical protein MIMGU_mgv1a023932mg [Erythranthe guttata]
									TRINITY_DN56651_c2_g2	AT1G14800.1	Nucleic_acid-binding%2C_OB-fold-like_protein	-5.1241	0.0135894	down	-3.10048	0.0494535	down	-5.12945	0.00485128	down	[L]	Replication, recombination and repair	Molecular Function: DNA binding (GO:0003677);; Molecular Function: helicase activity (GO:0004386);; Molecular Function: ATP binding (GO:0005524);; Cellular Component: nucleus (GO:0005634);; Biological Process: DNA replication (GO:0006260);; Biological Process: DNA repair (GO:0006281);; Biological Process: DNA recombination (GO:0006310);; Molecular Function: metal ion binding (GO:0046872);;	K07466|8e-76|rsz:108857896|K07466 RFA1; replication factor A1	[D]	Cell cycle control, cell division, chromosome partitioning	Replication factor-A C terminal domain;; Domain of unknown function DUF223	Replication protein A 70 kDa DNA-binding subunit D OS=Arabidopsis thaliana OX=3702 GN=RPA1D PE=2 SV=1	PREDICTED: uncharacterized protein LOC108857896 [Raphanus sativus]
									TRINITY_DN60648_c1_g3	AT3G48000.1	aldehyde_dehydrogenase_2B4	-5.11671	0.00299737	down	1.09462	0.0252312	up	2.76	6.66e-12	up	[C]	Energy production and conversion	Molecular Function: aldehyde dehydrogenase (NAD) activity (GO:0004029);; Molecular Function: ATP binding (GO:0005524);; Cellular Component: mitochondrion (GO:0005739);; Cellular Component: mitochondrial matrix (GO:0005759);; Cellular Component: chloroplast (GO:0009507);; Biological Process: response to cadmium ion (GO:0046686);;	K00128|1e-154|qsu:111995215|K00128 ALDH; aldehyde dehydrogenase (NAD+) [EC:1.2.1.3]	[C]	Energy production and conversion	Aldehyde dehydrogenase family	Aldehyde dehydrogenase family 2 member B4, mitochondrial OS=Arabidopsis thaliana OX=3702 GN=ALDH2B4 PE=1 SV=1	hypothetical protein B5807_09537 [Epicoccum nigrum]
									TRINITY_DN47268_c0_g1	AT3G05590.1	ribosomal_protein_L18	-5.10664	0.0115926	down	-3.98555	0.0172091	down	-5.10962	0.00405837	down	[J]	Translation, ribosomal structure and biogenesis	Molecular Function: structural constituent of ribosome (GO:0003735);; Cellular Component: vacuole (GO:0005773);; Cellular Component: vacuolar membrane (GO:0005774);; Cellular Component: plasma membrane (GO:0005886);; Biological Process: translation (GO:0006412);; Cellular Component: chloroplast (GO:0009507);; Cellular Component: large ribosomal subunit (GO:0015934);; Cellular Component: cytosolic…	K02883|1e-96|qsu:112037512|K02883 RP-L18e; large subunit ribosomal protein L18e	[J]	Translation, ribosomal structure and biogenesis	Ribosomal protein 60S L18 and 50S L18e	60S ribosomal protein L18-2 OS=Arabidopsis thaliana OX=3702 GN=RPL18B PE=1 SV=2	ribosomal protein L18e [Stagonospora sp. SRC1lsM3a]
									TRINITY_DN49635_c0_g1	AT1G67430.1	Ribosomal_protein_L22p/L17e_family_protein	-5.10475	0.0117947	down	--	--	--	--	--	--	[J]	Translation, ribosomal structure and biogenesis	Molecular Function: structural constituent of ribosome (GO:0003735);; Biological Process: translation (GO:0006412);; Cellular Component: large ribosomal subunit (GO:0015934);;	K02880|1e-98|qsu:111994971|K02880 RP-L17e; large subunit ribosomal protein L17e	[J]	Translation, ribosomal structure and biogenesis	Ribosomal protein L22p/L17e	60S ribosomal protein L17 OS=Zea mays OX=4577 GN=RPL17 PE=2 SV=1	hypothetical protein B5807_07083 [Epicoccum nigrum]
									TRINITY_DN50208_c0_g1	AT5G23740.1	ribosomal_protein_S11-beta	-5.10475	0.0117947	down	--	--	--	--	--	--	[J]	Translation, ribosomal structure and biogenesis	Molecular Function: structural constituent of ribosome (GO:0003735);; Cellular Component: ribosome (GO:0005840);; Biological Process: translation (GO:0006412);; Molecular Function: rRNA binding (GO:0019843);;	K02949|4e-90|qsu:112036045|K02949 RP-S11e; small subunit ribosomal protein S11e	[J]	Translation, ribosomal structure and biogenesis	Ribosomal_S17 N-terminal;; Ribosomal protein S17	40S ribosomal protein S11 OS=Dunaliella tertiolecta OX=3047 GN=RPS11 PE=2 SV=1	hypothetical protein B5807_07318 [Epicoccum nigrum]
									TRINITY_DN70275_c0_g1	--		-5.10091	0.0132974	down	-4.9425	0.0032433	down	-5.10525	0.00471877	down	--	--	--	--	--	--	--	--	hypothetical protein IQ06DRAFT_251594 [Stagonospora sp. SRC1lsM3a]
									TRINITY_DN64016_c1_g2	AT3G23805.1	ralf-like_24	-5.1009	0.0116428	down	--	--	--	--	--	--	--	--	Molecular Function: obsolete signal transducer activity (GO:0004871);; Molecular Function: hormone activity (GO:0005179);; Cellular Component: intracellular (GO:0005622);; Biological Process: cell-cell signaling (GO:0007267);; Cellular Component: plasmodesma (GO:0009506);; Biological Process: calcium-mediated signaling (GO:0019722);; Cellular Component: apoplast (GO:0048046);;	--|4e-40|sind:105155314|hypothetical protein	--	--	Rapid ALkalinization Factor (RALF)	Protein RALF-like 24 OS=Arabidopsis thaliana OX=3702 GN=RALFL24 PE=3 SV=1	hypothetical protein CDL12_18963 [Handroanthus impetiginosus]
									TRINITY_DN42548_c0_g1	AT1G59960.1	NAD(P)-linked_oxidoreductase_superfamily_protein	-5.09707	0.0117571	down	-4.93859	0.00281558	down	-5.09913	0.00412638	down	[R]	General function prediction only	Molecular Function: aldo-keto reductase (NADP) activity (GO:0004033);; Cellular Component: cytosol (GO:0005829);; Biological Process: response to cold (GO:0009409);; Biological Process: response to water deprivation (GO:0009414);; Biological Process: response to toxic substance (GO:0009636);; Biological Process: response to salt stress (GO:0009651);; Molecular Function: steroid dehydrogenase acti…	K18097|1e-30|qsu:112013604|K18097 GCY1; glycerol 2-dehydrogenase (NADP+) [EC:1.1.1.156]	[R]	General function prediction only	Aldo/keto reductase family	Aldo-keto reductase family 4 member C8 OS=Arabidopsis thaliana OX=3702 GN=AKR4C8 PE=1 SV=2	aldehyde reductase-like protein [Corynespora cassiicola Philippines]
									TRINITY_DN47721_c1_g4	AT2G37600.1	Ribosomal_protein_L36e_family_protein	-5.09127	0.0130648	down	-4.93292	0.00319582	down	-5.0915	0.00467375	down	--	--	Biological Process: cytoplasmic translation (GO:0002181);; Molecular Function: structural constituent of ribosome (GO:0003735);; Cellular Component: cytosolic large ribosomal subunit (GO:0022625);;	K02920|4e-58|qsu:112011550|K02920 RP-L36e; large subunit ribosomal protein L36e	[J]	Translation, ribosomal structure and biogenesis	Ribosomal protein L36e	60S ribosomal protein L36-1 OS=Arabidopsis thaliana OX=3702 GN=RPL36A PE=3 SV=1	ribosomal protein L36e [Pyrenochaeta sp. DS3sAY3a]
									TRINITY_DN62853_c2_g5	AT5G36880.1	acetyl-CoA_synthetase	-5.08737	0.0129636	down	-4.92967	0.00316509	down	-5.09009	0.0046036	down	[I]	Lipid transport and metabolism	Molecular Function: acetate-CoA ligase activity (GO:0003987);; Molecular Function: ATP binding (GO:0005524);; Cellular Component: cytosol (GO:0005829);; Biological Process: acetate metabolic process (GO:0006083);; Biological Process: fatty acid metabolic process (GO:0006631);; Cellular Component: chloroplast (GO:0009507);; Cellular Component: glyoxysome (GO:0009514);; Cellular Component: chloropl…	K01895|1e-150|qsu:112039954|K01895 ACSS1_2; acetyl-CoA synthetase [EC:6.2.1.1]	[I]	Lipid transport and metabolism	AMP-binding enzyme	Acetyl-coenzyme A synthetase, chloroplastic/glyoxysomal OS=Arabidopsis thaliana OX=3702 GN=ACS PE=1 SV=1	acetyl-coenzyme A synthetase-like protein 1 [Clohesyomyces aquaticus]
									TRINITY_DN57365_c0_g1	--		-5.07904	0.0203193	down	--	--	--	--	--	--	--	--	Molecular Function: nucleic acid binding (GO:0003676);; Molecular Function: RNA-directed DNA polymerase activity (GO:0003964);; Molecular Function: aspartic-type endopeptidase activity (GO:0004190);; Molecular Function: endonuclease activity (GO:0004519);; Molecular Function: zinc ion binding (GO:0008270);; Biological Process: DNA integration (GO:0015074);;	--|3e-45|nsy:104229622|hypothetical protein	[R]	General function prediction only	Reverse transcriptase (RNA-dependent DNA polymerase)	Retrovirus-related Pol polyprotein from transposon TNT 1-94 OS=Nicotiana tabacum OX=4097 PE=2 SV=1	hypothetical protein F511_19705 [Dorcoceras hygrometricum]
									TRINITY_DN56660_c1_g1	AT1G80840.1	WRKY_DNA-binding_protein_40	-5.06	3.03e-06	down	-4.46	1.38e-07	down	-6.52	1.37e-06	down	--	--	Biological Process: response to molecule of bacterial origin (GO:0002237);; Molecular Function: DNA-binding transcription factor activity (GO:0003700);; Cellular Component: nucleus (GO:0005634);; Biological Process: transcription, DNA-templated (GO:0006351);; Biological Process: response to wounding (GO:0009611);; Biological Process: response to salicylic acid (GO:0009751);; Biological Process: r…	--|1e-112|sind:105164855|hypothetical protein	--	--	WRKY DNA -binding domain	Probable WRKY transcription factor 40 OS=Arabidopsis thaliana OX=3702 GN=WRKY40 PE=1 SV=1	probable WRKY transcription factor 40 [Sesamum indicum]
									TRINITY_DN63724_c1_g1	AT2G05642.1	Nucleic_acid-binding%2C_OB-fold-like_protein	-5.05	7.95e-08	down	-3.28	1.73e-09	down	-6.92	1.92e-07	down	--	--	--	--|2e-11|nsy:104240911|hypothetical protein	--	--	--	--	hypothetical protein F511_02177 [Dorcoceras hygrometricum]
									TRINITY_DN60152_c1_g4	--		-5.05	5.73e-10	down	--	--	--	--	--	--	--	--	Molecular Function: DNA binding (GO:0003677);; Biological Process: DNA recombination (GO:0006310);; Biological Process: transposition (GO:0032196);;	--|4e-98|hbr:110666540|hypothetical protein	[L]	Replication, recombination and repair	--	Putative AC transposase OS=Zea mays OX=4577 PE=2 SV=2	zinc finger BED domain-containing protein RICESLEEPER 2-like [Hevea brasiliensis]
									TRINITY_DN34724_c0_g2	--		-5.04599	0.0174264	down	--	--	--	-5.04831	0.00641135	down	--	--	Molecular Function: nucleic acid binding (GO:0003676);; Molecular Function: RNA-directed DNA polymerase activity (GO:0003964);; Molecular Function: aspartic-type endopeptidase activity (GO:0004190);; Molecular Function: endonuclease activity (GO:0004519);; Molecular Function: zinc ion binding (GO:0008270);; Biological Process: DNA integration (GO:0015074);;	--|2e-62|nau:109224189|hypothetical protein	[R]	General function prediction only	Integrase core domain	Retrovirus-related Pol polyprotein from transposon TNT 1-94 OS=Nicotiana tabacum OX=4097 PE=2 SV=1	hypothetical protein CRG98_050339, partial [Punica granatum]
									TRINITY_DN36209_c0_g1	AT4G27270.1	Quinone_reductase_family_protein	-5.0458	0.0155242	down	-4.88612	0.00397543	down	-5.04973	0.00562157	down	[R]	General function prediction only	--	K03809|3e-82|qsu:112022000|K03809 wrbA; NAD(P)H dehydrogenase (quinone) [EC:1.6.5.2]	[R]	General function prediction only	NADPH-dependent FMN reductase;; Flavodoxin-like fold	Quinone-oxidoreductase QR2 OS=Triphysaria versicolor OX=64093 PE=1 SV=1	minor allergen Alt a 7 [Pyrenophora tritici-repentis Pt-1C-BFP]
									TRINITY_DN47446_c0_g3	AT5G28540.1	heat_shock_protein_70_(Hsp_70)_family_protein	-5.04	1.77e-13	down	-2.76	3.19e-15	down	-6.24	1.85e-11	down	[O]	Posttranslational modification, protein turnover, chaperones	Molecular Function: ATP binding (GO:0005524);; Cellular Component: cell wall (GO:0005618);; Cellular Component: nucleus (GO:0005634);; Cellular Component: nucleolus (GO:0005730);; Cellular Component: vacuole (GO:0005773);; Cellular Component: vacuolar membrane (GO:0005774);; Cellular Component: endoplasmic reticulum (GO:0005783);; Cellular Component: endoplasmic reticulum lumen (GO:0005788);; Cel…	K09490|2e-98|nta:107818867|K09490 HSPA5; heat shock 70kDa protein 5	[O]	Posttranslational modification, protein turnover, chaperones	Hsp70 protein;; NAD-specific glutamate dehydrogenase	Mediator of RNA polymerase II transcription subunit 37f OS=Arabidopsis thaliana OX=3702 GN=MED37F PE=1 SV=2	hypothetical protein AXX17_AT5G28890 [Arabidopsis thaliana]
									TRINITY_DN35337_c0_g2	--		-5.02767	0.0174583	down	-4.86857	0.00458972	down	-5.0275	0.00647042	down	--	--	Molecular Function: transmembrane receptor protein serine/threonine kinase activity (GO:0004675);; Molecular Function: structural constituent of cell wall (GO:0005199);; Molecular Function: ATP binding (GO:0005524);; Cellular Component: plasma membrane (GO:0005886);; Biological Process: protein phosphorylation (GO:0006468);; Biological Process: cell surface receptor signaling pathway (GO:0007166)…	--|1e-10|pper:18793100|hypothetical protein	[WV]	--	--	Proline-rich receptor-like protein kinase PERK8 OS=Arabidopsis thaliana OX=3702 GN=PERK8 PE=1 SV=1	hypothetical protein IQ06DRAFT_298700 [Stagonospora sp. SRC1lsM3a]
									TRINITY_DN39271_c0_g2	AT5G03860.1	malate_synthase	-5.02761	0.0148921	down	-4.86895	0.00377558	down	-5.03076	0.00535148	down	[C]	Energy production and conversion	Molecular Function: malate synthase activity (GO:0004474);; Biological Process: glyoxylate cycle (GO:0006097);; Biological Process: tricarboxylic acid cycle (GO:0006099);; Cellular Component: glyoxysome (GO:0009514);;	K01638|0.0|qsu:112000584|K01638 aceB; malate synthase [EC:2.3.3.9]	[C]	Energy production and conversion	Malate synthase	Malate synthase, glyoxysomal OS=Cucumis sativus OX=3659 PE=2 SV=2	malate synthase, partial [Parastagonospora nodorum]
									TRINITY_DN42309_c0_g1	AT3G63470.1	serine_carboxypeptidase-like_40	-5.02357	0.0148591	down	-4.86511	0.0037637	down	-5.02601	0.0053446	down	--	--	Molecular Function: serine-type carboxypeptidase activity (GO:0004185);; Cellular Component: extracellular region (GO:0005576);; Biological Process: proteolysis involved in cellular protein catabolic process (GO:0051603);;	K16297|1e-156|sind:105172131|K16297 SCPL-II; serine carboxypeptidase-like clade II [EC:3.4.16.-]	[OE]	--	Serine carboxypeptidase	Serine carboxypeptidase-like 40 OS=Arabidopsis thaliana OX=3702 GN=SCPL40 PE=2 SV=2	serine carboxypeptidase-like 40 [Sesamum indicum]
									TRINITY_DN56979_c2_g1	AT4G12440.1	adenine_phosphoribosyl_transferase_4	-5.02	6.5e-10	down	-8.03	2.87e-10	down	-1.95	4.12e-06	down	--	--	Molecular Function: adenine phosphoribosyltransferase activity (GO:0003999);; Cellular Component: cytosol (GO:0005829);; Biological Process: adenine salvage (GO:0006168);; Biological Process: AMP salvage (GO:0044209);;	K00759|2e-11|mesc:110606218|K00759 APRT; adenine phosphoribosyltransferase [EC:2.4.2.7]	[F]	Nucleotide transport and metabolism	--	Adenine phosphoribosyltransferase 4 OS=Arabidopsis thaliana OX=3702 GN=APT4 PE=1 SV=1	adenine phosphoribosyltransferase 4-like isoform X1 [Manihot esculenta]
									TRINITY_DN61371_c2_g4	--		-5.01953	0.0151829	down	--	--	--	--	--	--	--	--	Molecular Function: nucleic acid binding (GO:0003676);; Molecular Function: RNA-DNA hybrid ribonuclease activity (GO:0004523);; Molecular Function: metal ion binding (GO:0046872);;	--|3e-20|sly:101260201|hypothetical protein	[R]	General function prediction only	--	Putative ribonuclease H protein At1g65750 OS=Arabidopsis thaliana OX=3702 GN=At1g65750 PE=3 SV=1	Retrotransposon, unclassified-like protein [Theobroma cacao]
									TRINITY_DN47094_c0_g1	--		-5.01545	0.0158996	down	-4.85733	0.00408623	down	-5.01644	0.0057977	down	[G]	Carbohydrate transport and metabolism	Cellular Component: extracellular matrix (GO:0005578);; Cellular Component: vacuole (GO:0005773);; Molecular Function: xylan 1,4-beta-xylosidase activity (GO:0009044);; Cellular Component: plant-type cell wall (GO:0009505);; Biological Process: xylan catabolic process (GO:0045493);; Biological Process: L-arabinose metabolic process (GO:0046373);; Molecular Function: alpha-L-arabinofuranosidase ac…	K01209|5e-69|qsu:112034080|K01209 abfA; alpha-L-arabinofuranosidase [EC:3.2.1.55]	--	--	--	Alpha-L-arabinofuranosidase 1 OS=Arabidopsis thaliana OX=3702 GN=ASD1 PE=1 SV=1	glycoside hydrolase, partial [Pyrenochaeta sp. DS3sAY3a]
									TRINITY_DN46593_c1_g2	AT2G19750.1	Ribosomal_protein_S30_family_protein	-5.01543	0.0158889	down	-4.85756	0.00408616	down	-5.01809	0.00577049	down	--	--	Molecular Function: structural constituent of ribosome (GO:0003735);; Cellular Component: nucleolus (GO:0005730);; Biological Process: translation (GO:0006412);; Cellular Component: cytosolic small ribosomal subunit (GO:0022627);;	K02983|5e-19|oeu:111399447|K02983 RP-S30e; small subunit ribosomal protein S30e	[JO]	--	Ribosomal protein S30	40S ribosomal protein S30 OS=Arabidopsis thaliana OX=3702 GN=RPS30A PE=3 SV=3	40s ribosomal protein s30-a [Quercus suber]
									TRINITY_DN22772_c0_g1	--		-5.0134	0.0159849	down	-4.8555	0.00410752	down	-5.01487	0.00582084	down	--	--	Molecular Function: structural constituent of cell wall (GO:0005199);;	--|5e-19|nta:107800037|hypothetical protein	--	--	Ser-Thr-rich glycosyl-phosphatidyl-inositol-anchored membrane family	Vegetative cell wall protein gp1 OS=Chlamydomonas reinhardtii OX=3055 GN=GP1 PE=1 SV=1	hypothetical protein SNOG_15174 [Parastagonospora nodorum SN15]
									TRINITY_DN62669_c1_g1	AT2G20840.1	Secretory_carrier_membrane_protein_(SCAMP)_family_protein	-5.01	9.4e-12	down	-5.1	1.44e-12	down	-3.21	1.19e-11	down	--	--	Cellular Component: plasma membrane (GO:0005886);; Biological Process: protein transport (GO:0015031);; Cellular Component: integral component of membrane (GO:0016021);; Cellular Component: transport vesicle membrane (GO:0030658);;	K19995|1e-127|oeu:111375781|K19995 SCAMP; secretory carrier-associated membrane protein	[U]	Intracellular trafficking, secretion, and vesicular transport	SCAMP family;; SCAMP family	Secretory carrier-associated membrane protein 1 OS=Arabidopsis thaliana OX=3702 GN=SCAMP1 PE=2 SV=1	PREDICTED: secretory carrier-associated membrane protein 1 [Erythranthe guttata]
									TRINITY_DN47735_c1_g1	AT1G07070.1	Ribosomal_protein_L35Ae_family_protein	-5.0051	0.0177763	down	--	--	--	--	--	--	[J]	Translation, ribosomal structure and biogenesis	Molecular Function: structural constituent of ribosome (GO:0003735);; Cellular Component: cytosol (GO:0005829);; Biological Process: translation (GO:0006412);; Cellular Component: cytosolic large ribosomal subunit (GO:0022625);;	K02917|1e-54|qsu:112001304|K02917 RP-L35Ae; large subunit ribosomal protein L35Ae	[J]	Translation, ribosomal structure and biogenesis	Ribosomal protein L35Ae;; RimM N-terminal domain	60S ribosomal protein L35a-1 OS=Arabidopsis thaliana OX=3702 GN=RPL35AA PE=3 SV=1	hypothetical protein B5807_11486 [Epicoccum nigrum]
									TRINITY_DN48180_c1_g1	AT4G10450.1	Ribosomal_protein_L6_family	-5.00297	0.018483	down	--	--	--	--	--	--	[J]	Translation, ribosomal structure and biogenesis	Biological Process: cytoplasmic translation (GO:0002181);; Molecular Function: RNA binding (GO:0003723);; Molecular Function: structural constituent of ribosome (GO:0003735);; Molecular Function: rRNA binding (GO:0019843);; Cellular Component: cytosolic large ribosomal subunit (GO:0022625);;	K02940|1e-110|qsu:112006162|K02940 RP-L9e; large subunit ribosomal protein L9e	[J]	Translation, ribosomal structure and biogenesis	Ribosomal protein L6	60S ribosomal protein L9 OS=Oryza sativa subsp. japonica OX=39947 GN=RPL9 PE=2 SV=3	60s ribosomal protein-like protein l9 [Pyrenochaeta sp. DS3sAY3a]
									TRINITY_DN69476_c0_g1	--		-5.00266	0.0231429	down	-4.84458	0.00630721	down	-5.00125	0.00888304	down	--	--	--	--	--	--	--	--	hypothetical protein SNOG_07791 [Parastagonospora nodorum SN15]
									TRINITY_DN60905_c0_g3	ATMG00820.1	Reverse_transcriptase_(RNA-dependent_DNA_polymerase)	-5	1.01e-07	down	-7.7	2.23e-09	down	-4.43	5.12e-09	down	--	--	--	--|2e-38|ccaj:109791608|hypothetical protein	[R]	General function prediction only	--	Retrovirus-related Pol polyprotein from transposon RE2 OS=Arabidopsis thaliana OX=3702 GN=RE2 PE=4 SV=1	hypothetical protein VITISV_039158 [Vitis vinifera]
									TRINITY_DN49323_c0_g4	AT1G08830.1	copper/zinc_superoxide_dismutase_1	-4.98865	0.00477314	down	-5.79	8.79e-05	down	-5.95	0.000163163	down	[P]	Inorganic ion transport and metabolism	Molecular Function: superoxide dismutase activity (GO:0004784);; Cellular Component: cytoplasm (GO:0005737);; Molecular Function: metal ion binding (GO:0046872);;	K04565|1e-102|qsu:111998169|K04565 SOD1; superoxide dismutase, Cu-Zn family [EC:1.15.1.1]	[P]	Inorganic ion transport and metabolism	Copper/zinc superoxide dismutase (SODC)	Superoxide dismutase [Cu-Zn] OS=Solidago canadensis var. scabra OX=59294 GN=SODCC PE=2 SV=3	superoxide dismutase [Clohesyomyces aquaticus]
									TRINITY_DN60802_c5_g1	AT4G38180.1	FAR1-related_sequence_5	-4.96104	0.0190331	down	--	--	--	--	--	--	--	--	Cellular Component: nucleus (GO:0005634);; Biological Process: regulation of transcription, DNA-templated (GO:0006355);; Molecular Function: zinc ion binding (GO:0008270);;	--|5e-69|vvi:104879509|hypothetical protein	--	--	MULE transposase domain	Protein FAR1-RELATED SEQUENCE 5 OS=Arabidopsis thaliana OX=3702 GN=FRS5 PE=1 SV=1	PREDICTED: protein FAR1-RELATED SEQUENCE 5-like [Vitis vinifera]
									TRINITY_DN56433_c0_g2	--		-4.96	0.000424053	down	--	--	--	--	--	--	--	--	--	--|2e-08|lsv:111884436|hypothetical protein	--	--	--	--	hypothetical protein LSAT_5X70821 [Lactuca sativa]
									TRINITY_DN68012_c0_g1	--		-4.95678	0.0192197	down	-4.7978	0.00521053	down	-4.96066	0.00709265	down	--	--	--	--|3e-24|qsu:112029492|hypothetical protein	--	--	MAPEG family	--	hypothetical protein SNOG_06880 [Parastagonospora nodorum SN15]
									TRINITY_DN48821_c3_g1	--		-4.95464	0.0186664	down	--	--	--	-4.95727	0.00686869	down	--	--	--	--	--	--	--	--	S-antigen protein [Symbiodinium microadriaticum]
									TRINITY_DN51356_c5_g1	AT5G33370.2	GDSL-like_Lipase/Acylhydrolase_superfamily_protein	-4.95	1.87e-25	down	-4.28	1.18e-30	down	-9.62	1.18e-14	down	--	--	Cellular Component: extracellular region (GO:0005576);; Biological Process: lipid catabolic process (GO:0016042);; Molecular Function: hydrolase activity, acting on ester bonds (GO:0016788);;	--|1e-167|sind:105161165|hypothetical protein	--	--	GDSL-like Lipase/Acylhydrolase	GDSL esterase/lipase At5g33370 OS=Arabidopsis thaliana OX=3702 GN=At5g33370 PE=2 SV=1	GDSL esterase/lipase At5g33370 [Sesamum indicum]
									TRINITY_DN66263_c0_g1	AT1G53750.1	regulatory_particle_triple-A_1A	-4.94614	0.0193957	down	--	--	--	-4.94726	0.00721023	down	[O]	Posttranslational modification, protein turnover, chaperones	Cellular Component: proteasome complex (GO:0000502);; Molecular Function: ATP binding (GO:0005524);; Cellular Component: nucleus (GO:0005634);; Cellular Component: cytoplasm (GO:0005737);; Molecular Function: hydrolase activity (GO:0016787);; Biological Process: protein catabolic process (GO:0030163);;	K03061|1e-21|brp:103867020|K03061 PSMC2; 26S proteasome regulatory subunit T1	[O]	Posttranslational modification, protein turnover, chaperones	--	26S proteasome regulatory subunit 7 OS=Prunus persica OX=3760 GN=RPT1 PE=2 SV=1	26S proteasome ATPase subunit, partial [Lupinus albus]
									TRINITY_DN53410_c1_g1	--		-4.944	0.0191247	down	2.14	7.04e-05	up	5.07	1.73e-34	up	--	--	Molecular Function: structural constituent of cell wall (GO:0005199);; Cellular Component: extracellular region (GO:0005576);; Cellular Component: primary cell wall (GO:0009530);; Biological Process: plant-type cell wall organization (GO:0009664);;	--|2e-74|han:110942249|hypothetical protein	--	--	Extensin-like region	Extensin-3 OS=Arabidopsis thaliana OX=3702 GN=EXT3 PE=1 SV=3	extensin-3-like [Helianthus annuus]
									TRINITY_DN49198_c0_g5	AT3G10920.1	manganese_superoxide_dismutase_1	-4.9397	0.0196818	down	-4.78165	0.00536651	down	-4.9423	0.0073019	down	[P]	Inorganic ion transport and metabolism	Molecular Function: superoxide dismutase activity (GO:0004784);; Molecular Function: copper ion binding (GO:0005507);; Cellular Component: mitochondrion (GO:0005739);; Cellular Component: mitochondrial matrix (GO:0005759);; Biological Process: response to salt stress (GO:0009651);; Biological Process: embryo development ending in seed dormancy (GO:0009793);; Biological Process: response to zinc i…	K04564|1e-126|qsu:112014676|K04564 SOD2; superoxide dismutase, Fe-Mn family [EC:1.15.1.1]	[P]	Inorganic ion transport and metabolism	Iron/manganese superoxide dismutases, C-terminal domain;; Iron/manganese superoxide dismutases, alpha-hairpin domain	Superoxide dismutase [Mn] 1, mitochondrial OS=Arabidopsis thaliana OX=3702 GN=MSD1 PE=1 SV=2	manganese and iron superoxide dismutase [Stagonospora sp. SRC1lsM3a]
									TRINITY_DN63654_c0_g2	AT1G28570.1	SGNH_hydrolase-type_esterase_superfamily_protein	-4.93756	0.0199095	down	--	--	--	--	--	--	--	--	Biological Process: alkaloid metabolic process (GO:0009820);; Molecular Function: acetylajmaline esterase activity (GO:0033879);;	--|7e-33|sind:105158729|hypothetical protein	--	--	--	Acetylajmalan esterase OS=Rauvolfia serpentina OX=4060 GN=AAE PE=1 SV=1	acetylajmalan esterase [Sesamum indicum]
									TRINITY_DN65226_c1_g1	AT1G56070.1	Ribosomal_protein_S5/Elongation_factor_G/III/V_family_protein	-4.93321	0.0208193	down	--	--	--	2.18105	0.000657617	up	[J]	Translation, ribosomal structure and biogenesis	Molecular Function: mRNA binding (GO:0003729);; Molecular Function: translation elongation factor activity (GO:0003746);; Molecular Function: GTPase activity (GO:0003924);; Molecular Function: copper ion binding (GO:0005507);; Molecular Function: GTP binding (GO:0005525);; Cellular Component: nucleolus (GO:0005730);; Cellular Component: vacuolar membrane (GO:0005774);; Cellular Component: cytosol…	K03234|0.0|qsu:111993172|K03234 EEF2; elongation factor 2	[J]	Translation, ribosomal structure and biogenesis	Elongation factor Tu GTP binding domain;; Elongation factor Tu domain 2;; Elongation Factor G, domain II	Elongation factor 2 OS=Arabidopsis thaliana OX=3702 GN=LOS1 PE=1 SV=1	GTPase [Ascochyta rabiei]
									TRINITY_DN63768_c1_g5	AT5G23740.1	ribosomal_protein_S11-beta	-4.92885	0.0218667	down	2.66	7.58e-08	up	-4.93039	0.00822976	down	[J]	Translation, ribosomal structure and biogenesis	Molecular Function: structural constituent of ribosome (GO:0003735);; Biological Process: translation (GO:0006412);; Cellular Component: membrane (GO:0016020);; Molecular Function: rRNA binding (GO:0019843);; Cellular Component: cytosolic small ribosomal subunit (GO:0022627);;	K02949|2e-19|sind:105170169|K02949 RP-S11e; small subunit ribosomal protein S11e	[J]	Translation, ribosomal structure and biogenesis	--	40S ribosomal protein S11-3 OS=Arabidopsis thaliana OX=3702 GN=RPS11C PE=2 SV=2	40S ribosomal protein S11 [Handroanthus impetiginosus]
									TRINITY_DN45386_c0_g2	AT3G51240.1	flavanone_3-hydroxylase	-4.9025	0.00507479	down	-3.84184	0.00418316	down	-4.9049	0.00179166	down	[R]	General function prediction only	Biological Process: flavonoid biosynthetic process (GO:0009813);; Molecular Function: L-ascorbic acid binding (GO:0031418);; Molecular Function: naringenin 3-dioxygenase activity (GO:0045486);; Molecular Function: metal ion binding (GO:0046872);;	K00475|0.0|dzi:111292793|K00475 F3H; naringenin 3-dioxygenase [EC:1.14.11.9]	[QR]	--	2OG-Fe(II) oxygenase superfamily;; non-haem dioxygenase in morphine synthesis N-terminal	Naringenin,2-oxoglutarate 3-dioxygenase (Fragment) OS=Petunia hybrida OX=4102 GN=AN3 PE=1 SV=1	PREDICTED: flavanone 3-dioxygenase-like [Erythranthe guttata]
									TRINITY_DN50689_c1_g3	AT4G23160.2	cysteine-rich_RECEPTOR-like_kinase	-4.90081	0.0297689	down	-4.74134	0.00905976	down	-4.90707	0.0116821	down	--	--	--	--|1e-108|cit:112499574|hypothetical protein	[R]	General function prediction only	Reverse transcriptase (RNA-dependent DNA polymerase)	Retrovirus-related Pol polyprotein from transposon RE1 OS=Arabidopsis thaliana OX=3702 GN=RE1 PE=2 SV=1	hypothetical protein F511_36903 [Dorcoceras hygrometricum]
									TRINITY_DN63219_c1_g1	--		-4.90081	0.0297689	down	--	--	--	-4.90707	0.0116821	down	--	--	--	--	--	--	--	--	hypothetical protein A9Z42_0021800 [Trichoderma parareesei]
									TRINITY_DN48996_c0_g4	--		-4.9	0.000546722	down	--	--	--	--	--	--	[L]	Replication, recombination and repair	Molecular Function: RNA-directed DNA polymerase activity (GO:0003964);; Molecular Function: RNA-directed 5'-3' RNA polymerase activity (GO:0003968);; Cellular Component: mitochondrion (GO:0005739);;	--|1e-87|pmum:107881954|hypothetical protein	[R]	General function prediction only	Reverse transcriptase (RNA-dependent DNA polymerase)	RNA-directed DNA polymerase homolog OS=Oenothera berteroana OX=3950 PE=4 SV=1	PREDICTED: RNA-directed DNA polymerase homolog [Prunus mume]
									TRINITY_DN65931_c5_g1	--		-4.89126	0.00562509	down	--	--	--	--	--	--	--	--	--	--	--	--	--	--	YALIA101S03e07206g1_1 [Yarrowia lipolytica]
									TRINITY_DN50219_c2_g1	AT5G45960.1	GDSL-like_Lipase/Acylhydrolase_superfamily_protein	-4.88	4.58e-09	down	-3.59	2.91e-11	down	-4.9	4.7e-10	down	--	--	Cellular Component: extracellular region (GO:0005576);; Biological Process: lipid catabolic process (GO:0016042);; Molecular Function: hydrolase activity, acting on ester bonds (GO:0016788);;	--|1e-106|sind:105175597|hypothetical protein	--	--	GDSL-like Lipase/Acylhydrolase	GDSL esterase/lipase At5g45960 OS=Arabidopsis thaliana OX=3702 GN=At5g45960 PE=2 SV=1	GDSL esterase/lipase At5g45960 [Sesamum indicum]
									TRINITY_DN51846_c0_g2	AT1G11910.1	aspartic_proteinase_A1	-4.87557	0.0240944	down	-4.71635	0.00695342	down	-4.87814	0.00914039	down	--	--	Molecular Function: endopeptidase activity (GO:0004175);; Molecular Function: aspartic-type endopeptidase activity (GO:0004190);; Cellular Component: vacuole (GO:0005773);; Cellular Component: cytosol (GO:0005829);; Biological Process: proteolysis (GO:0006508);; Biological Process: lipid metabolic process (GO:0006629);; Cellular Component: plasmodesma (GO:0009506);; Biological Process: response t…	K01381|1e-152|qsu:112020718|K01381 PEP4; saccharopepsin [EC:3.4.23.25]	[O]	Posttranslational modification, protein turnover, chaperones	Eukaryotic aspartyl protease;; Xylanase inhibitor N-terminal	Aspartic proteinase A1 OS=Arabidopsis thaliana OX=3702 GN=APA1 PE=1 SV=1	aspartyl proteinase [Stagonospora sp. SRC1lsM3a]
									TRINITY_DN45101_c0_g1	AT1G09590.1	Translation_protein_SH3-like_family_protein	-4.87337	0.0255242	down	--	--	--	--	--	--	[J]	Translation, ribosomal structure and biogenesis	Molecular Function: structural constituent of ribosome (GO:0003735);; Biological Process: translation (GO:0006412);; Cellular Component: cytosolic large ribosomal subunit (GO:0022625);;	K02889|3e-93|qsu:112002980|K02889 RP-L21e; large subunit ribosomal protein L21e	[J]	Translation, ribosomal structure and biogenesis	Ribosomal protein L21e	60S ribosomal protein L21-2 OS=Arabidopsis thaliana OX=3702 GN=RPL21E PE=2 SV=1	hypothetical protein B5807_10855 [Epicoccum nigrum]
									TRINITY_DN52739_c1_g1	--		-4.87118	0.0286722	down	-4.71192	0.0086498	down	-4.87109	0.0113208	down	--	--	--	--	--	--	--	--	hypothetical protein AK812_SmicGene41113 [Symbiodinium microadriaticum]
									TRINITY_DN56274_c1_g1	AT3G46710.1	NB-ARC_domain-containing_disease_resistance_protein	-4.86882	0.0255937	down	-4.71026	0.00747803	down	--	--	--	--	--	Molecular Function: ATP binding (GO:0005524);; Cellular Component: plasma membrane (GO:0005886);; Biological Process: defense response (GO:0006952);; Biological Process: signal transduction (GO:0007165);; Molecular Function: ADP binding (GO:0043531);;	--|1e-13|ini:109184011|hypothetical protein	[T]	Signal transduction mechanisms	--	Disease resistance RPP13-like protein 4 OS=Arabidopsis thaliana OX=3702 GN=RPP13L4 PE=1 SV=2	hypothetical protein MIMGU_mgv1a023002mg [Erythranthe guttata]
									TRINITY_DN60568_c0_g1	AT5G19770.1	tubulin_alpha-3	-4.86432	0.0276404	down	-4.70535	0.00830259	down	-4.86393	0.0108492	down	--	--	Molecular Function: GTPase activity (GO:0003924);; Molecular Function: structural constituent of cytoskeleton (GO:0005200);; Molecular Function: GTP binding (GO:0005525);; Cellular Component: cytoplasm (GO:0005737);; Cellular Component: microtubule (GO:0005874);; Biological Process: microtubule-based process (GO:0007017);;	K07374|6e-09|boe:106322069|K07374 TUBA; tubulin alpha	[Z]	Cytoskeleton	--	Tubulin alpha-2 chain (Fragment) OS=Anemia phyllitidis OX=12940 GN=TUBA2 PE=2 SV=1	hypothetical protein TSUD_400220 [Trifolium subterraneum]
									TRINITY_DN68670_c0_g1	--		-4.85748	0.0255381	down	-4.69944	0.00747956	down	-4.86054	0.00975598	down	--	--	--	--|2e-07|bna:106417299|hypothetical protein	--	--	--	--	uncharacterized protein LOC106417299 [Brassica napus]
									TRINITY_DN60523_c2_g1	AT1G65349.1	hypothetical_protein	-4.85293	0.0257848	down	-4.69504	0.00757998	down	-4.85518	0.00988501	down	--	--	Cellular Component: nucleus (GO:0005634);; Cellular Component: cytoplasm (GO:0005737);; Biological Process: ubiquitin-dependent protein catabolic process (GO:0006511);;	K08770|1e-131|vra:106777512|K08770 UBC; ubiquitin C	[OR]	--	Ubiquitin family;; Ubiquitin-2 like Rad60 SUMO-like;; Ubiquitin-like domain;; DUF2407 ubiquitin-like domain;; Ubiquitin-2 like Rad60 SUMO-like	Polyubiquitin 11 OS=Arabidopsis thaliana OX=3702 GN=UBQ11 PE=2 SV=1	hypothetical protein PENSOL_c008G11255, partial [Penicillium solitum]
									TRINITY_DN54974_c1_g1	--		-4.8506	0.0268822	down	-4.6929	0.00799854	down	-4.85337	0.0103774	down	--	--	--	--|5e-59|han:110944869|hypothetical protein	--	--	Zinc knuckle	--	hypothetical protein VITISV_011340 [Vitis vinifera]
									TRINITY_DN65973_c1_g1	AT1G74960.1	fatty_acid_biosynthesis_1	-4.84362	0.0293579	down	--	--	--	-4.84418	0.0115666	down	[IQ]	--	Molecular Function: 3-oxoacyl-[acyl-carrier-protein] synthase activity (GO:0004315);; Biological Process: fatty acid biosynthetic process (GO:0006633);; Biological Process: unsaturated fatty acid biosynthetic process (GO:0006636);; Cellular Component: chloroplast (GO:0009507);; Cellular Component: plastid (GO:0009536);; Cellular Component: chloroplast stroma (GO:0009570);; Biological Process: col…	K14550|9e-11|sind:105179268|K14550 UTP10; U3 small nucleolar RNA-associated protein 10	[IQ]	--	--	3-oxoacyl-[acyl-carrier-protein] synthase II, chloroplastic OS=Arabidopsis thaliana OX=3702 GN=KAS2 PE=1 SV=1	uncharacterized protein A4U43_C03F13530 [Asparagus officinalis]
									TRINITY_DN64971_c0_g6	AT5G42830.1	HXXXD-type_acyl-transferase_family_protein	-4.84	3.19e-28	down	-2.24	2.84e-25	down	-5.1	1.35e-29	down	--	--	--	--|2e-69|sind:105157098|hypothetical protein	--	--	Transferase family	Protein ENHANCED PSEUDOMONAS SUSCEPTIBILTY 1 OS=Arabidopsis thaliana OX=3702 GN=EPS1 PE=2 SV=1	uncharacterized acetyltransferase At3g50280-like [Sesamum indicum]
									TRINITY_DN66820_c4_g5	AT4G20520.1	RNA_binding_/_RNA-directed_DNA_polymerase	-4.83	2.68e-07	down	-7.53	5.89e-09	down	-7.69	6.34e-09	down	--	--	--	--|2e-66|spen:107027648|hypothetical protein	[R]	General function prediction only	zinc-binding in reverse transcriptase	--	Putative ribonuclease H protein [Dendrobium catenatum]
									TRINITY_DN42291_c0_g2	--		-4.8041	0.0352198	down	-4.64485	0.0112315	down	-4.8098	0.014009	down	--	--	--	--|1e-117|sind:105158774|hypothetical protein	--	--	--	--	hypothetical protein CDL12_14275 [Handroanthus impetiginosus]
									TRINITY_DN50352_c3_g1	AT1G07660.1	Histone_superfamily_protein	-4.80252	0.0079905	down	--	--	--	--	--	--	[B]	Chromatin structure and dynamics	Cellular Component: nuclear nucleosome (GO:0000788);; Molecular Function: DNA binding (GO:0003677);; Cellular Component: nucleolus (GO:0005730);; Cellular Component: vacuolar membrane (GO:0005774);; Cellular Component: cytosol (GO:0005829);; Cellular Component: plasma membrane (GO:0005886);; Biological Process: nucleosome assembly (GO:0006334);; Biological Process: response to water deprivation (…	K11254|4e-67|qsu:112037787|K11254 H4; histone H4	[B]	Chromatin structure and dynamics	Centromere kinetochore component CENP-T histone fold;; TATA box binding protein associated factor (TAF);; Histone-like transcription factor (CBF/NF-Y) and archaeal histone	Histone H4 OS=Glycine max OX=3847 PE=3 SV=1	unnamed protein product [Fusarium graminearum]
									TRINITY_DN54462_c0_g1	--		-4.78474	0.032063	down	--	--	--	--	--	--	--	--	Molecular Function: RNA binding (GO:0003723);; Molecular Function: endonuclease activity (GO:0004519);; Biological Process: RNA modification (GO:0009451);; Cellular Component: intracellular membrane-bounded organelle (GO:0043231);;	--|3e-18|sind:105161423|hypothetical protein	[R]	General function prediction only	--	Pentatricopeptide repeat-containing protein At2g37310 OS=Arabidopsis thaliana OX=3702 GN=PCMP-E49 PE=2 SV=1	pentatricopeptide repeat-containing protein At2g37310 [Sesamum indicum]
									TRINITY_DN53528_c0_g1	AT4G20820.1	FAD-binding_Berberine_family_protein	-4.77993	0.0310394	down	2.63	4.59e-06	up	4.63	5.8e-24	up	[C]	Energy production and conversion	Cellular Component: extracellular region (GO:0005576);; Cellular Component: cell wall (GO:0005618);; Molecular Function: oxidoreductase activity, acting on CH-OH group of donors (GO:0016614);; Molecular Function: flavin adenine dinucleotide binding (GO:0050660);;	--|0.0|sind:105175940|hypothetical protein	--	--	FAD binding domain;; Berberine and berberine like	Berberine bridge enzyme-like 18 OS=Arabidopsis thaliana OX=3702 GN=At4g20820 PE=3 SV=1	berberine bridge enzyme-like 18 [Sesamum indicum]
									TRINITY_DN56349_c1_g1	AT1G52343.1	transmembrane_protein	-4.77857	0.00096339	down	-4.57	0.00021349	down	1.17619	0.00928875	up	--	--	--	--|7e-80|sind:105157618|hypothetical protein	--	--	--	--	hypothetical protein MIMGU_mgv1a019322mg [Erythranthe guttata]
									TRINITY_DN69016_c0_g1	--		-4.76058	0.0343817	down	-4.60281	0.0109515	down	-4.76242	0.0136751	down	--	--	--	--|1e-30|qsu:112037590|hypothetical protein	--	--	--	--	hypothetical protein IQ06DRAFT_297934 [Stagonospora sp. SRC1lsM3a]
									TRINITY_DN64841_c1_g4	--		-4.75559	0.0370097	down	--	--	--	--	--	--	--	--	--	K11674|1e-09|sind:105171097|K11674 MCRS1; microspherule protein 1	--	--	--	--	uncharacterized protein LOC105171097 [Sesamum indicum]
									TRINITY_DN49941_c2_g1	AT1G66580.1	senescence_associated_gene_24	-4.75537	0.042398	down	--	--	--	2.09116	0.00900741	up	[J]	Translation, ribosomal structure and biogenesis	Biological Process: ribosomal large subunit assembly (GO:0000027);; Molecular Function: structural constituent of ribosome (GO:0003735);; Biological Process: translation (GO:0006412);; Cellular Component: cytosolic large ribosomal subunit (GO:0022625);;	K02866|1e-147|qsu:112037786|K02866 RP-L10e; large subunit ribosomal protein L10e	[J]	Translation, ribosomal structure and biogenesis	Ribosomal protein L16p/L10e	60S ribosomal protein L10-1 OS=Oryza sativa subsp. japonica OX=39947 GN=SC34 PE=2 SV=1	structural constituent of ribosome [Ascochyta rabiei]
									TRINITY_DN46581_c0_g1	AT1G52300.1	Zinc-binding_ribosomal_protein_family_protein	-4.75292	0.0412239	down	-4.59551	0.013828	down	-4.7564	0.0168696	down	[J]	Translation, ribosomal structure and biogenesis	Molecular Function: RNA binding (GO:0003723);; Molecular Function: structural constituent of ribosome (GO:0003735);; Biological Process: translation (GO:0006412);; Molecular Function: rRNA binding (GO:0019843);; Cellular Component: cytosolic large ribosomal subunit (GO:0022625);; Cellular Component: cytosolic ribosome (GO:0022626);; Molecular Function: metal ion binding (GO:0046872);;	K02922|1e-40|psom:113349060|K02922 RP-L37e; large subunit ribosomal protein L37e	[J]	Translation, ribosomal structure and biogenesis	Ribosomal protein L37e	60S ribosomal protein L37-2 OS=Arabidopsis thaliana OX=3702 GN=RPL37B PE=3 SV=2	hypothetical protein IQ06DRAFT_289894 [Stagonospora sp. SRC1lsM3a]
									TRINITY_DN61668_c0_g3	AT2G03270.1	DNA-binding_protein	-4.74795	0.0416764	down	-4.5906	0.0140219	down	-4.75054	0.0171035	down	--	--	--	--|1e-10|nnu:104597465|hypothetical protein	--	--	--	--	hypothetical protein T459_08736 [Capsicum annuum]
									TRINITY_DN66816_c1_g5	--		-4.74789	0.0430345	down	--	--	--	--	--	--	--	--	Molecular Function: RNA binding (GO:0003723);; Molecular Function: endonuclease activity (GO:0004519);; Biological Process: RNA modification (GO:0009451);; Cellular Component: intracellular membrane-bounded organelle (GO:0043231);;	--|6e-24|sind:105161423|hypothetical protein	[R]	General function prediction only	--	Pentatricopeptide repeat-containing protein At2g37310 OS=Arabidopsis thaliana OX=3702 GN=PCMP-E49 PE=2 SV=1	pentatricopeptide repeat-containing protein At2g37310 [Sesamum indicum]
									TRINITY_DN64360_c3_g3	--		-4.74	6.52e-13	down	--	--	--	-1.42	0.000119433	down	--	--	--	--|5e-10|sind:105162617|hypothetical protein	--	--	--	--	uncharacterized protein LOC105162617 [Sesamum indicum]
									TRINITY_DN52239_c3_g2	AT1G62020.1	Coatomer%2C_alpha_subunit	-4.7311	0.0107478	down	-2.09612	0.0410362	down	--	--	--	--	--	Cellular Component: Golgi membrane (GO:0000139);; Molecular Function: structural molecule activity (GO:0005198);; Cellular Component: cytosol (GO:0005829);; Cellular Component: plasma membrane (GO:0005886);; Biological Process: intracellular protein transport (GO:0006886);; Biological Process: ER to Golgi vesicle-mediated transport (GO:0006888);; Biological Process: retrograde vesicle-mediated tr…	K05236|9e-25|sind:105159316|K05236 COPA; coatomer subunit alpha	[U]	Intracellular trafficking, secretion, and vesicular transport	Coatomer (COPI) alpha subunit C-terminus	Coatomer subunit alpha-1 OS=Arabidopsis thaliana OX=3702 GN=At1g62020 PE=2 SV=2	PREDICTED: coatomer subunit alpha-1-like [Malus domestica]
									TRINITY_DN52976_c0_g4	AT1G24260.1	K-box_region_and_MADS-box_transcription_factor_family_protein	-4.72788	0.000961557	down	-3.22	0.000215659	down	-5.61	0.00011258	down	[K]	Transcription	Biological Process: MAPK cascade (GO:0000165);; Molecular Function: RNA polymerase II regulatory region sequence-specific DNA binding (GO:0000977);; Molecular Function: DNA-binding transcription factor activity (GO:0003700);; Cellular Component: nucleus (GO:0005634);; Biological Process: transcription, DNA-templated (GO:0006351);; Biological Process: positive regulation of transcription by RNA po…	--|1e-138|ini:109193395|hypothetical protein	[K]	Transcription	SRF-type transcription factor (DNA-binding and dimerisation domain);; K-box region	Agamous-like MADS-box protein AGL9 homolog OS=Petunia hybrida OX=4102 GN=FBP2 PE=1 SV=2	MADS-box protein AGL2 subfamily [Coffea arabica]
									TRINITY_DN49613_c0_g3	--		-4.70598	0.0475648	down	-4.54651	0.0163719	down	-4.70789	0.0198608	down	[E]	Amino acid transport and metabolism	--	K00108|4e-08|qsu:112018633|K00108 betA; choline dehydrogenase [EC:1.1.99.1]	[R]	General function prediction only	GMC oxidoreductase	--	alcohol oxidase p68 [Alternaria alternata]
									TRINITY_DN47757_c0_g2	AT5G27770.1	Ribosomal_L22e_protein_family	-4.6981	0.042673	down	--	--	--	--	--	--	--	--	Biological Process: cytoplasmic translation (GO:0002181);; Molecular Function: mRNA binding (GO:0003729);; Molecular Function: structural constituent of ribosome (GO:0003735);; Cellular Component: nucleolus (GO:0005730);; Cellular Component: cytosol (GO:0005829);; Cellular Component: plasma membrane (GO:0005886);; Cellular Component: membrane (GO:0016020);; Cellular Component: cytosolic large rib…	K02891|4e-55|qsu:112023050|K02891 RP-L22e; large subunit ribosomal protein L22e	[J]	Translation, ribosomal structure and biogenesis	Ribosomal L22e protein family	60S ribosomal protein L22-3 OS=Arabidopsis thaliana OX=3702 GN=RPL22C PE=2 SV=1	structural constituent of ribosome [Ascochyta rabiei]
									TRINITY_DN67764_c0_g1	--		-4.69799	0.0395837	down	-4.5389	0.0132454	down	-4.70158	0.0159687	down	--	--	--	--|2e-32|qsu:111983597|hypothetical protein	--	--	Domain of unknown function (DUF1772)	--	hypothetical protein SNOG_14789 [Parastagonospora nodorum SN15]
									TRINITY_DN64682_c0_g1	--		-4.69033	0.0393973	down	--	--	--	-4.6936	0.0158796	down	--	--	--	--|8e-14|sind:105165121|hypothetical protein	--	--	--	--	hypothetical protein CDL12_09472 [Handroanthus impetiginosus]
									TRINITY_DN60509_c0_g3	--		-4.68266	0.040018	down	--	--	--	--	--	--	--	--	--	--|4e-06|lsv:111919463|hypothetical protein	--	--	--	--	--
									TRINITY_DN51582_c2_g1	--		-4.68024	0.0123148	down	-4.52136	0.00368508	down	-2.80517	0.0317925	down	--	--	Cellular Component: nucleus (GO:0005634);; Biological Process: defense response (GO:0006952);;	--|7e-28|sind:105156738|hypothetical protein	--	--	NPR1 interacting	Protein NEGATIVE REGULATOR OF RESISTANCE OS=Oryza sativa subsp. japonica OX=39947 GN=NRR PE=1 SV=1	hypothetical protein CDL12_22223 [Handroanthus impetiginosus]
									TRINITY_DN66899_c1_g1	AT3G23990.1	heat_shock_protein_60	-4.68	4.48e-42	down	--	--	--	--	--	--	[O]	Posttranslational modification, protein turnover, chaperones	Molecular Function: copper ion binding (GO:0005507);; Molecular Function: ATP binding (GO:0005524);; Cellular Component: mitochondrion (GO:0005739);; Cellular Component: mitochondrial matrix (GO:0005759);; Cellular Component: vacuolar membrane (GO:0005774);; Cellular Component: cytosol (GO:0005829);; Biological Process: 'de novo' protein folding (GO:0006458);; Biological Process: mitochondrion or…	K04077|6e-59|sind:105171838|K04077 groEL; chaperonin GroEL	[O]	Posttranslational modification, protein turnover, chaperones	TCP-1/cpn60 chaperonin family	Chaperonin CPN60, mitochondrial OS=Arabidopsis thaliana OX=3702 GN=CPN60 PE=1 SV=2	Mitochondrial chaperonin, Cpn60/Hsp60p [Handroanthus impetiginosus]
									TRINITY_DN18912_c0_g1	AT4G37980.1	cinnamyl_alcohol_dehydrogenase_7	-4.67746	0.0451731	down	-4.51947	0.0156414	down	-4.68163	0.0185892	down	[R]	General function prediction only	Molecular Function: zinc ion binding (GO:0008270);; Biological Process: response to bacterium (GO:0009617);; Biological Process: lignin biosynthetic process (GO:0009809);; Molecular Function: cinnamyl-alcohol dehydrogenase activity (GO:0045551);; Molecular Function: sinapyl alcohol dehydrogenase activity (GO:0052747);;	--|1e-104|qsu:112011292|hypothetical protein	[Q]	Secondary metabolites biosynthesis, transport and catabolism	Alcohol dehydrogenase GroES-like domain;; Zinc-binding dehydrogenase	Cinnamyl alcohol dehydrogenase 7 OS=Arabidopsis thaliana OX=3702 GN=CAD7 PE=1 SV=2	alcohol dehydrogenase [Stagonospora sp. SRC1lsM3a]
									TRINITY_DN30865_c0_g1	--		-4.67237	0.0421356	down	-4.5142	0.01436	down	-4.6735	0.017238	down	--	--	--	--	[E]	Amino acid transport and metabolism	Trypsin;; Trypsin-like peptidase domain	--	trypsin-like protease-like protein 1 [Stagonospora sp. SRC1lsM3a]
									TRINITY_DN70715_c0_g1	--		-4.67231	0.0435943	down	-4.51444	0.015009	down	-4.67555	0.0178685	down	[M]	Cell wall/membrane/envelope biogenesis	Molecular Function: transporter activity (GO:0005215);; Cellular Component: cytoplasm (GO:0005737);; Cellular Component: mitochondrion (GO:0005739);; Cellular Component: vacuole (GO:0005773);; Cellular Component: vacuolar membrane (GO:0005774);; Cellular Component: endoplasmic reticulum (GO:0005783);; Cellular Component: Golgi apparatus (GO:0005794);; Cellular Component: plasma membrane (GO:00058…	--|7e-06|sind:105169884|hypothetical protein	[M]	Cell wall/membrane/envelope biogenesis	Lipocalin-like domain	Temperature-induced lipocalin-1 OS=Arabidopsis thaliana OX=3702 GN=TIL PE=1 SV=1	Calycin-like protein [Stagonospora sp. SRC1lsM3a]
									TRINITY_DN55526_c0_g1	AT3G23220.1	Integrase-type_DNA-binding_superfamily_protein	-4.66709	0.0109332	down	-5.47	0.000289085	down	--	--	--	--	--	Molecular Function: DNA-binding transcription factor activity (GO:0003700);; Cellular Component: nucleus (GO:0005634);; Biological Process: transcription, DNA-templated (GO:0006351);; Biological Process: positive regulation of abscisic acid-activated signaling pathway (GO:0009789);; Biological Process: ethylene-activated signaling pathway (GO:0009873);; Biological Process: positive regulation of …	--|7e-51|sind:105163586|hypothetical protein	--	--	AP2 domain	Ethylene-responsive transcription factor ERF096 OS=Arabidopsis thaliana OX=3702 GN=ERF096 PE=1 SV=1	hypothetical protein CDL12_04167 [Handroanthus impetiginosus]
									TRINITY_DN54120_c1_g3	AT5G06290.1	2-cysteine_peroxiredoxin_B	-4.66444	0.0464688	down	--	--	--	--	--	--	[O]	Posttranslational modification, protein turnover, chaperones	Molecular Function: peroxidase activity (GO:0004601);; Biological Process: response to cold (GO:0009409);; Cellular Component: chloroplast (GO:0009507);; Cellular Component: chloroplast stroma (GO:0009570);; Cellular Component: stromule (GO:0010319);; Biological Process: defense response to bacterium (GO:0042742);; Biological Process: cell redox homeostasis (GO:0045454);; Cellular Component: apop…	K03386|2e-07|sind:105173976|K03386 PRDX2_4; peroxiredoxin (alkyl hydroperoxide reductase subunit C) [EC:1.11.1.15]	[O]	Posttranslational modification, protein turnover, chaperones	--	2-Cys peroxiredoxin BAS1-like, chloroplastic OS=Arabidopsis thaliana OX=3702 GN=At5g06290 PE=2 SV=3	BnaAnng24020D [Brassica napus]
									TRINITY_DN49036_c2_g1	AT2G47610.1	Ribosomal_protein_L7Ae/L30e/S12e/Gadd45_family_protein	-4.66313	0.0112654	down	--	--	--	--	--	--	[J]	Translation, ribosomal structure and biogenesis	Biological Process: maturation of LSU-rRNA (GO:0000470);; Molecular Function: RNA binding (GO:0003723);; Cellular Component: nucleolus (GO:0005730);; Cellular Component: vacuolar membrane (GO:0005774);; Cellular Component: cytosol (GO:0005829);; Biological Process: translation (GO:0006412);; Cellular Component: plasmodesma (GO:0009506);; Cellular Component: chloroplast (GO:0009507);; Cellular Com…	K02936|1e-141|qsu:112014891|K02936 RP-L7Ae; large subunit ribosomal protein L7Ae	[J]	Translation, ribosomal structure and biogenesis	Ribosomal protein L7Ae/L30e/S12e/Gadd45 family	60S ribosomal protein L7a-1 OS=Arabidopsis thaliana OX=3702 GN=RPL7AA PE=2 SV=2	hypothetical protein B5807_04200 [Epicoccum nigrum]
									TRINITY_DN47545_c0_g1	AT5G23900.1	Ribosomal_protein_L13e_family_protein	-4.66184	0.0467291	down	--	--	--	--	--	--	[J]	Translation, ribosomal structure and biogenesis	Molecular Function: structural constituent of ribosome (GO:0003735);; Cellular Component: ribosome (GO:0005840);; Biological Process: translation (GO:0006412);;	K02873|5e-89|qsu:112012533|K02873 RP-L13e; large subunit ribosomal protein L13e	[J]	Translation, ribosomal structure and biogenesis	--	60S ribosomal protein L13-2 OS=Brassica napus OX=3708 PE=2 SV=1	hypothetical protein ST47_g6865 [Ascochyta rabiei]
									TRINITY_DN66367_c0_g2	--		-4.66	3.82e-64	down	-7.95	2.95e-26	down	-9.11	1.24e-17	down	--	--	--	--|2e-08|ghi:107907249|hypothetical protein	--	--	--	--	hypothetical protein CFP56_29343 [Quercus suber]
									TRINITY_DN60431_c3_g1	--		-4.61	8.75e-08	down	-5.18	3.97e-08	down	-4.35	1.17e-08	down	--	--	Molecular Function: DNA binding (GO:0003677);; Molecular Function: metal ion binding (GO:0046872);;	--|3e-07|rcu:8286085|hypothetical protein	--	--	--	Zinc finger CCCH domain-containing protein 62 OS=Oryza sativa subsp. japonica OX=39947 GN=Os10g0391300 PE=4 SV=2	hypothetical protein MNEG_14416 [Monoraphidium neglectum]
									TRINITY_DN52065_c1_g2	AT5G23740.1	ribosomal_protein_S11-beta	-4.61	1.2e-10	down	--	--	--	-4.26	5.4e-12	down	[J]	Translation, ribosomal structure and biogenesis	Molecular Function: structural constituent of ribosome (GO:0003735);; Cellular Component: ribosome (GO:0005840);; Biological Process: translation (GO:0006412);; Molecular Function: rRNA binding (GO:0019843);;	K02949|8e-85|sind:105170169|K02949 RP-S11e; small subunit ribosomal protein S11e	[J]	Translation, ribosomal structure and biogenesis	Ribosomal protein S17	40S ribosomal protein S11 OS=Zea mays OX=4577 GN=RPS11 PE=2 SV=1	40S ribosomal protein S11-like [Sesamum indicum]
									TRINITY_DN59793_c8_g2	AT3G48280.1	cytochrome_P450%2C_family_71%2C_subfamily_A%2C_polypeptide_25	-4.58	5.36e-12	down	-3.95	1.69e-14	down	-3	6.9e-11	down	[Q]	Secondary metabolites biosynthesis, transport and catabolism	Molecular Function: monooxygenase activity (GO:0004497);; Molecular Function: iron ion binding (GO:0005506);; Cellular Component: integral component of membrane (GO:0016021);; Molecular Function: oxidoreductase activity, acting on paired donors, with incorporation or reduction of molecular oxygen (GO:0016705);; Molecular Function: heme binding (GO:0020037);;	--|2e-90|oeu:111399673|hypothetical protein	[Q]	Secondary metabolites biosynthesis, transport and catabolism	Cytochrome P450;; Cytochrome P450	Cytochrome P450 71A8 OS=Mentha piperita OX=34256 GN=CYP71A8 PE=3 SV=1	PREDICTED: cytochrome P450 71A8-like [Erythranthe guttata]
									TRINITY_DN65810_c0_g3	--		-4.56124	0.00187669	down	-5.32	0.000153031	down	-6.45	1.02e-05	down	--	--	--	--|2e-41|hbr:110643196|hypothetical protein	--	--	--	--	uncharacterized protein LOC110643196 isoform X2 [Hevea brasiliensis]
									TRINITY_DN57224_c1_g3	AT1G51700.1	DOF_zinc_finger_protein_1	-4.56	4.06e-06	down	-2.14	2.16e-05	down	-6.44	2.18e-06	down	--	--	Molecular Function: DNA-binding transcription factor activity (GO:0003700);; Cellular Component: nucleus (GO:0005634);; Biological Process: transcription, DNA-templated (GO:0006351);; Biological Process: regulation of transcription, DNA-templated (GO:0006355);; Molecular Function: transcription regulatory region DNA binding (GO:0044212);; Molecular Function: metal ion binding (GO:0046872);;	--|1e-87|sind:105157727|hypothetical protein	--	--	Dof domain, zinc finger	Dof zinc finger protein DOF3.1 OS=Arabidopsis thaliana OX=3702 GN=DOF3.1 PE=2 SV=2	dof zinc finger protein DOF3.1-like [Sesamum indicum]
									TRINITY_DN51750_c3_g1	AT1G26560.1	beta_glucosidase_40	-4.53	3.33e-45	down	-2.53	2.09e-43	down	-6.4	1.9e-34	down	[G]	Carbohydrate transport and metabolism	Biological Process: carbohydrate metabolic process (GO:0005975);; Molecular Function: beta-glucosidase activity (GO:0008422);; Cellular Component: chloroplast (GO:0009507);; Cellular Component: apoplast (GO:0048046);; Molecular Function: scopolin beta-glucosidase activity (GO:0102483);; Biological Process: glycosyl compound metabolic process (GO:1901657);;	K01188|0.0|sind:105160028|K01188 E3.2.1.21; beta-glucosidase [EC:3.2.1.21]	[G]	Carbohydrate transport and metabolism	Glycosyl hydrolase family 1	Beta-glucosidase 40 OS=Arabidopsis thaliana OX=3702 GN=BGLU40 PE=2 SV=1	Beta-glucosidase, lactase phlorizinhydrolase [Handroanthus impetiginosus]
									TRINITY_DN52682_c0_g1	--		-4.53	5.45e-18	down	--	--	--	--	--	--	--	--	--	--|4e-29|spen:107004029|hypothetical protein	[L]	Replication, recombination and repair	--	--	hypothetical protein CDL12_16597 [Handroanthus impetiginosus]
									TRINITY_DN60696_c0_g1	--		-4.52	9.2e-09	down	--	--	--	-7.96	1.21e-09	down	--	--	--	--|6e-10|ccav:112501713|hypothetical protein	--	--	--	--	PREDICTED: putative late blight resistance protein homolog R1A-3 isoform X1 [Erythranthe guttata]
									TRINITY_DN54530_c0_g3	--		-4.51	1.58e-11	down	--	--	--	-1.37	0.000154416	down	--	--	Molecular Function: RNA polymerase II regulatory region sequence-specific DNA binding (GO:0000977);; Molecular Function: DNA-binding transcription factor activity (GO:0003700);; Cellular Component: nucleus (GO:0005634);; Biological Process: transcription, DNA-templated (GO:0006351);; Biological Process: regulation of transcription by RNA polymerase II (GO:0006357);; Biological Process: post-embry…	--|1e-119|mesc:110608927|hypothetical protein	[L]	Replication, recombination and repair	--	Zinc finger BED domain-containing protein RICESLEEPER 2 OS=Oryza sativa subsp. japonica OX=39947 GN=Os03g0733400 PE=2 SV=1	hypothetical protein B456_005G104500 [Gossypium raimondii]
									TRINITY_DN57154_c0_g2	AT3G15990.1	sulfate_transporter_3%3B4	-4.49	1.85e-11	down	-2.21	8.05e-10	down	--	--	--	[P]	Inorganic ion transport and metabolism	Cellular Component: integral component of plasma membrane (GO:0005887);; Molecular Function: secondary active sulfate transmembrane transporter activity (GO:0008271);; Cellular Component: plasmodesma (GO:0009506);; Molecular Function: sulfate transmembrane transporter activity (GO:0015116);; Molecular Function: symporter activity (GO:0015293);;	K17471|0.0|sind:105157610|K17471 SULTR3; sulfate transporter 3	[P]	Inorganic ion transport and metabolism	Sulfate permease family;; STAS domain	Probable sulfate transporter 3.4 OS=Arabidopsis thaliana OX=3702 GN=SULTR3;4 PE=2 SV=1	probable sulfate transporter 3.4 [Sesamum indicum]
									TRINITY_DN64511_c3_g3	AT4G13820.1	Leucine-rich_repeat_(LRR)_family_protein	-4.47	1.26e-12	down	-2.23	4.66e-11	down	-1.69	0.000219742	down	[S]	Function unknown	--	--|1e-119|sind:105177691|hypothetical protein	[R]	General function prediction only	Leucine Rich repeats (2 copies);; Leucine rich repeat;; Leucine Rich Repeat;; Leucine Rich repeat	Receptor-like protein EIX1 OS=Solanum lycopersicum OX=4081 GN=EIX1 PE=2 SV=2	receptor kinase-like protein Xa21 [Sesamum indicum]
									TRINITY_DN50493_c1_g4	AT1G13440.1	glyceraldehyde-3-phosphate_dehydrogenase_C2	-4.46781	0.00284467	down	--	--	--	--	--	--	[G]	Carbohydrate transport and metabolism	Molecular Function: glyceraldehyde-3-phosphate dehydrogenase (NAD+) (phosphorylating) activity (GO:0004365);; Cellular Component: cytoplasm (GO:0005737);; Biological Process: glucose metabolic process (GO:0006006);; Biological Process: glycolytic process (GO:0006096);; Molecular Function: NADP binding (GO:0050661);; Molecular Function: NAD binding (GO:0051287);;	K00134|1e-12|gsj:114410882|K00134 GAPDH; glyceraldehyde 3-phosphate dehydrogenase [EC:1.2.1.12]	[G]	Carbohydrate transport and metabolism	--	Glyceraldehyde-3-phosphate dehydrogenase 1, cytosolic OS=Hordeum vulgare OX=4513 GN=GAPC PE=2 SV=1	glyceraldehyde-3-phosphate dehydrogenase, partial [Zea mays]
									TRINITY_DN47771_c0_g1	AT1G17420.1	lipoxygenase_3	-4.46137	0.0197783	down	--	--	--	--	--	--	--	--	Cellular Component: cytoplasm (GO:0005737);; Molecular Function: oxidoreductase activity, acting on single donors with incorporation of molecular oxygen, incorporation of two atoms of oxygen (GO:0016702);; Biological Process: oxylipin biosynthetic process (GO:0031408);; Molecular Function: metal ion binding (GO:0046872);;	K15718|2e-23|nau:109211626|K15718 LOX1_5; linoleate 9S-lipoxygenase [EC:1.13.11.58]	--	--	Lipoxygenase;; PLAT/LH2 domain	Seed linoleate 9S-lipoxygenase-3 OS=Glycine max OX=3847 GN=LOX1.3 PE=1 SV=1	lipoxygenase [Salvia miltiorrhiza]
									TRINITY_DN67092_c5_g1	--		-4.46	6.12e-06	down	--	--	--	-6.36	3.06e-06	down	--	--	--	--|5e-22|sind:105170663|hypothetical protein	--	--	--	--	uncharacterized protein LOC105170663 [Sesamum indicum]
									TRINITY_DN64971_c0_g8	--		-4.40147	0.0246142	down	--	--	--	-3.48225	0.0293546	down	--	--	Molecular Function: transferase activity, transferring acyl groups other than amino-acyl groups (GO:0016747);;	--|2e-18|jre:108985765|hypothetical protein	--	--	--	Uncharacterized acetyltransferase At3g50280 OS=Arabidopsis thaliana OX=3702 GN=At3g50280 PE=3 SV=1	PREDICTED: uncharacterized acetyltransferase At3g50280-like [Juglans regia]
									TRINITY_DN50046_c0_g1	AT4G29090.1	Ribonuclease_H-like_superfamily_protein	-4.39834	0.0234674	down	--	--	--	-3.50108	0.0249562	down	--	--	Cellular Component: mitochondrion (GO:0005739);;	--|1e-114|qsu:112019319|hypothetical protein	[R]	General function prediction only	zinc-binding in reverse transcriptase	Uncharacterized mitochondrial protein AtMg00310 OS=Arabidopsis thaliana OX=3702 GN=AtMg00310 PE=4 SV=1	uncharacterized protein LOC112019319 [Quercus suber]
									TRINITY_DN64876_c1_g8	AT3G20500.1	purple_acid_phosphatase_18	-4.38225	0.0276819	down	-5.18662	0.00126156	down	-5.34665	0.00201122	down	[R]	General function prediction only	Molecular Function: acid phosphatase activity (GO:0003993);; Cellular Component: extracellular region (GO:0005576);; Molecular Function: metal ion binding (GO:0046872);;	K22390|0.0|sind:105176699|K22390 ACP7; acid phosphatase type 7	[G]	Carbohydrate transport and metabolism	Calcineurin-like phosphoesterase;; Purple acid Phosphatase, N-terminal domain;; Iron/zinc purple acid phosphatase-like protein C	Purple acid phosphatase 18 OS=Arabidopsis thaliana OX=3702 GN=PAP18 PE=2 SV=1	purple acid phosphatase 18 [Sesamum indicum]
									TRINITY_DN43295_c0_g1	AT1G05560.2	UDP-glucosyltransferase_75B1	-4.38	0.000270593	down	-6.67	8.52e-07	down	-6.83	1.36e-06	down	--	--	Biological Process: metabolic process (GO:0008152);; Cellular Component: chloroplast (GO:0009507);; Molecular Function: transferase activity, transferring hexosyl groups (GO:0016758);;	--|1e-167|oeu:111390854|hypothetical protein	[GC]	--	UDP-glucoronosyl and UDP-glucosyl transferase	Crocetin glucosyltransferase, chloroplastic OS=Gardenia jasminoides OX=114476 GN=UGT75L6 PE=1 SV=1	PREDICTED: crocetin glucosyltransferase, chloroplastic-like [Erythranthe guttata]
									TRINITY_DN66639_c0_g1	AT1G17840.1	white-brown_complex-like_protein	-4.37	1.07e-168	down	-3.15	1.05e-212	down	-2.79	2.92e-140	down	[V]	Defense mechanisms	Molecular Function: ATP binding (GO:0005524);; Cellular Component: plasma membrane (GO:0005886);; Biological Process: response to wounding (GO:0009611);; Biological Process: response to salt stress (GO:0009651);; Biological Process: response to abscisic acid (GO:0009737);; Cellular Component: external side of plasma membrane (GO:0009897);; Biological Process: stem vascular tissue pattern formatio…	--|0.0|sind:105176442|hypothetical protein	[Q]	Secondary metabolites biosynthesis, transport and catabolism	ABC transporter;; ABC-2 type transporter;; ABC-2 type transporter	ABC transporter G family member 11 OS=Arabidopsis thaliana OX=3702 GN=ABCG11 PE=1 SV=1	PREDICTED: ABC transporter G family member 11-like [Erythranthe guttata]
									TRINITY_DN63174_c1_g2	--		-4.36993	0.00365103	down	-3.22787	0.00106538	down	-6.25	2.84e-05	down	--	--	--	--	--	--	Ulp1 protease family, C-terminal catalytic domain	--	--
									TRINITY_DN57568_c0_g5	--		-4.34062	0.0275916	down	-2.69334	0.0389887	down	-3.46108	0.0288411	down	--	--	--	--|5e-41|ini:109170896|hypothetical protein	[L]	Replication, recombination and repair	--	--	PREDICTED: zinc finger BED domain-containing protein RICESLEEPER 2-like [Ipomoea nil]
									TRINITY_DN55298_c2_g4	AT3G24900.1	receptor_like_protein_39	-4.32786	0.00583957	down	-2.38273	0.00712889	down	--	--	--	--	--	--	--|7e-58|sind:105161522|hypothetical protein	[R]	General function prediction only	Leucine rich repeat;; Leucine Rich repeats (2 copies);; Leucine Rich Repeat	Receptor-like protein 7 OS=Arabidopsis thaliana OX=3702 GN=RLP7 PE=3 SV=2	LRR-containing protein [Handroanthus impetiginosus]
									TRINITY_DN61728_c4_g3	AT1G53350.1	Disease_resistance_protein_(CC-NBS-LRR_class)_family	-4.3201	0.00470489	down	--	--	--	--	--	--	--	--	Molecular Function: ATP binding (GO:0005524);; Cellular Component: cytoplasm (GO:0005737);; Biological Process: plant-type hypersensitive response (GO:0009626);; Cellular Component: membrane (GO:0016020);; Molecular Function: ADP binding (GO:0043531);;	--|0.0|sind:105157781|hypothetical protein	[T]	Signal transduction mechanisms	NB-ARC domain	Putative late blight resistance protein homolog R1B-16 OS=Solanum demissum OX=50514 GN=R1B-16 PE=3 SV=1	PREDICTED: putative late blight resistance protein homolog R1A-3 [Erythranthe guttata]
									TRINITY_DN66518_c4_g4	--		-4.31	4.23e-10	down	-4.79	2.7e-43	down	-9.31	6.41e-14	down	--	--	--	--|2e-36|qsu:112009050|hypothetical protein	[R]	General function prediction only	--	--	PREDICTED: uncharacterized protein LOC105970251 [Erythranthe guttata]
									TRINITY_DN57282_c2_g1	--		-4.3	4.24e-79	down	-6.38	4.59e-60	down	-3.85	1.62e-83	down	--	--	--	--|5e-11|sind:110012400|hypothetical protein	--	--	Rapid ALkalinization Factor (RALF)	--	hypothetical protein CDL12_09780 [Handroanthus impetiginosus]
									TRINITY_DN59662_c0_g1	--		-4.3	2.33e-38	down	--	--	--	-12.6	3.27e-25	down	--	--	--	--|2e-06|boe:106303981|hypothetical protein	--	--	Rapid ALkalinization Factor (RALF)	--	hypothetical protein MIMGU_mgv1a016583mg [Erythranthe guttata]
									TRINITY_DN51554_c3_g1	--		-4.28743	0.0337449	down	--	--	--	1.8147	0.00491563	up	--	--	Molecular Function: copper ion binding (GO:0005507);; Cellular Component: nucleus (GO:0005634);; Cellular Component: cytosol (GO:0005829);; Biological Process: response to cold (GO:0009409);; Cellular Component: plasmodesma (GO:0009506);; Cellular Component: membrane (GO:0016020);; Molecular Function: carbohydrate binding (GO:0030246);;	--|0.0|qsu:111991991|hypothetical protein	--	--	Protein of unknown function (DUF4449)	Jacalin-related lectin 34 OS=Arabidopsis thaliana OX=3702 GN=JAL34 PE=1 SV=1	hypothetical protein B5807_10679 [Epicoccum nigrum]
									TRINITY_DN62287_c3_g1	--		-4.28366	0.00802108	down	3.18	9.3e-26	up	--	--	--	--	--	--	--|1e-46|sind:105162973|hypothetical protein	[R]	General function prediction only	--	--	uncharacterized protein LOC105162973 [Sesamum indicum]
									TRINITY_DN61396_c0_g1	--		-4.23	3.91e-08	down	-4.84	4.42e-09	down	-3.1	5.28e-08	down	--	--	--	K00574|1e-10|brp:103828740|K00574 cfa; cyclopropane-fatty-acyl-phospholipid synthase [EC:2.1.1.79]	--	--	--	--	hypothetical protein CISIN_1g037740mg, partial [Citrus sinensis]
									TRINITY_DN53720_c1_g4	AT1G56340.1	calreticulin_1a	-4.2299	0.00599029	down	-2.77226	0.00347981	down	-5.14773	0.000750113	down	--	--	Molecular Function: calcium ion binding (GO:0005509);; Cellular Component: endoplasmic reticulum lumen (GO:0005788);; Biological Process: protein folding (GO:0006457);; Molecular Function: carbohydrate binding (GO:0030246);;	--|1e-13|psom:113336675|hypothetical protein	[O]	Posttranslational modification, protein turnover, chaperones	--	Calreticulin OS=Ricinus communis OX=3988 PE=2 SV=1	calreticulin-like, partial [Morus notabilis]
									TRINITY_DN57028_c0_g3	AT1G21270.1	wall-associated_kinase_2	-4.22862	0.00663043	down	--	--	--	-2.62379	0.00928906	down	--	--	Molecular Function: protein serine/threonine kinase activity (GO:0004674);; Molecular Function: calcium ion binding (GO:0005509);; Molecular Function: ATP binding (GO:0005524);; Cellular Component: cell (GO:0005623);; Biological Process: cell surface receptor signaling pathway (GO:0007166);; Biological Process: oligosaccharide metabolic process (GO:0009311);; Biological Process: response to salic…	--|1e-105|oeu:111409258|hypothetical protein	--	--	Wall-associated receptor kinase galacturonan-binding	Wall-associated receptor kinase 2 OS=Arabidopsis thaliana OX=3702 GN=WAK2 PE=1 SV=1	Serine/threonine protein kinase [Handroanthus impetiginosus]
									TRINITY_DN57010_c1_g1	AT4G00620.1	Amino_acid_dehydrogenase_family_protein	-4.22	5.71e-05	down	--	--	--	--	--	--	[H]	Coenzyme transport and metabolism	Molecular Function: methenyltetrahydrofolate cyclohydrolase activity (GO:0004477);; Molecular Function: methylenetetrahydrofolate dehydrogenase (NADP+) activity (GO:0004488);; Cellular Component: cytosol (GO:0005829);; Biological Process: one-carbon metabolic process (GO:0006730);; Biological Process: folic acid-containing compound biosynthetic process (GO:0009396);; Cellular Component: chloropla…	--|6e-17|sind:105172217|hypothetical protein	[H]	Coenzyme transport and metabolism	--	Bifunctional protein FolD 4, chloroplastic OS=Arabidopsis thaliana OX=3702 GN=FOLD4 PE=1 SV=1	PREDICTED: bifunctional protein FolD 4, chloroplastic [Erythranthe guttata]
									TRINITY_DN49494_c0_g1	AT2G18020.1	Ribosomal_protein_L2_family	-4.216	0.0387375	down	--	--	--	1.63204	0.0150313	up	[J]	Translation, ribosomal structure and biogenesis	Biological Process: cytoplasmic translation (GO:0002181);; Molecular Function: structural constituent of ribosome (GO:0003735);; Cellular Component: cytosolic large ribosomal subunit (GO:0022625);;	K02938|1e-163|qsu:112001320|K02938 RP-L8e; large subunit ribosomal protein L8e	[J]	Translation, ribosomal structure and biogenesis	Ribosomal Proteins L2, C-terminal domain;; Ribosomal Proteins L2, RNA binding domain	60S ribosomal protein L8 OS=Solanum lycopersicum OX=4081 GN=RPL8 PE=2 SV=1	hypothetical protein B5807_06834 [Epicoccum nigrum]
									TRINITY_DN66899_c1_g2	AT3G23990.1	heat_shock_protein_60	-4.2	5.2e-08	down	--	--	--	--	--	--	[O]	Posttranslational modification, protein turnover, chaperones	Molecular Function: copper ion binding (GO:0005507);; Molecular Function: ATP binding (GO:0005524);; Cellular Component: mitochondrion (GO:0005739);; Cellular Component: mitochondrial matrix (GO:0005759);; Cellular Component: vacuolar membrane (GO:0005774);; Cellular Component: cytosol (GO:0005829);; Biological Process: 'de novo' protein folding (GO:0006458);; Biological Process: mitochondrion or…	K04077|3e-15|boe:106306779|K04077 groEL; chaperonin GroEL	[O]	Posttranslational modification, protein turnover, chaperones	--	Chaperonin CPN60, mitochondrial OS=Arabidopsis thaliana OX=3702 GN=CPN60 PE=1 SV=2	PREDICTED: chaperonin CPN60, mitochondrial-like [Brassica oleracea var. oleracea]
									TRINITY_DN65023_c0_g2	AT2G39180.1	CRINKLY4_related_2	-4.18	1.33e-18	down	-2.24	7.95e-16	down	--	--	--	[S]	Function unknown	Molecular Function: protein serine/threonine kinase activity (GO:0004674);; Molecular Function: ATP binding (GO:0005524);; Cellular Component: plasma membrane (GO:0005886);; Cellular Component: integral component of membrane (GO:0016021);;	--|1e-176|sind:105159517|hypothetical protein	--	--	Leucine rich repeat;; Leucine Rich repeats (2 copies);; Leucine Rich Repeat	Probable LRR receptor-like serine/threonine-protein kinase At3g47570 OS=Arabidopsis thaliana OX=3702 GN=At3g47570 PE=2 SV=1	PREDICTED: probable LRR receptor-like serine/threonine-protein kinase At3g47570 [Erythranthe guttata]
									TRINITY_DN47719_c0_g1	--		-4.14	6.52e-06	down	--	--	--	-7.33	5.69e-08	down	--	--	--	--|3e-55|gab:108481611|hypothetical protein	[R]	General function prediction only	gag-polypeptide of LTR copia-type;; Retrotransposon gag protein	Retrovirus-related Pol polyprotein from transposon RE1 OS=Arabidopsis thaliana OX=3702 GN=RE1 PE=2 SV=1	Retrovirus-related Pol polyprotein from transposon TNT 1-94, partial [Cajanus cajan]
									TRINITY_DN53272_c0_g2	--		-4.13122	0.00900522	down	-3.00065	0.00340532	down	-6.02	8.12e-05	down	--	--	Molecular Function: ATP binding (GO:0005524);; Cellular Component: plasma membrane (GO:0005886);; Biological Process: defense response (GO:0006952);; Biological Process: signal transduction (GO:0007165);; Cellular Component: plasmodesma (GO:0009506);; Molecular Function: ADP binding (GO:0043531);;	--|7e-15|sind:105171889|hypothetical protein	[T]	Signal transduction mechanisms	--	Putative disease resistance protein At1g50180 OS=Arabidopsis thaliana OX=3702 GN=At1g50180 PE=3 SV=2	putative disease resistance protein At1g50180 [Sesamum indicum]
									TRINITY_DN56976_c1_g1	AT5G34940.2	glucuronidase_3	-4.13	5.52e-08	down	-3.19	3.36e-09	down	-2.4	5.08e-06	down	--	--	Biological Process: carbohydrate metabolic process (GO:0005975);; Cellular Component: membrane (GO:0016020);; Molecular Function: baicalin beta-D-glucuronidase activity (GO:0052748);;	K07964|3e-74|oeu:111366012|K07964 HPSE; heparanase [EC:3.2.1.166]	--	--	Glycosyl hydrolase family 79, N-terminal domain	Baicalin-beta-D-glucuronidase OS=Scutellaria baicalensis OX=65409 GN=SGUS PE=1 SV=1	Beta-glucuronidase [Handroanthus impetiginosus]
									TRINITY_DN62165_c1_g1	AT3G50050.1	Eukaryotic_aspartyl_protease_family_protein	-4.13	6.32e-40	down	-4.35	1.07e-46	down	-5.67	1.37e-36	down	--	--	Molecular Function: aspartic-type endopeptidase activity (GO:0004190);; Cellular Component: plasma membrane (GO:0005886);; Biological Process: proteolysis (GO:0006508);; Biological Process: protein catabolic process (GO:0030163);; Cellular Component: anchored component of membrane (GO:0031225);; Cellular Component: anchored component of plasma membrane (GO:0046658);;	--|0.0|sind:105172260|hypothetical protein	[O]	Posttranslational modification, protein turnover, chaperones	Xylanase inhibitor N-terminal;; Eukaryotic aspartyl protease;; Xylanase inhibitor C-terminal	Aspartic proteinase-like protein 2 OS=Arabidopsis thaliana OX=3702 GN=At1g65240 PE=1 SV=2	aspartic proteinase-like protein 2 isoform X1 [Sesamum indicum]
									TRINITY_DN56655_c2_g1	AT1G15820.1	light_harvesting_complex_photosystem_II_subunit_6	-4.11	1.89e-165	down	--	--	--	-1.1	1.21e-31	down	--	--	Biological Process: response to light stimulus (GO:0009416);; Cellular Component: photosystem II (GO:0009523);; Cellular Component: chloroplast thylakoid membrane (GO:0009535);; Biological Process: photosynthesis, light harvesting in photosystem I (GO:0009768);; Cellular Component: chloroplast envelope (GO:0009941);; Cellular Component: plastoglobule (GO:0010287);; Cellular Component: integral co…	K08917|6e-56|sind:105169208|K08917 LHCB6; light-harvesting complex II chlorophyll a/b binding protein 6	--	--	Chlorophyll A-B binding protein	Chlorophyll a-b binding protein CP24 10A, chloroplastic OS=Solanum lycopersicum OX=4081 GN=CAP10A PE=3 SV=1	chlorophyll a-b binding protein CP24 10A, chloroplastic [Sesamum indicum]
									TRINITY_DN49484_c0_g2	AT1G20030.2	Pathogenesis-related_thaumatin_superfamily_protein	-4.07	5.05e-125	down	--	--	--	-2.1	1.28e-47	down	--	--	Cellular Component: extracellular region (GO:0005576);;	--|1e-128|sind:105174241|hypothetical protein	--	--	Thaumatin family	Thaumatin-like protein 1 OS=Pyrus pyrifolia OX=3767 GN=TL1 PE=1 SV=1	thaumatin-like protein 1 [Sesamum indicum]
									TRINITY_DN52132_c2_g2	AT1G21550.1	Calcium-binding_EF-hand_family_protein	-4.05	2.52e-05	down	-2.63	1.21e-05	down	-3.79	5.99e-06	down	[TZDR]	--	Molecular Function: calcium ion binding (GO:0005509);;	K13448|4e-83|sind:105180110|K13448 CML; calcium-binding protein CML	[T]	Signal transduction mechanisms	EF hand;; EF-hand domain;; EF-hand domain pair;; EF hand;; EF-hand domain pair	Probable calcium-binding protein CML44 OS=Arabidopsis thaliana OX=3702 GN=CML44 PE=2 SV=2	probable calcium-binding protein CML44 [Sesamum indicum]
									TRINITY_DN62510_c0_g2	--		-4.02	2.44e-08	down	-4.47	5.88e-11	down	-8.07	5.44e-10	down	--	--	--	--|4e-12|sind:105169445|hypothetical protein	--	--	--	--	hypothetical protein CDL12_09654 [Handroanthus impetiginosus]
									TRINITY_DN61677_c0_g1	AT1G47350.1	F-box_associated_ubiquitination_effector_family_protein	-4	1e-08	down	-3.99	7.27e-11	down	-3.7	2.33e-09	down	--	--	--	--|1e-49|oeu:111411358|hypothetical protein	[R]	General function prediction only	--	--	uncharacterized protein LOC111411358 [Olea europaea var. sylvestris]
									TRINITY_DN55578_c0_g3	AT3G47090.1	Leucine-rich_repeat_protein_kinase_family_protein	-3.99	1.87e-09	down	-2.33	1.28e-08	down	--	--	--	[RTKL]	--	Molecular Function: protein serine/threonine kinase activity (GO:0004674);; Molecular Function: ATP binding (GO:0005524);; Cellular Component: nucleus (GO:0005634);; Cellular Component: endoplasmic reticulum membrane (GO:0005789);; Cellular Component: plasma membrane (GO:0005886);; Biological Process: defense response (GO:0006952);; Cellular Component: integral component of membrane (GO:0016021);…	K04733|1e-109|oeu:111394128|K04733 IRAK4; interleukin-1 receptor-associated kinase 4 [EC:2.7.11.1]	--	--	Protein kinase domain;; Protein tyrosine kinase	Receptor kinase-like protein Xa21 OS=Oryza sativa subsp. indica OX=39946 GN=XA21 PE=1 SV=1	Serine/threonine protein kinase [Handroanthus impetiginosus]
									TRINITY_DN56660_c1_g2	AT1G80840.1	WRKY_DNA-binding_protein_40	-3.97	0.000410165	down	--	--	--	-1.69845	0.0119092	down	--	--	Biological Process: response to molecule of bacterial origin (GO:0002237);; Molecular Function: DNA-binding transcription factor activity (GO:0003700);; Cellular Component: nucleus (GO:0005634);; Biological Process: transcription, DNA-templated (GO:0006351);; Biological Process: response to wounding (GO:0009611);; Biological Process: response to salicylic acid (GO:0009751);; Biological Process: r…	--|1e-112|sind:105164855|hypothetical protein	--	--	WRKY DNA -binding domain	Probable WRKY transcription factor 40 OS=Arabidopsis thaliana OX=3702 GN=WRKY40 PE=1 SV=1	probable WRKY transcription factor 40 [Sesamum indicum]
									TRINITY_DN55311_c0_g1	AT4G23130.1	cysteine-rich_RLK_(RECEPTOR-like_protein_kinase)_5	-3.96893	0.00220222	down	-2.21827	0.00422725	down	-2.72454	0.00553355	down	[RTKL]	--	Molecular Function: protein serine/threonine kinase activity (GO:0004674);; Molecular Function: ATP binding (GO:0005524);; Cellular Component: plasma membrane (GO:0005886);; Biological Process: protein phosphorylation (GO:0006468);; Biological Process: defense response (GO:0006952);; Biological Process: response to salicylic acid (GO:0009751);; Biological Process: programmed cell death (GO:001250…	--|7e-61|sind:105177638|hypothetical protein	--	--	Protein kinase domain;; Protein tyrosine kinase	Cysteine-rich receptor-like protein kinase 5 OS=Arabidopsis thaliana OX=3702 GN=CRK5 PE=1 SV=1	putative receptor-like protein kinase At5g39000 [Sesamum indicum]
									TRINITY_DN58719_c0_g1	--		-3.96	1.09e-28	down	--	--	--	-1.33	4.07e-08	down	--	--	--	K23222|1e-39|sind:110012180|K23222 HARBI1; nuclease HARBI1 [EC:3.1.-.-]	--	--	--	--	PREDICTED: uncharacterized protein LOC105964755 [Erythranthe guttata]
									TRINITY_DN47446_c0_g2	AT5G42020.1	Heat_shock_protein_70_(Hsp_70)_family_protein	-3.95	1.69e-117	down	-2.28	1.01e-104	down	-5.41	4.3e-116	down	[O]	Posttranslational modification, protein turnover, chaperones	Molecular Function: ATP binding (GO:0005524);; Cellular Component: endoplasmic reticulum lumen (GO:0005788);;	K09490|6e-84|lang:109350464|K09490 HSPA5; heat shock 70kDa protein 5	[O]	Posttranslational modification, protein turnover, chaperones	--	Luminal-binding protein 5 OS=Nicotiana tabacum OX=4097 GN=BIP5 PE=2 SV=1	hypothetical protein TanjilG_32050 [Lupinus angustifolius]
									TRINITY_DN50493_c0_g3	AT3G62930.1	Thioredoxin_superfamily_protein	-3.95	6.06e-07	down	-4.26	2.44e-08	down	--	--	--	[O]	Posttranslational modification, protein turnover, chaperones	Cellular Component: cytoplasm (GO:0005737);; Molecular Function: electron transfer activity (GO:0009055);; Molecular Function: protein disulfide oxidoreductase activity (GO:0015035);; Biological Process: cell redox homeostasis (GO:0045454);; Molecular Function: metal ion binding (GO:0046872);; Molecular Function: 2 iron, 2 sulfur cluster binding (GO:0051537);;	K03676|2e-55|sind:105165241|K03676 grxC; glutaredoxin 3	[O]	Posttranslational modification, protein turnover, chaperones	Glutaredoxin	Monothiol glutaredoxin-S6 OS=Arabidopsis thaliana OX=3702 GN=GRXS6 PE=3 SV=1	monothiol glutaredoxin-S2-like [Sesamum indicum]
									TRINITY_DN51302_c0_g2	--		-3.9257	0.0178145	down	--	--	--	-5.77	0.000272719	down	--	--	Molecular Function: ubiquitin-protein transferase activity (GO:0004842);; Cellular Component: nucleus (GO:0005634);; Cellular Component: cytoplasm (GO:0005737);; Biological Process: plant-type hypersensitive response (GO:0009626);; Biological Process: SCF-dependent proteasomal ubiquitin-dependent protein catabolic process (GO:0031146);; Biological Process: negative regulation of defense response …	--|7e-59|sind:105176292|hypothetical protein	--	--	--	F-box protein CPR1 OS=Arabidopsis thaliana OX=3702 GN=CPR1 PE=1 SV=2	F-box protein At3g07870-like [Sesamum indicum]
									TRINITY_DN60473_c0_g3	AT1G21230.1	wall_associated_kinase_5	-3.92	5.18e-06	down	-1.30385	0.00374522	down	-2.1677	0.000431993	down	[RTKL]	--	Molecular Function: protein serine/threonine kinase activity (GO:0004674);; Molecular Function: calcium ion binding (GO:0005509);; Molecular Function: ATP binding (GO:0005524);; Biological Process: cell surface receptor signaling pathway (GO:0007166);; Cellular Component: integral component of membrane (GO:0016021);; Molecular Function: polysaccharide binding (GO:0030247);;	--|0.0|oeu:111383804|hypothetical protein	--	--	Protein kinase domain;; Protein tyrosine kinase;; Calcium-binding EGF domain;; Complement Clr-like EGF-like	Wall-associated receptor kinase 3 OS=Arabidopsis thaliana OX=3702 GN=WAK3 PE=2 SV=2	Serine/threonine protein kinase [Handroanthus impetiginosus]
									TRINITY_DN56656_c1_g4	AT3G26520.1	tonoplast_intrinsic_protein_2	-3.92	1.9e-18	down	--	--	--	-9.08	5.11e-13	down	--	--	Cellular Component: integral component of plasma membrane (GO:0005887);; Cellular Component: plant-type vacuole membrane (GO:0009705);; Molecular Function: urea transmembrane transporter activity (GO:0015204);; Molecular Function: water channel activity (GO:0015250);; Biological Process: ion transmembrane transport (GO:0034220);; Cellular Component: central vacuole (GO:0042807);;	K21440|1e-15|sind:105165349|K21440 ANKRD50; ankyrin repeat domain-containing protein 50	[G]	Carbohydrate transport and metabolism	--	Probable aquaporin TIP1-2 OS=Oryza sativa subsp. japonica OX=39947 GN=TIP1-2 PE=2 SV=1	unnamed protein product [Coffea canephora]
									TRINITY_DN66758_c0_g1	ATMG00810.1	DNA/RNA_polymerases_superfamily_protein	-3.91	5.68e-06	down	-7.19	4.16e-08	down	-5.5	5.45e-06	down	--	--	--	--|3e-76|vvi:109122243|hypothetical protein	[R]	General function prediction only	Reverse transcriptase (RNA-dependent DNA polymerase)	Retrovirus-related Pol polyprotein from transposon RE2 OS=Arabidopsis thaliana OX=3702 GN=RE2 PE=4 SV=1	hypothetical protein VITISV_041406 [Vitis vinifera]
									TRINITY_DN52562_c0_g2	AT1G14520.3	myo-inositol_oxygenase_1	-3.91	8.9e-136	down	-1.71	1.28e-81	down	-2.27	3.47e-85	down	--	--	Molecular Function: iron ion binding (GO:0005506);; Cellular Component: cytoplasm (GO:0005737);; Biological Process: inositol catabolic process (GO:0019310);; Biological Process: L-ascorbic acid biosynthetic process (GO:0019853);; Molecular Function: inositol oxygenase activity (GO:0050113);;	K00469|1e-172|sind:105161008|K00469 MIOX; inositol oxygenase [EC:1.13.99.1]	[R]	General function prediction only	Myo-inositol oxygenase	Inositol oxygenase 1 OS=Arabidopsis thaliana OX=3702 GN=MIOX1 PE=2 SV=1	probable inositol oxygenase [Sesamum indicum]
									TRINITY_DN50336_c0_g1	AT4G11660.1	winged-helix_DNA-binding_transcription_factor_family_protein	-3.91	6.96e-48	down	--	--	--	--	--	--	--	--	Molecular Function: DNA-binding transcription factor activity (GO:0003700);; Cellular Component: nucleus (GO:0005634);; Biological Process: transcription, DNA-templated (GO:0006351);; Biological Process: response to chitin (GO:0010200);; Molecular Function: sequence-specific DNA binding (GO:0043565);; Biological Process: negative regulation of transcription, DNA-templated (GO:0045892);;	K09419|0.0|sind:105160500|K09419 HSFF; heat shock transcription factor, other eukaryote	[K]	Transcription	HSF-type DNA-binding	Heat stress transcription factor B-2b OS=Arabidopsis thaliana OX=3702 GN=HSFB2B PE=2 SV=1	heat stress transcription factor B-2a [Sesamum indicum]
									TRINITY_DN65186_c1_g1	AT1G70250.1	receptor_serine/threonine_kinase	-3.88	1.53e-25	down	--	--	--	--	--	--	[RTKL]	--	--	--|1e-145|sind:105176191|hypothetical protein	--	--	Protein kinase domain;; Protein tyrosine kinase	PR5-like receptor kinase OS=Arabidopsis thaliana OX=3702 GN=PR5K PE=1 SV=1	hypothetical protein MIMGU_mgv1a019554mg, partial [Erythranthe guttata]
									TRINITY_DN63318_c0_g1	AT4G29840.1	Pyridoxal-5'-phosphate-dependent_enzyme_family_protein	-3.87	5.82e-160	down	-2.03	4.85e-120	down	-1.08	3.37e-29	down	[E]	Amino acid transport and metabolism	Molecular Function: threonine synthase activity (GO:0004795);; Cellular Component: cytosol (GO:0005829);; Biological Process: threonine biosynthetic process (GO:0009088);; Cellular Component: chloroplast (GO:0009507);; Cellular Component: chloroplast stroma (GO:0009570);; Molecular Function: pyridoxal phosphate binding (GO:0030170);;	K01733|0.0|sind:105161896|K01733 thrC; threonine synthase [EC:4.2.3.1]	--	--	Pyridoxal-phosphate dependent enzyme	Threonine synthase 1, chloroplastic OS=Arabidopsis thaliana OX=3702 GN=TS1 PE=1 SV=1	threonine synthase 1, chloroplastic [Sesamum indicum]
									TRINITY_DN64558_c0_g1	AT3G17920.1	Outer_arm_dynein_light_chain_1_protein	-3.87	2.63e-47	down	--	--	--	-10.9	9.84e-19	down	[L]	Replication, recombination and repair	Molecular Function: RNA-directed DNA polymerase activity (GO:0003964);; Molecular Function: RNA-directed 5'-3' RNA polymerase activity (GO:0003968);; Cellular Component: mitochondrion (GO:0005739);;	--|1e-104|psom:113344718|hypothetical protein	[R]	General function prediction only	Reverse transcriptase (RNA-dependent DNA polymerase);; Retroviral aspartyl protease	RNA-directed DNA polymerase homolog OS=Oenothera berteroana OX=3950 PE=4 SV=1	retrotransposon protein, putative, unclassified [Oryza sativa Japonica Group]
									TRINITY_DN63059_c0_g1	--		-3.87	1.09e-62	down	--	--	--	--	--	--	--	--	Molecular Function: DNA binding (GO:0003677);; Cellular Component: nucleus (GO:0005634);; Biological Process: transcription, DNA-templated (GO:0006351);; Biological Process: regulation of transcription, DNA-templated (GO:0006355);;	--|5e-21|sind:105171702|hypothetical protein	--	--	--	Protein NLP3 OS=Oryza sativa subsp. japonica OX=39947 GN=NLP3 PE=3 SV=1	hypothetical protein CDL12_04595 [Handroanthus impetiginosus]
									TRINITY_DN59706_c0_g2	AT5G64780.1	holocarboxylase_synthetase	-3.87	2.26e-44	down	--	--	--	--	--	--	--	--	--	--|7e-55|sind:105179031|hypothetical protein	--	--	--	--	uncharacterized protein LOC105179031 [Sesamum indicum]
									TRINITY_DN63115_c1_g2	--		-3.86105	0.00398482	down	-6.11	1.44e-05	down	-6.27	2.6e-05	down	--	--	--	--|8e-38|ini:109188620|hypothetical protein	--	--	--	--	PREDICTED: uncharacterized protein LOC109188620 [Ipomoea nil]
									TRINITY_DN53039_c1_g3	AT3G25520.1	ribosomal_protein_L5	-3.83053	0.0247386	down	--	--	--	--	--	--	[J]	Translation, ribosomal structure and biogenesis	Biological Process: ribosomal large subunit assembly (GO:0000027);; Molecular Function: structural constituent of ribosome (GO:0003735);; Cellular Component: nucleolus (GO:0005730);; Cellular Component: vacuole (GO:0005773);; Cellular Component: cytosol (GO:0005829);; Cellular Component: plasma membrane (GO:0005886);; Biological Process: translation (GO:0006412);; Molecular Function: 5S rRNA bind…	K02932|1e-176|qsu:112023051|K02932 RP-L5e; large subunit ribosomal protein L5e	[J]	Translation, ribosomal structure and biogenesis	Ribosomal large subunit proteins 60S L5, and 50S L18;; Ribosomal L18 C-terminal region	60S ribosomal protein L5-2 OS=Arabidopsis thaliana OX=3702 GN=RPL5B PE=2 SV=3	5S rRNA binding [Ascochyta rabiei]
									TRINITY_DN50164_c0_g6	AT2G37130.1	Peroxidase_superfamily_protein	-3.83	2.75e-13	down	-2.09	2.76e-11	down	-1.56	4.72e-06	down	--	--	Molecular Function: peroxidase activity (GO:0004601);; Cellular Component: cytosol (GO:0005829);; Biological Process: response to oxidative stress (GO:0006979);; Cellular Component: plant-type cell wall (GO:0009505);; Biological Process: plant-type cell wall organization (GO:0009664);; Molecular Function: heme binding (GO:0020037);; Biological Process: hydrogen peroxide catabolic process (GO:0042…	K00430|0.0|sind:105174327|K00430 E1.11.1.7; peroxidase [EC:1.11.1.7]	--	--	Peroxidase	Peroxidase 21 OS=Arabidopsis thaliana OX=3702 GN=PER21 PE=1 SV=1	Peroxidase [Handroanthus impetiginosus]
									TRINITY_DN60281_c1_g2	AT5G14920.1	Gibberellin-regulated_family_protein	-3.82	4.49e-25	down	-3.74	3.23e-30	down	-5.55	7.34e-24	down	--	--	Cellular Component: extracellular region (GO:0005576);; Cellular Component: plasma membrane (GO:0005886);; Biological Process: response to salt stress (GO:0009651);; Biological Process: response to abscisic acid (GO:0009737);; Biological Process: response to gibberellin (GO:0009739);; Biological Process: gibberellic acid mediated signaling pathway (GO:0009740);; Biological Process: regulation of …	--|3e-58|sind:105167696|hypothetical protein	--	--	--	Gibberellin-regulated protein 14 OS=Arabidopsis thaliana OX=3702 GN=GASA14 PE=1 SV=1	hypothetical protein CDL12_12851 [Handroanthus impetiginosus]
									TRINITY_DN66489_c0_g2	--		-3.81	2.49e-17	down	--	--	--	1.19	4.2e-08	up	--	--	--	--|4e-12|mtr:MTR_8g469050|hypothetical protein	--	--	--	--	hypothetical protein CCACVL1_23278 [Corchorus capsularis]
									TRINITY_DN60486_c0_g2	AT1G66910.1	Protein_kinase_superfamily_protein	-3.81	3.33e-45	down	-2.45	6.03e-47	down	-1.76	9.8e-23	down	[RTKL]	--	Molecular Function: protein serine/threonine kinase activity (GO:0004674);; Molecular Function: ATP binding (GO:0005524);; Cellular Component: integral component of membrane (GO:0016021);;	K04733|0.0|sind:105156733|K04733 IRAK4; interleukin-1 receptor-associated kinase 4 [EC:2.7.11.1]	[T]	Signal transduction mechanisms	Protein kinase domain;; Protein tyrosine kinase;; Wall-associated receptor kinase C-terminal;; Wall-associated receptor kinase galacturonan-binding	LEAF RUST 10 DISEASE-RESISTANCE LOCUS RECEPTOR-LIKE PROTEIN KINASE-like 2.5 OS=Arabidopsis thaliana OX=3702 GN=LRK10L-2.5 PE=3 SV=1	LEAF RUST 10 DISEASE-RESISTANCE LOCUS RECEPTOR-LIKE PROTEIN KINASE-like 2.1 isoform X1 [Sesamum indicum]
									TRINITY_DN62234_c0_g2	AT5G35830.1	Ankyrin_repeat_family_protein	-3.8	2.49e-165	down	-2.06	3.1e-142	down	-2.37	4.86e-109	down	[R]	General function prediction only	--	--|1e-33|sind:105173695|hypothetical protein	[R]	General function prediction only	Ankyrin repeats (3 copies);; Ankyrin repeats (many copies);; Ankyrin repeats (many copies);; Ankyrin repeat;; Ankyrin repeat	--	Serine/threonine-protein phosphatase 6 regulatory ankyrin repeat subunit B like, partial [Actinidia chinensis var. chinensis]
									TRINITY_DN47277_c0_g1	--		-3.79616	0.0288668	down	-5.51	0.000261977	down	-5.67146	0.000463791	down	--	--	--	--|1e-51|nnu:104585763|hypothetical protein	[R]	General function prediction only	gag-polypeptide of LTR copia-type	--	PREDICTED: uncharacterized protein LOC104585763 [Nelumbo nucifera]
									TRINITY_DN61406_c1_g2	AT4G23160.2	cysteine-rich_RECEPTOR-like_kinase	-3.79	2.06e-05	down	-7.08	7.48e-08	down	-7.24	9.74e-08	down	--	--	--	--|0.0|pxb:108865949|hypothetical protein	[R]	General function prediction only	Reverse transcriptase (RNA-dependent DNA polymerase);; Integrase core domain	Retrovirus-related Pol polyprotein from transposon RE2 OS=Arabidopsis thaliana OX=3702 GN=RE2 PE=4 SV=1	hypothetical protein VITISV_017741 [Vitis vinifera]
									TRINITY_DN49834_c0_g2	AT1G09530.1	phytochrome_interacting_factor_3	-3.78904	0.0338089	down	--	--	--	--	--	--	--	--	Molecular Function: DNA binding (GO:0003677);; Molecular Function: DNA-binding transcription factor activity (GO:0003700);; Cellular Component: nucleus (GO:0005634);; Biological Process: transcription, DNA-templated (GO:0006351);; Biological Process: regulation of transcription, DNA-templated (GO:0006355);; Biological Process: red, far-red light phototransduction (GO:0009585);; Biological Process…	K12126|8e-73|sind:105169008|K12126 PIF3; phytochrome-interacting factor 3	--	--	Helix-loop-helix DNA-binding domain	Transcription factor PIF3 OS=Arabidopsis thaliana OX=3702 GN=PIF3 PE=1 SV=1	transcription factor PIF3 isoform X3 [Sesamum indicum]
									TRINITY_DN50491_c2_g1	AT3G47110.1	Leucine-rich_repeat_protein_kinase_family_protein	-3.76083	0.0299059	down	--	--	--	--	--	--	[S]	Function unknown	Molecular Function: protein serine/threonine kinase activity (GO:0004674);; Molecular Function: ATP binding (GO:0005524);; Cellular Component: plasma membrane (GO:0005886);; Cellular Component: integral component of membrane (GO:0016021);;	--|0.0|sind:105177562|hypothetical protein	--	--	Leucine rich repeat N-terminal domain;; Protein kinase domain;; Protein tyrosine kinase;; Leucine rich repeat;; Leucine Rich repeats (2 copies);; Leucine Rich Repeat;; Leucine Rich Repeat	Probable LRR receptor-like serine/threonine-protein kinase At3g47570 OS=Arabidopsis thaliana OX=3702 GN=At3g47570 PE=2 SV=1	hypothetical protein MIMGU_mgv1a023554mg, partial [Erythranthe guttata]
									TRINITY_DN66913_c2_g1	AT3G18670.1	Ankyrin_repeat_family_protein	-3.75	7.73e-90	down	-2.59	7.13e-94	down	-2.38	8.09e-57	down	--	--	Cellular Component: nucleus (GO:0005634);; Cellular Component: plasma membrane (GO:0005886);; Biological Process: signal transduction (GO:0007165);; Biological Process: response to salt stress (GO:0009651);; Cellular Component: integral component of membrane (GO:0016021);; Biological Process: cellular protein localization (GO:0034613);;	--|1e-121|sind:105161921|hypothetical protein	[R]	General function prediction only	Domain of unknown function	Ankyrin repeat-containing protein ITN1 OS=Arabidopsis thaliana OX=3702 GN=ITN1 PE=1 SV=1	ankyrin repeat-containing protein-like [Dorcoceras hygrometricum]
									TRINITY_DN53745_c0_g3	AT4G27290.1	S-locus_lectin_protein_kinase_family_protein	-3.74454	0.0298165	down	-2.57087	0.0224237	down	-2.39147	0.0494283	down	--	--	Molecular Function: protein serine/threonine kinase activity (GO:0004674);; Molecular Function: calmodulin binding (GO:0005516);; Molecular Function: ATP binding (GO:0005524);; Cellular Component: plasma membrane (GO:0005886);; Biological Process: protein phosphorylation (GO:0006468);; Molecular Function: carbohydrate binding (GO:0030246);; Biological Process: recognition of pollen (GO:0048544);;	--|2e-41|ini:109190612|hypothetical protein	--	--	Protein tyrosine kinase;; Domain of unknown function (DUF3403)	G-type lectin S-receptor-like serine/threonine-protein kinase At4g27290 OS=Arabidopsis thaliana OX=3702 GN=At4g27290 PE=3 SV=4	PREDICTED: G-type lectin S-receptor-like serine/threonine-protein kinase At4g27290 [Erythranthe guttata]
									TRINITY_DN66212_c2_g2	--		-3.74065	0.00520698	down	--	--	--	--	--	--	[L]	Replication, recombination and repair	--	--|3e-26|sind:110012043|hypothetical protein	[R]	General function prediction only	Reverse transcriptase-like	--	hypothetical protein CDL12_30077 [Handroanthus impetiginosus]
									TRINITY_DN50043_c0_g1	--		-3.74	3.67e-16	down	-3.15	2.05e-19	down	-5.8	2.07e-15	down	[R]	General function prediction only	--	--|1e-31|sind:105173695|hypothetical protein	[R]	General function prediction only	Ankyrin repeats (3 copies);; Ankyrin repeats (many copies);; Ankyrin repeat;; Ankyrin repeat;; Ankyrin repeats (many copies)	--	hypothetical protein F511_38353 [Dorcoceras hygrometricum]
									TRINITY_DN63227_c2_g1	AT1G06650.2	2-oxoglutarate_(2OG)_and_Fe(II)-dependent_oxygenase_superfamily_protein	-3.74	2.23e-06	down	-3.07	7.33e-08	down	-1.94	0.00024459	down	[R]	General function prediction only	Molecular Function: oxidoreductase activity (GO:0016491);; Molecular Function: metal ion binding (GO:0046872);;	--|1e-155|sind:105158447|hypothetical protein	[QR]	--	2OG-Fe(II) oxygenase superfamily	1-aminocyclopropane-1-carboxylate oxidase homolog 3 OS=Arabidopsis thaliana OX=3702 GN=At1g06650 PE=2 SV=1	1-aminocyclopropane-1-carboxylate oxidase homolog 1-like [Sesamum indicum]
									TRINITY_DN49320_c1_g1	AT5G26780.1	serine_hydroxymethyltransferase_2	-3.72	4.26e-63	down	--	--	--	--	--	--	[E]	Amino acid transport and metabolism	Molecular Function: glycine hydroxymethyltransferase activity (GO:0004372);; Cellular Component: mitochondrion (GO:0005739);; Biological Process: glycine metabolic process (GO:0006544);; Biological Process: L-serine metabolic process (GO:0006563);; Molecular Function: pyridoxal phosphate binding (GO:0030170);; Biological Process: tetrahydrofolate interconversion (GO:0035999);;	K00600|1e-100|qsu:111992070|K00600 glyA; glycine hydroxymethyltransferase [EC:2.1.2.1]	[E]	Amino acid transport and metabolism	Serine hydroxymethyltransferase	Serine hydroxymethyltransferase, mitochondrial OS=Solanum tuberosum OX=4113 PE=2 SV=1	glycine/serine hydroxymethyltransferase reductase, partial [Olea europaea]
									TRINITY_DN48888_c0_g1	AT5G50120.1	Transducin/WD40_repeat-like_superfamily_protein	-3.71575	0.0323413	down	--	--	--	--	--	--	[T]	Signal transduction mechanisms	Cellular Component: nucleus (GO:0005634);; Cellular Component: cytoplasm (GO:0005737);; Biological Process: pollen germination (GO:0009846);;	--|0.0|sind:105156582|hypothetical protein	[R]	General function prediction only	WD domain, G-beta repeat;; PQQ-like domain	Protein JINGUBANG OS=Arabidopsis thaliana OX=3702 GN=JGB PE=1 SV=1	protein JINGUBANG [Sesamum indicum]
									TRINITY_DN66759_c2_g5	--		-3.70348	0.00147077	down	--	--	--	--	--	--	--	--	--	--	[GO]	--	--	--	hypothetical protein B1J91_E06666g2 [[Candida] glabrata]
									TRINITY_DN53110_c3_g4	AT5G42020.1	Heat_shock_protein_70_(Hsp_70)_family_protein	-3.7	4.11e-10	down	-2.59	1.78e-10	down	-6.4	2.43e-08	down	[O]	Posttranslational modification, protein turnover, chaperones	Molecular Function: ATP binding (GO:0005524);; Cellular Component: endoplasmic reticulum lumen (GO:0005788);;	K09490|8e-30|sind:105166756|K09490 HSPA5; heat shock 70kDa protein 5	[O]	Posttranslational modification, protein turnover, chaperones	--	Luminal-binding protein 1 (Fragment) OS=Nicotiana tabacum OX=4097 GN=BIP1 PE=2 SV=1	unknown [Populus trichocarpa]
									TRINITY_DN64289_c0_g1	--		-3.7	7.99e-37	down	-4.98	3.74e-45	down	-9.36	4.02e-14	down	--	--	--	--|9e-09|ghi:107907249|hypothetical protein	--	--	--	--	hypothetical protein CDL12_06114 [Handroanthus impetiginosus]
									TRINITY_DN59503_c2_g1	--		-3.69	6.25e-11	down	-2.1	5.76e-09	down	--	--	--	--	--	--	--|3e-08|soe:110779630|hypothetical protein	--	--	--	--	hypothetical protein SOVF_182770, partial [Spinacia oleracea]
									TRINITY_DN62234_c0_g6	AT3G18670.1	Ankyrin_repeat_family_protein	-3.68615	0.00204448	down	-2.54625	0.000656966	down	--	--	--	--	--	Cellular Component: plasma membrane (GO:0005886);; Cellular Component: integral component of membrane (GO:0016021);;	--|3e-82|tcc:18588289|hypothetical protein	[R]	General function prediction only	Domain of unknown function;; Ankyrin repeats (3 copies)	Ankyrin repeat-containing protein NPR4 OS=Oryza sativa subsp. japonica OX=39947 GN=NPR4 PE=2 SV=1	ankyrin repeat-containing protein-like [Dorcoceras hygrometricum]
									TRINITY_DN53462_c0_g1	AT4G29260.1	HAD_superfamily%2C_subfamily_IIIB_acid_phosphatase	-3.68274	0.00347767	down	-3.11336	0.000613921	down	--	--	--	--	--	Molecular Function: acid phosphatase activity (GO:0003993);;	--|1e-102|oeu:111383466|hypothetical protein	--	--	HAD superfamily, subfamily IIIB (Acid phosphatase)	Acid phosphatase 1 OS=Solanum lycopersicum OX=4081 GN=APS1 PE=2 SV=1	acid phosphatase 1-like [Olea europaea var. sylvestris]
									TRINITY_DN54518_c0_g2	AT1G25320.1	Leucine-rich_repeat_protein_kinase_family_protein	-3.66	1.68e-07	down	-3.63	2.09e-09	down	-4.38	7.27e-09	down	--	--	--	--|5e-31|oeu:111399844|hypothetical protein	--	--	--	Receptor-like protein EIX2 OS=Solanum lycopersicum OX=4081 GN=EIX2 PE=1 SV=2	hypothetical protein MIMGU_mgv1a0176472mg, partial [Erythranthe guttata]
									TRINITY_DN44350_c0_g1	--		-3.6424	0.0450242	down	-5.38632	0.000527828	down	-5.54791	0.000902722	down	--	--	--	--|9e-28|rcn:112184631|hypothetical protein	[R]	General function prediction only	--	--	Ribonuclease H-like domain containing protein [Trema orientalis]
									TRINITY_DN58427_c0_g1	AT4G32480.1	sugar_phosphate_exchanger%2C_putative_(DUF506)	-3.63063	0.0144027	down	1.02714	0.0417055	up	-6	0.000104287	down	--	--	--	--|9e-85|oeu:111395497|hypothetical protein	--	--	PDDEXK-like family of unknown function	--	uncharacterized protein LOC111395497 [Olea europaea var. sylvestris]
									TRINITY_DN62248_c2_g1	AT4G13420.1	high_affinity_K+_transporter_5	-3.62	8.14e-10	down	-1.47	1.52e-05	down	1.32	2.13e-07	up	[P]	Inorganic ion transport and metabolism	Molecular Function: potassium ion transmembrane transporter activity (GO:0015079);; Cellular Component: membrane (GO:0016020);; Cellular Component: integral component of membrane (GO:0016021);;	K03549|0.0|sind:105165238|K03549 kup; KUP system potassium uptake protein	--	--	K+ potassium transporter	Potassium transporter 5 OS=Oryza sativa subsp. japonica OX=39947 GN=HAK5 PE=2 SV=2	hypothetical protein CDL12_22088 [Handroanthus impetiginosus]
									TRINITY_DN51125_c3_g1	AT5G57150.2	basic_helix-loop-helix_(bHLH)_DNA-binding_superfamily_protein	-3.62	2.2e-44	down	-5.54	9.31e-44	down	-7.03	5.39e-29	down	--	--	Molecular Function: DNA binding (GO:0003677);; Cellular Component: nucleus (GO:0005634);; Biological Process: transcription, DNA-templated (GO:0006351);; Biological Process: regulation of transcription, DNA-templated (GO:0006355);;	--|8e-76|nto:104098254|hypothetical protein	--	--	Helix-loop-helix DNA-binding domain	Transcription factor bHLH35 OS=Arabidopsis thaliana OX=3702 GN=BHLH35 PE=2 SV=1	hypothetical protein CDL12_20926 [Handroanthus impetiginosus]
									TRINITY_DN58834_c0_g1	--		-3.61	2.14e-12	down	-1.15	8.1e-05	down	1.41	7.23e-11	up	--	--	Biological Process: defense response (GO:0006952);; Biological Process: response to biotic stimulus (GO:0009607);;	--|6e-78|sind:105178923|hypothetical protein	--	--	Pathogenesis-related protein Bet v I family	Major allergen Pru ar 1 OS=Prunus armeniaca OX=36596 PE=1 SV=1	pathogenesis-related protein 10.4 [Dorcoceras hygrometricum]
									TRINITY_DN58040_c0_g2	AT1G15030.1	hypothetical_protein_(DUF789)	-3.61	2.65e-27	down	--	--	--	--	--	--	--	--	--	--|1e-149|sind:105160598|hypothetical protein	--	--	Protein of unknown function (DUF789)	--	uncharacterized protein LOC105160598 [Sesamum indicum]
									TRINITY_DN49500_c2_g2	AT1G36940.1	myotubularin-like_protein	-3.60544	0.0110863	down	--	--	--	--	--	--	--	--	--	--|2e-61|sind:105177681|hypothetical protein	--	--	--	--	uncharacterized protein LOC105177681 [Sesamum indicum]
									TRINITY_DN58309_c0_g1	AT1G50180.1	NB-ARC_domain-containing_disease_resistance_protein	-3.59873	0.0498116	down	--	--	--	--	--	--	--	--	Molecular Function: ATP binding (GO:0005524);; Cellular Component: plasma membrane (GO:0005886);; Biological Process: defense response (GO:0006952);; Biological Process: signal transduction (GO:0007165);; Cellular Component: plasmodesma (GO:0009506);; Molecular Function: ADP binding (GO:0043531);;	--|1e-108|sind:105161155|hypothetical protein	[T]	Signal transduction mechanisms	NB-ARC domain	Putative disease resistance protein At1g50180 OS=Arabidopsis thaliana OX=3702 GN=At1g50180 PE=3 SV=2	putative disease resistance protein At1g50180 isoform X2 [Sesamum indicum]
									TRINITY_DN64972_c0_g1	AT3G44330.1	M28_Zn-peptidase_nicastrin	-3.59	2.88e-21	down	--	--	--	-1.7	3.7e-10	down	--	--	--	--|1e-133|sind:105171030|hypothetical protein	[E]	Amino acid transport and metabolism	--	--	PREDICTED: nicalin-1 [Erythranthe guttata]
									TRINITY_DN58548_c2_g3	AT4G22950.1	AGAMOUS-like_19	-3.59	9.25e-09	down	-2.39	5.74e-09	down	--	--	--	--	--	Biological Process: protein import into nucleus, translocation (GO:0000060);; Biological Process: MAPK cascade (GO:0000165);; Molecular Function: RNA polymerase II regulatory region sequence-specific DNA binding (GO:0000977);; Molecular Function: DNA-binding transcription factor activity (GO:0003700);; Cellular Component: nucleus (GO:0005634);; Cellular Component: cytoplasm (GO:0005737);; Biologi…	--|9e-88|sind:105164246|hypothetical protein	[K]	Transcription	SRF-type transcription factor (DNA-binding and dimerisation domain);; K-box region	MADS-box protein SOC1 OS=Arabidopsis thaliana OX=3702 GN=SOC1 PE=1 SV=1	MADS-box protein SOC1 [Sesamum indicum]
									TRINITY_DN39775_c0_g1	AT1G20190.1	expansin_11	-3.58897	0.0418695	down	-2.46889	0.0346286	down	-5.47732	0.000955146	down	--	--	Cellular Component: extracellular region (GO:0005576);; Cellular Component: cell wall (GO:0005618);; Biological Process: plant-type cell wall organization (GO:0009664);; Cellular Component: membrane (GO:0016020);;	--|1e-163|sind:105165978|hypothetical protein	--	--	Pollen allergen;; Lytic transglycolase	Expansin-A1 OS=Oryza sativa subsp. japonica OX=39947 GN=EXPA1 PE=2 SV=2	expansin-A11 [Sesamum indicum]
									TRINITY_DN51327_c3_g2	AT5G58090.1	O-Glycosyl_hydrolases_family_17_protein	-3.58806	0.0468671	down	1.51146	0.00634002	up	--	--	--	--	--	Molecular Function: hydrolase activity, hydrolyzing O-glycosyl compounds (GO:0004553);; Cellular Component: plasma membrane (GO:0005886);; Biological Process: carbohydrate metabolic process (GO:0005975);; Biological Process: defense response (GO:0006952);; Cellular Component: plasmodesma (GO:0009506);; Molecular Function: polysaccharide binding (GO:0030247);; Cellular Component: anchored componen…	K19893|1e-137|cqi:110710272|K19893 GN5_6; glucan endo-1,3-beta-glucosidase 5/6 [EC:3.2.1.39]	--	--	Glycosyl hydrolases family 17;; Glycosyl hydrolases family 17;; Glycosyl hydrolases family 17	Glucan endo-1,3-beta-glucosidase 6 OS=Arabidopsis thaliana OX=3702 GN=At5g58090 PE=1 SV=2	LOW QUALITY PROTEIN: glucan endo-1,3-beta-glucosidase 6-like [Chenopodium quinoa]
									TRINITY_DN62010_c0_g1	AT5G58270.1	ABC_transporter_of_the_mitochondrion_3	-3.58	1.28e-06	down	-1.53	0.000292772	down	--	--	--	--	--	Molecular Function: transporter activity (GO:0005215);; Molecular Function: ATP binding (GO:0005524);; Cellular Component: mitochondrion (GO:0005739);; Cellular Component: mitochondrial inner membrane (GO:0005743);; Biological Process: Mo-molybdopterin cofactor biosynthetic process (GO:0006777);; Biological Process: ion transport (GO:0006811);; Biological Process: cellular iron ion homeostasis (G…	K05663|1e-14|pmum:103341909|K05663 ATM; ATP-binding cassette, subfamily B, mitochondrial transporter ATM	[U]	Intracellular trafficking, secretion, and vesicular transport	--	ABC transporter B family member 25, mitochondrial OS=Arabidopsis thaliana OX=3702 GN=ABCB25 PE=1 SV=1	PREDICTED: ABC transporter B family member 25, mitochondrial-like [Prunus mume]
									TRINITY_DN51592_c1_g1	--		-3.57	2.78e-10	down	-2.69	6.07e-12	down	-1.10132	0.00235602	down	--	--	--	--|3e-20|cqi:110701418|hypothetical protein	--	--	--	--	uncharacterized protein LOC110701418 isoform X1 [Chenopodium quinoa]
									TRINITY_DN53179_c5_g1	AT1G29280.1	WRKY_DNA-binding_protein_65	-3.57	1.74e-16	down	-2.22	1.1e-15	down	-2.25	2.65e-12	down	--	--	Molecular Function: DNA-binding transcription factor activity (GO:0003700);; Cellular Component: nucleus (GO:0005634);; Biological Process: transcription, DNA-templated (GO:0006351);; Molecular Function: sequence-specific DNA binding (GO:0043565);;	--|1e-151|sind:105179486|hypothetical protein	--	--	WRKY DNA -binding domain	Probable WRKY transcription factor 65 OS=Arabidopsis thaliana OX=3702 GN=WRKY65 PE=2 SV=1	hypothetical protein CDL12_05857 [Handroanthus impetiginosus]
									TRINITY_DN53131_c0_g1	AT2G35160.1	SU(VAR)3-9_homolog_5	-3.57	6.26e-16	down	--	--	--	--	--	--	[R]	General function prediction only	Cellular Component: chromosome, centromeric region (GO:0000775);; Cellular Component: nucleus (GO:0005634);; Molecular Function: zinc ion binding (GO:0008270);; Biological Process: response to chitin (GO:0010200);; Biological Process: histone methylation (GO:0016571);; Molecular Function: histone-lysine N-methyltransferase activity (GO:0018024);; Biological Process: chromatin silencing by small R…	K11420|0.0|sind:105160666|K11420 EHMT; euchromatic histone-lysine N-methyltransferase [EC:2.1.1.43]	[BK]	--	SAD/SRA domain;; SET domain;; Pre-SET motif	Histone-lysine N-methyltransferase, H3 lysine-9 specific SUVH5 OS=Arabidopsis thaliana OX=3702 GN=SUVH5 PE=1 SV=1	histone-lysine N-methyltransferase, H3 lysine-9 specific SUVH5-like [Sesamum indicum]
									TRINITY_DN51898_c3_g1	--		-3.55	7.7e-11	down	-5.8	2.92e-10	down	-4.54	1.29e-12	down	--	--	--	--|2e-09|oeu:111406981|hypothetical protein	--	--	NPR1 interacting	--	hypothetical protein CDL12_23442 [Handroanthus impetiginosus]
									TRINITY_DN58954_c0_g2	AT5G28950.1	nuclease	-3.55	1e-16	down	-8.92	1.01e-12	down	-9.08	5.66e-13	down	--	--	--	K23222|2e-62|sind:105179103|K23222 HARBI1; nuclease HARBI1 [EC:3.1.-.-]	[L]	Replication, recombination and repair	--	--	PREDICTED: putative nuclease HARBI1 [Erythranthe guttata]
									TRINITY_DN56358_c0_g1	AT4G34135.1	UDP-glucosyltransferase_73B2	-3.54	1.64e-76	down	-1.33	7.89e-37	down	1.24	1.78e-40	up	--	--	Biological Process: protein glycosylation (GO:0006486);; Biological Process: cytokinin metabolic process (GO:0009690);; Biological Process: leaf morphogenesis (GO:0009965);; Biological Process: root morphogenesis (GO:0010015);; Biological Process: regulation of vegetative meristem growth (GO:0010083);; Biological Process: regulation of chlorophyll biosynthetic process (GO:0010380);; Biological Pr…	K13495|1e-167|sind:105162555|K13495 CISZOG; cis-zeatin O-glucosyltransferase [EC:2.4.1.215]	[GC]	--	UDP-glucoronosyl and UDP-glucosyl transferase	Zeatin O-glucosyltransferase OS=Phaseolus lunatus OX=3884 GN=ZOG1 PE=2 SV=1	hypothetical protein MIMGU_mgv1a027163mg, partial [Erythranthe guttata]
									TRINITY_DN64446_c4_g1	ATMG00820.1	Reverse_transcriptase_(RNA-dependent_DNA_polymerase)	-3.54	5.66e-19	down	--	--	--	-1.69	7.85e-10	down	--	--	--	--|1e-125|bna:111203258|hypothetical protein	[R]	General function prediction only	Reverse transcriptase (RNA-dependent DNA polymerase);; GAG-pre-integrase domain;; Reverse transcriptase (RNA-dependent DNA polymerase)	Retrovirus-related Pol polyprotein from transposon RE1 OS=Arabidopsis thaliana OX=3702 GN=RE1 PE=2 SV=1	hypothetical protein VITISV_024648 [Vitis vinifera]
									TRINITY_DN63460_c1_g2	AT2G27880.1	Argonaute_family_protein	-3.5359	0.0136003	down	--	--	--	-1.92014	0.0475053	down	--	--	Cellular Component: nucleolus (GO:0005730);; Cellular Component: nucleolus organizer region (GO:0005731);; Biological Process: male meiotic nuclear division (GO:0007140);; Biological Process: female meiotic nuclear division (GO:0007143);; Biological Process: megagametogenesis (GO:0009561);; Biological Process: gene silencing by RNA (GO:0031047);; Biological Process: histone H3-K9 demethylation (G…	K11593|1e-137|sind:105169961|K11593 ELF2C; eukaryotic translation initiation factor 2C	[J]	Translation, ribosomal structure and biogenesis	Piwi domain;; PAZ domain;; Mid domain of argonaute;; Argonaute linker 2 domain	Protein argonaute MEL1 OS=Oryza sativa subsp. japonica OX=39947 GN=MEL1 PE=2 SV=1	protein argonaute MEL1 [Sesamum indicum]
									TRINITY_DN65477_c0_g2	AT1G05470.1	DNAse_I-like_superfamily_protein	-3.52	1.84e-14	down	-2.29	5.89e-14	down	-4.65	7.69e-17	down	--	--	--	K23222|2e-06|sind:105179103|K23222 HARBI1; nuclease HARBI1 [EC:3.1.-.-]	--	--	--	--	hypothetical protein F511_13466 [Dorcoceras hygrometricum]
									TRINITY_DN54366_c1_g2	AT1G65960.1	glutamate_decarboxylase_2	-3.52	2.79e-06	down	--	--	--	--	--	--	[E]	Amino acid transport and metabolism	Molecular Function: glutamate decarboxylase activity (GO:0004351);; Biological Process: glutamate metabolic process (GO:0006536);; Biological Process: nitrogen compound metabolic process (GO:0006807);; Molecular Function: pyridoxal phosphate binding (GO:0030170);;	K01580|7e-68|nta:107815063|K01580 E4.1.1.15; glutamate decarboxylase [EC:4.1.1.15]	[E]	Amino acid transport and metabolism	Pyridoxal-dependent decarboxylase conserved domain	Glutamate decarboxylase 2 OS=Arabidopsis thaliana OX=3702 GN=GAD2 PE=1 SV=1	Glutamate decarboxylase 1 [Capsicum baccatum]
									TRINITY_DN55492_c1_g1	AT4G38660.1	Pathogenesis-related_thaumatin_superfamily_protein	-3.51	6.03e-28	down	--	--	--	1.35	8.97e-22	up	--	--	--	--|1e-98|sind:105175990|hypothetical protein	--	--	Thaumatin family	Thaumatin-like protein 1 OS=Arabidopsis thaliana OX=3702 GN=TLP1 PE=2 SV=1	thaumatin-like protein 1 [Sesamum indicum]
									TRINITY_DN49472_c1_g1	AT3G21090.1	ABC-2_type_transporter_family_protein	-3.48	1.23e-23	down	-2.07	4.12e-07	down	-2.13	1.49e-16	down	[V]	Defense mechanisms	Molecular Function: ATP binding (GO:0005524);; Cellular Component: plasma membrane (GO:0005886);; Cellular Component: integral component of membrane (GO:0016021);; Molecular Function: ATPase activity, coupled to transmembrane movement of substances (GO:0042626);; Biological Process: response to karrikin (GO:0080167);;	--|1e-36|nta:107774352|hypothetical protein	[Q]	Secondary metabolites biosynthesis, transport and catabolism	ABC transporter;; P-loop containing region of AAA domain	ABC transporter G family member 15 OS=Arabidopsis thaliana OX=3702 GN=ABCG15 PE=2 SV=2	PREDICTED: ABC transporter G family member 11-like [Erythranthe guttata]
									TRINITY_DN64577_c2_g3	AT1G16670.1	Protein_kinase_superfamily_protein	-3.48	4.57e-33	down	--	--	--	-1.44	8.88e-13	down	--	--	--	--|5e-31|sind:105176948|hypothetical protein	[T]	Signal transduction mechanisms	Protein tyrosine kinase;; Protein kinase domain;; Protein tyrosine kinase	Cold-responsive protein kinase 1 OS=Arabidopsis thaliana OX=3702 GN=CRPK1 PE=1 SV=1	putative serine/threonine-protein kinase isoform X2 [Sesamum indicum]
									TRINITY_DN43554_c0_g1	--		-3.46	8.02e-38	down	-10.1	1.99e-16	down	-10.3	7.13e-17	down	--	--	Molecular Function: nucleic acid binding (GO:0003676);; Molecular Function: RNA-DNA hybrid ribonuclease activity (GO:0004523);; Molecular Function: metal ion binding (GO:0046872);;	--|6e-85|lang:109342010|hypothetical protein	[R]	General function prediction only	Reverse transcriptase (RNA-dependent DNA polymerase);; zinc-binding in reverse transcriptase	Putative ribonuclease H protein At1g65750 OS=Arabidopsis thaliana OX=3702 GN=At1g65750 PE=3 SV=1	PREDICTED: uncharacterized protein LOC109342010 [Lupinus angustifolius]
									TRINITY_DN53110_c3_g1	AT5G42020.1	Heat_shock_protein_70_(Hsp_70)_family_protein	-3.44	8.08e-109	down	-2.78	8.52e-131	down	-4.98	3.83e-125	down	[O]	Posttranslational modification, protein turnover, chaperones	Molecular Function: ATP binding (GO:0005524);; Cellular Component: endoplasmic reticulum lumen (GO:0005788);;	K09490|3e-51|sind:105166756|K09490 HSPA5; heat shock 70kDa protein 5	[O]	Posttranslational modification, protein turnover, chaperones	Hsp70 protein	Luminal-binding protein 1 (Fragment) OS=Nicotiana tabacum OX=4097 GN=BIP1 PE=2 SV=1	unknown [Populus trichocarpa]
									TRINITY_DN49841_c1_g2	AT1G07920.1	GTP_binding_Elongation_factor_Tu_family_protein	-3.44	0.000137369	down	--	--	--	--	--	--	[J]	Translation, ribosomal structure and biogenesis	Molecular Function: translation elongation factor activity (GO:0003746);; Molecular Function: GTPase activity (GO:0003924);; Molecular Function: GTP binding (GO:0005525);; Cellular Component: cytoplasm (GO:0005737);;	K03231|1e-123|qsu:112019011|K03231 EEF1A; elongation factor 1-alpha	[J]	Translation, ribosomal structure and biogenesis	Elongation factor Tu C-terminal domain;; Elongation factor Tu domain 2	Elongation factor 1-alpha C OS=Porphyra purpurea OX=2787 GN=TEF-C PE=2 SV=1	elongation factor-1a [Alternaria alternata]
									TRINITY_DN65910_c2_g3	--		-3.43	2.93e-12	down	-3.38	1.38e-16	down	-5.47	1.79e-13	down	--	--	Biological Process: double-strand break repair via homologous recombination (GO:0000724);; Cellular Component: nucleus (GO:0005634);; Cellular Component: cytoplasm (GO:0005737);; Cellular Component: cytosol (GO:0005829);; Cellular Component: plasma membrane (GO:0005886);; Biological Process: nucleosome assembly (GO:0006334);; Biological Process: DNA mediated transformation (GO:0009294);; Biologic…	--|1e-16|cmo:103487165|hypothetical protein	[P]	Inorganic ion transport and metabolism	--	Nucleosome assembly protein 1;2 OS=Arabidopsis thaliana OX=3702 GN=NAP1;2 PE=1 SV=1	BnaCnng36050D [Brassica napus]
									TRINITY_DN57843_c1_g2	--		-3.43	0.000522121	down	-3.83	3.06e-05	down	-3.98	8.69e-05	down	--	--	--	--	--	--	DnaJ domain	--	--
									TRINITY_DN47315_c0_g1	AT1G67980.1	caffeoyl-CoA_3-O-methyltransferase	-3.42077	0.0197117	down	-3.31088	0.00529787	down	-3.05133	0.00979643	down	[R]	General function prediction only	Cellular Component: cytoplasm (GO:0005737);; Molecular Function: O-methyltransferase activity (GO:0008171);; Biological Process: anthocyanin-containing compound biosynthetic process (GO:0009718);; Biological Process: cyanidin 3-O-glucoside biosynthetic process (GO:0033485);; Biological Process: delphinidin 3-O-glucoside biosynthetic process (GO:0033486);; Biological Process: pigmentation (GO:0043…	K00588|1e-135|sind:105156703|K00588 E2.1.1.104; caffeoyl-CoA O-methyltransferase [EC:2.1.1.104]	[Q]	Secondary metabolites biosynthesis, transport and catabolism	O-methyltransferase;; Methyltransferase domain	Flavonoid 3&apos;,5&apos;-methyltransferase OS=Vitis vinifera OX=29760 GN=FAOMT PE=1 SV=1	flavonoid 3&apos;,5&apos;-methyltransferase [Sesamum indicum]
									TRINITY_DN52538_c4_g3	AT5G52560.1	UDP-sugar_pyrophosphorylase	-3.41713	0.00132298	down	-3.27	0.000141243	down	-1.75818	0.0165324	down	--	--	Molecular Function: UTP:glucose-1-phosphate uridylyltransferase activity (GO:0003983);; Cellular Component: cytosol (GO:0005829);; Biological Process: UDP-glucose metabolic process (GO:0006011);; Biological Process: nucleotide-sugar biosynthetic process (GO:0009226);; Biological Process: pollen development (GO:0009555);; Molecular Function: UTP:arabinose-1-phosphate uridylyltransferase activity (…	K12447|5e-12|spen:107018439|K12447 USP; UDP-sugar pyrophosphorylase [EC:2.7.7.64]	[M]	Cell wall/membrane/envelope biogenesis	--	UDP-sugar pyrophosphorylase OS=Arabidopsis thaliana OX=3702 GN=USP PE=1 SV=1	UDP-N-acetylglucosamine pyrophosphorylase [Handroanthus impetiginosus]
									TRINITY_DN49598_c1_g2	AT3G10670.1	non-intrinsic_ABC_protein_7	-3.41391	0.00179995	down	--	--	--	--	--	--	[O]	Posttranslational modification, protein turnover, chaperones	Molecular Function: transporter activity (GO:0005215);; Molecular Function: ATP binding (GO:0005524);; Cellular Component: chloroplast (GO:0009507);; Cellular Component: chloroplast stroma (GO:0009570);; Biological Process: embryo development ending in seed dormancy (GO:0009793);; Biological Process: thylakoid membrane organization (GO:0010027);; Molecular Function: ATPase activity, coupled to tr…	K09013|5e-20|pop:7490872|K09013 sufC; Fe-S cluster assembly ATP-binding protein	--	--	--	ABC transporter I family member 6, chloroplastic OS=Arabidopsis thaliana OX=3702 GN=ABCI6 PE=1 SV=1	hypothetical protein POPTR_008G012500v3 [Populus trichocarpa]
									TRINITY_DN51359_c0_g1	AT3G24800.1	proteolysis_1	-3.41209	0.00500637	down	--	--	--	--	--	--	--	--	Cellular Component: cytoplasm (GO:0005737);; Molecular Function: zinc ion binding (GO:0008270);; Molecular Function: ubiquitin protein ligase activity (GO:0061630);; Biological Process: ubiquitin-dependent protein catabolic process via the N-end rule pathway (GO:0071596);;	--|4e-66|oeu:111374401|hypothetical protein	[O]	Posttranslational modification, protein turnover, chaperones	RING-type zinc-finger;; Zinc finger, C3HC4 type (RING finger);; Zinc finger, C3HC4 type (RING finger);; Zinc finger, C3HC4 type (RING finger);; Zinc finger, C3HC4 type (RING finger)	E3 ubiquitin-protein ligase PRT1 OS=Arabidopsis thaliana OX=3702 GN=PRT1 PE=2 SV=2	E3 ubiquitin-protein ligase PRT1-like [Olea europaea var. sylvestris]
									TRINITY_DN52592_c1_g3	AT3G42170.1	BED_zinc_finger_and_hAT_dimerization_domain-containing_protein_DAYSLEEPER	-3.41	0.000747295	down	--	--	--	--	--	--	--	--	Molecular Function: DNA binding (GO:0003677);; Biological Process: DNA recombination (GO:0006310);; Biological Process: transposition (GO:0032196);;	--|5e-60|psom:113359962|hypothetical protein	[L]	Replication, recombination and repair	hAT family C-terminal dimerisation region;; Domain of unknown function (DUF4413)	Putative AC transposase OS=Zea mays OX=4577 PE=2 SV=2	hypothetical protein MIMGU_mgv1a002740mg [Erythranthe guttata]
									TRINITY_DN66617_c3_g1	AT4G23130.1	cysteine-rich_RLK_(RECEPTOR-like_protein_kinase)_5	-3.4	3.95e-14	down	-3.72	1.61e-18	down	--	--	--	[RTKL]	--	Molecular Function: protein serine/threonine kinase activity (GO:0004674);; Molecular Function: ATP binding (GO:0005524);; Cellular Component: plasma membrane (GO:0005886);; Biological Process: protein phosphorylation (GO:0006468);; Cellular Component: integral component of membrane (GO:0016021);; Biological Process: defense response to bacterium (GO:0042742);;	--|1e-116|sind:105177638|hypothetical protein	--	--	Protein kinase domain;; Protein tyrosine kinase;; Protein kinase domain;; Protein tyrosine kinase	Putative cysteine-rich receptor-like protein kinase 35 OS=Arabidopsis thaliana OX=3702 GN=CRK35 PE=3 SV=3	Serine/threonine protein kinase [Handroanthus impetiginosus]
									TRINITY_DN65075_c0_g6	AT1G67320.1	DNA_primase%2C_large_subunit_family	-3.39348	0.00212921	down	--	--	--	-5.6	0.000140466	down	--	--	Molecular Function: single-stranded DNA binding (GO:0003697);; Molecular Function: DNA-directed DNA polymerase activity (GO:0003887);; Molecular Function: DNA primase activity (GO:0003896);; Cellular Component: alpha DNA polymerase:primase complex (GO:0005658);; Molecular Function: metal ion binding (GO:0046872);; Molecular Function: 4 iron, 4 sulfur cluster binding (GO:0051539);;	K02685|4e-19|ccaj:109810711|K02685 PRI2; DNA primase large subunit	[L]	Replication, recombination and repair	--	Probable DNA primase large subunit OS=Arabidopsis thaliana OX=3702 GN=At1g67320 PE=2 SV=2	probable DNA primase large subunit [Cajanus cajan]
									TRINITY_DN65200_c1_g1	AT3G30525.1	nuclease	-3.39	2.42e-16	down	-3.12	1.24e-20	down	-3.53	5.66e-19	down	--	--	--	K23222|5e-78|adu:110278576|K23222 HARBI1; nuclease HARBI1 [EC:3.1.-.-]	[L]	Replication, recombination and repair	Myb/SANT-like DNA-binding domain;; DDE superfamily endonuclease	--	uncharacterized protein LOC110278576 [Arachis duranensis]
									TRINITY_DN57100_c1_g4	AT2G18560.1	UDP-Glycosyltransferase_superfamily_protein	-3.38	1.02e-27	down	--	--	--	1.75	1.26e-49	up	--	--	Biological Process: protein glycosylation (GO:0006486);; Biological Process: cytokinin metabolic process (GO:0009690);; Molecular Function: transferase activity, transferring hexosyl groups (GO:0016758);; Molecular Function: zeatin O-beta-D-xylosyltransferase activity (GO:0050404);;	K13495|2e-86|oeu:111365957|K13495 CISZOG; cis-zeatin O-glucosyltransferase [EC:2.4.1.215]	[GC]	--	UDP-glucoronosyl and UDP-glucosyl transferase	Zeatin O-xylosyltransferase OS=Phaseolus vulgaris OX=3885 GN=ZOX1 PE=2 SV=1	zeatin O-glucosyltransferase-like [Olea europaea var. sylvestris]
									TRINITY_DN54505_c0_g1	AT3G10360.1	pumilio_4	-3.38	1.54e-06	down	-1.19542	0.00575513	down	-4.85	5.51e-08	down	[J]	Translation, ribosomal structure and biogenesis	Molecular Function: mRNA binding (GO:0003729);; Cellular Component: cytoplasm (GO:0005737);; Biological Process: regulation of translation (GO:0006417);;	K17943|0.0|sind:105166598|K17943 PUM; pumilio RNA-binding family	[J]	Translation, ribosomal structure and biogenesis	Pumilio-family RNA binding repeat;; Nucleic acid binding protein NABP	Pumilio homolog 4 OS=Arabidopsis thaliana OX=3702 GN=APUM4 PE=1 SV=2	pumilio homolog 4 isoform X2 [Sesamum indicum]
									TRINITY_DN53320_c1_g3	--		-3.37	9.84e-13	down	-3.27	1.04e-16	down	-2.57	5.99e-11	down	--	--	--	--	--	--	--	--	hypothetical protein CDL12_24961 [Handroanthus impetiginosus]
									TRINITY_DN49784_c1_g1	AT3G24200.1	FAD/NAD(P)-binding_oxidoreductase_family_protein	-3.37	2.87e-05	down	--	--	--	-1.5199	0.0163796	down	--	--	--	K06126|2e-26|hbr:110641348|K06126 COQ6; ubiquinone biosynthesis monooxygenase Coq6 [EC:1.14.13.-]	[HC]	--	--	--	PREDICTED: ubiquinone biosynthesis monooxygenase COQ6, mitochondrial [Erythranthe guttata]
									TRINITY_DN50099_c0_g2	--		-3.35043	0.0069708	down	-4.19898	0.00117804	down	-5.25235	0.000521545	down	--	--	Molecular Function: DNA binding (GO:0003677);; Biological Process: DNA recombination (GO:0006310);; Biological Process: transposition (GO:0032196);;	--|6e-68|dzi:111284514|hypothetical protein	[L]	Replication, recombination and repair	--	Putative AC transposase OS=Zea mays OX=4577 PE=2 SV=2	zinc finger BED domain-containing protein RICESLEEPER 2-like [Durio zibethinus]
									TRINITY_DN63908_c2_g1	AT1G44820.1	Peptidase_M20/M25/M40_family_protein	-3.34579	0.0158557	down	-5.95	3.53e-05	down	-6.12	6.42e-05	down	--	--	--	K14677|2e-10|jcu:105638915|K14677 ACY1; aminoacylase [EC:3.5.1.14]	[E]	Amino acid transport and metabolism	--	--	aminoacylase-1 isoform X2 [Jatropha curcas]
									TRINITY_DN61549_c2_g4	AT4G34880.2	Amidase_family_protein	-3.34	1.98e-18	down	-1.11	2.84e-07	down	-1.66	1.37e-08	down	[J]	Translation, ribosomal structure and biogenesis	--	K01426|1e-86|sind:105169759|K01426 E3.5.1.4; amidase [EC:3.5.1.4]	[J]	Translation, ribosomal structure and biogenesis	Amidase	Probable amidase At4g34880 OS=Arabidopsis thaliana OX=3702 GN=At4g34880 PE=2 SV=1	hypothetical protein MIMGU_mgv1a004684mg [Erythranthe guttata]
									TRINITY_DN50570_c0_g1	--		-3.33	0.000152394	down	3.13	4.14e-49	up	-3.3	5.08e-05	down	--	--	Molecular Function: nucleic acid binding (GO:0003676);; Molecular Function: RNA-DNA hybrid ribonuclease activity (GO:0004523);; Molecular Function: metal ion binding (GO:0046872);;	--|3e-71|lang:109338759|hypothetical protein	[R]	General function prediction only	Reverse transcriptase-like;; zinc-binding in reverse transcriptase;; Reverse transcriptase (RNA-dependent DNA polymerase)	Putative ribonuclease H protein At1g65750 OS=Arabidopsis thaliana OX=3702 GN=At1g65750 PE=3 SV=1	PREDICTED: uncharacterized protein LOC109338759 [Lupinus angustifolius]
									TRINITY_DN65694_c1_g1	--		-3.32	4.17e-138	down	-1.32	1.19e-62	down	-5.08	3.94e-163	down	--	--	--	--	--	--	--	--	replication protein A 70 kDa DNA-binding subunit B-like [Dorcoceras hygrometricum]
									TRINITY_DN52938_c1_g1	ATMG01250.1	RNA-directed_DNA_polymerase_(reverse_transcriptase)	-3.32	3.98e-13	down	-2.7	2.87e-15	down	--	--	--	--	--	Cellular Component: mitochondrion (GO:0005739);;	--|1e-108|rcn:112193973|hypothetical protein	[R]	General function prediction only	Reverse transcriptase (RNA-dependent DNA polymerase)	Uncharacterized mitochondrial protein AtMg01250 OS=Arabidopsis thaliana OX=3702 GN=AtMg01250 PE=4 SV=1	putative RNA-directed DNA polymerase [Rosa chinensis]
									TRINITY_DN59467_c0_g1	AT1G29720.1	Leucine-rich_repeat_transmembrane_protein_kinase	-3.31	1.3e-14	down	--	--	--	-1.36	5.38e-06	down	[RTKL]	--	--	--|1e-47|sind:105176948|hypothetical protein	[T]	Signal transduction mechanisms	Protein tyrosine kinase;; Protein kinase domain	Cold-responsive protein kinase 1 OS=Arabidopsis thaliana OX=3702 GN=CRPK1 PE=1 SV=1	putative serine/threonine-protein kinase isoform X2 [Sesamum indicum]
									TRINITY_DN53175_c1_g5	--		-3.31	8.11e-19	down	--	--	--	-9.33	8.8e-14	down	[L]	Replication, recombination and repair	--	--|3e-42|rcu:112534200|hypothetical protein	[R]	General function prediction only	--	--	PREDICTED: uncharacterized protein LOC108194427 [Daucus carota subsp. sativus]
									TRINITY_DN54334_c1_g1	--		-3.30808	0.00361749	down	-6.29	5.78e-06	down	-6.45	1.02e-05	down	--	--	Molecular Function: nucleic acid binding (GO:0003676);; Molecular Function: RNA-directed DNA polymerase activity (GO:0003964);; Molecular Function: aspartic-type endopeptidase activity (GO:0004190);; Molecular Function: endonuclease activity (GO:0004519);; Molecular Function: zinc ion binding (GO:0008270);; Biological Process: DNA integration (GO:0015074);;	--|2e-18|nta:107789591|hypothetical protein	[R]	General function prediction only	--	Retrovirus-related Pol polyprotein from transposon TNT 1-94 OS=Nicotiana tabacum OX=4097 PE=2 SV=1	Retrovirus-related Pol polyprotein from transposon TNT 1-94 [Cajanus cajan]
									TRINITY_DN60847_c3_g2	AT1G51160.1	SNARE-like_superfamily_protein	-3.28	3.4e-12	down	-2.04	5.97e-11	down	-1.86	1.75e-07	down	--	--	--	K20300|4e-24|nta:107784262|K20300 TRAPPC1; trafficking protein particle complex subunit 1	[U]	Intracellular trafficking, secretion, and vesicular transport	--	--	unnamed protein product [Coffea canephora]
									TRINITY_DN54575_c0_g1	AT4G34880.2	Amidase_family_protein	-3.28	2.04e-11	down	--	--	--	--	--	--	[J]	Translation, ribosomal structure and biogenesis	--	K01426|1e-123|nto:108946518|K01426 E3.5.1.4; amidase [EC:3.5.1.4]	[J]	Translation, ribosomal structure and biogenesis	Amidase	Probable amidase At4g34880 OS=Arabidopsis thaliana OX=3702 GN=At4g34880 PE=2 SV=1	PREDICTED: putative amidase C869.01 isoform X1 [Erythranthe guttata]
									TRINITY_DN59515_c0_g1	AT5G17020.1	exportin_1A	-3.27	2.91e-06	down	-7.72	2.03e-09	down	--	--	--	--	--	Molecular Function: signaling receptor activity (GO:0004872);; Cellular Component: nucleus (GO:0005634);; Cellular Component: nuclear pore (GO:0005643);; Cellular Component: cytosol (GO:0005829);; Biological Process: protein export from nucleus (GO:0006611);; Biological Process: response to heat (GO:0009408);; Biological Process: embryo sac development (GO:0009553);; Biological Process: pollen de…	K14290|1e-06|nsy:104224035|K14290 XPO1; exportin-1	[YU]	--	--	Protein EXPORTIN 1A OS=Arabidopsis thaliana OX=3702 GN=XPO1 PE=1 SV=1	PREDICTED: exportin-1-like isoform X3 [Nicotiana sylvestris]
									TRINITY_DN58864_c1_g1	--		-3.26	2.25e-44	down	-10.5	1e-17	down	-1.25	5.04e-13	down	--	--	--	--|6e-52|han:110940506|hypothetical protein	--	--	Transposase-associated domain	--	uncharacterized protein LOC110940506 isoform X1 [Helianthus annuus]
									TRINITY_DN52132_c0_g1	AT5G52450.1	MATE_efflux_family_protein	-3.24	1.26e-07	down	--	--	--	-1.37571	0.00195252	down	[V]	Defense mechanisms	Cellular Component: vacuolar membrane (GO:0005774);; Biological Process: response to nematode (GO:0009624);; Molecular Function: drug transmembrane transporter activity (GO:0015238);; Molecular Function: antiporter activity (GO:0015297);; Cellular Component: integral component of membrane (GO:0016021);;	K03327|0.0|sind:105156283|K03327 TC.MATE; multidrug resistance protein, MATE family	[R]	General function prediction only	MatE	Protein DETOXIFICATION 16 OS=Arabidopsis thaliana OX=3702 GN=DTX16 PE=2 SV=1	protein DETOXIFICATION 16 isoform X1 [Sesamum indicum]
									TRINITY_DN59854_c1_g5	AT4G21070.1	breast_cancer_susceptibility1	-3.23897	0.00154496	down	-2.21965	0.00130507	down	-2.52905	0.00192835	down	--	--	Biological Process: double-strand break repair via homologous recombination (GO:0000724);; Molecular Function: ubiquitin-protein transferase activity (GO:0004842);; Cellular Component: nucleus (GO:0005634);; Cellular Component: plasma membrane (GO:0005886);; Biological Process: DNA repair (GO:0006281);; Biological Process: DNA recombination (GO:0006310);; Molecular Function: zinc ion binding (GO:…	K10683|0.0|sind:105175767|K10683 BARD1; BRCA1-associated RING domain protein 1	[LK]	--	BRCT domain, a BRCA1 C-terminus domain;; BRCA1 C Terminus (BRCT) domain;; PHD-like zinc-binding domain;; Zinc finger, C3HC4 type (RING finger);; PHD-zinc-finger like domain;; Zinc finger, C3HC4 type (RING finger);; Ring finger domain;; Zinc finger, C3HC4 type (RING finger);; Regulator of Ty1 transposition protein 107 BRCT domain	Protein BREAST CANCER SUSCEPTIBILITY 1 homolog OS=Arabidopsis thaliana OX=3702 GN=BRCA1 PE=1 SV=1	protein BREAST CANCER SUSCEPTIBILITY 1 homolog [Sesamum indicum]
									TRINITY_DN53911_c0_g1	AT3G48280.1	cytochrome_P450%2C_family_71%2C_subfamily_A%2C_polypeptide_25	-3.23304	0.0110972	down	--	--	--	1.19818	0.034811	up	[Q]	Secondary metabolites biosynthesis, transport and catabolism	Molecular Function: monooxygenase activity (GO:0004497);; Molecular Function: iron ion binding (GO:0005506);; Cellular Component: integral component of membrane (GO:0016021);; Molecular Function: oxidoreductase activity, acting on paired donors, with incorporation or reduction of molecular oxygen (GO:0016705);; Molecular Function: heme binding (GO:0020037);;	--|0.0|sind:105157300|hypothetical protein	[Q]	Secondary metabolites biosynthesis, transport and catabolism	Cytochrome P450	Cytochrome P450 71A8 OS=Mentha piperita OX=34256 GN=CYP71A8 PE=3 SV=1	cytochrome P450 71A8-like [Sesamum indicum]
									TRINITY_DN48525_c0_g1	--		-3.23	2.25e-13	down	1.2	2.51e-12	up	-8.91	1.96e-12	down	--	--	--	K23222|2e-25|egr:104433194|K23222 HARBI1; nuclease HARBI1 [EC:3.1.-.-]	--	--	--	--	PREDICTED: putative nuclease HARBI1 isoform X2 [Eucalyptus grandis]
									TRINITY_DN59283_c1_g1	AT2G19730.1	Ribosomal_L28e_protein_family	-3.23	0.000326227	down	-6.91	2.3e-07	down	-7.07	3.41e-07	down	--	--	Molecular Function: structural constituent of ribosome (GO:0003735);; Cellular Component: plasma membrane (GO:0005886);; Biological Process: translation (GO:0006412);; Cellular Component: plasmodesma (GO:0009506);; Cellular Component: cytosolic large ribosomal subunit (GO:0022625);;	K02903|2e-20|sind:105157718|K02903 RP-L28e; large subunit ribosomal protein L28e	[J]	Translation, ribosomal structure and biogenesis	Ribosomal L28e protein family	60S ribosomal protein L28-2 OS=Arabidopsis thaliana OX=3702 GN=RPL28C PE=2 SV=1	60S ribosomal protein L28 [Handroanthus impetiginosus]
									TRINITY_DN55945_c1_g3	AT4G28250.1	expansin_B3	-3.22	3.38e-94	down	-4.37	3.93e-133	down	-8.94	4.38e-33	down	--	--	Cellular Component: extracellular region (GO:0005576);; Cellular Component: cell wall (GO:0005618);; Biological Process: syncytium formation (GO:0006949);; Cellular Component: plasmodesma (GO:0009506);; Cellular Component: membrane (GO:0016020);; Biological Process: sexual reproduction (GO:0019953);; Biological Process: cell wall organization (GO:0071555);;	K20628|1e-172|sind:105167838|K20628 exlX; expansin	--	--	Pollen allergen;; Lytic transglycolase	Expansin-B16 OS=Oryza sativa subsp. japonica OX=39947 GN=EXPB16 PE=3 SV=1	expansin-B3-like [Sesamum indicum]
									TRINITY_DN63591_c1_g2	AT4G32300.1	S-domain-2_5	-3.22	0.000153523	down	--	--	--	-2.76	0.000258207	down	[RTKL]	--	Molecular Function: protein kinase activity (GO:0004672);; Molecular Function: protein serine/threonine kinase activity (GO:0004674);; Molecular Function: calmodulin binding (GO:0005516);; Molecular Function: ATP binding (GO:0005524);; Cellular Component: plasma membrane (GO:0005886);; Cellular Component: integral component of membrane (GO:0016021);; Molecular Function: carbohydrate binding (GO:0…	--|1e-157|sind:105177053|hypothetical protein	--	--	Protein kinase domain;; Protein tyrosine kinase	G-type lectin S-receptor-like serine/threonine-protein kinase SD2-5 OS=Arabidopsis thaliana OX=3702 GN=SD25 PE=1 SV=1	LOW QUALITY PROTEIN: G-type lectin S-receptor-like serine/threonine-protein kinase SD2-5 [Sesamum indicum]
									TRINITY_DN56856_c2_g1	--		-3.22	0.000520828	down	-2.9	4.39e-05	down	--	--	--	--	--	--	--|1e-10|sot:102584631|hypothetical protein	--	--	--	--	hypothetical protein CDL12_16597 [Handroanthus impetiginosus]
									TRINITY_DN63272_c1_g6	AT4G32300.1	S-domain-2_5	-3.21	0.000321029	down	--	--	--	-3.45	2.16e-05	down	--	--	Molecular Function: protein serine/threonine kinase activity (GO:0004674);; Molecular Function: calmodulin binding (GO:0005516);; Molecular Function: ATP binding (GO:0005524);; Cellular Component: plasma membrane (GO:0005886);; Biological Process: protein phosphorylation (GO:0006468);; Cellular Component: integral component of membrane (GO:0016021);; Molecular Function: carbohydrate binding (GO:0…	K04733|1e-101|han:110898867|K04733 IRAK4; interleukin-1 receptor-associated kinase 4 [EC:2.7.11.1]	--	--	D-mannose binding lectin;; PAN-like domain	G-type lectin S-receptor-like serine/threonine-protein kinase At2g19130 OS=Arabidopsis thaliana OX=3702 GN=At2g19130 PE=2 SV=1	G-type lectin S-receptor-like serine/threonine-protein kinase SD2-5 [Helianthus annuus]
									TRINITY_DN63784_c3_g3	AT3G05750.1	serine-rich_adhesin_for_platelets-like_protein	-3.2	8.22e-06	down	-2.02	1.68e-05	down	-6.54	1.27e-06	down	--	--	--	--|6e-59|sind:105178939|hypothetical protein	--	--	DUF761-associated sequence motif	--	uncharacterized protein LOC105178939 [Sesamum indicum]
									TRINITY_DN67047_c2_g1	--		-3.19	3.12e-10	down	-3.5	2.27e-14	down	-5.35	3.11e-12	down	--	--	--	--|8e-09|nta:107806908|hypothetical protein	[R]	General function prediction only	gag-polypeptide of LTR copia-type	--	PREDICTED: uncharacterized protein LOC105967941 [Erythranthe guttata]
									TRINITY_DN62316_c1_g1	AT2G41060.1	RNA-binding_(RRM/RBD/RNP_motifs)_family_protein	-3.18	1.58e-16	down	-8.95	7.87e-13	down	-1.1	4.62e-05	down	[R]	General function prediction only	Molecular Function: nucleotide binding (GO:0000166);; Molecular Function: mRNA binding (GO:0003729);; Cellular Component: nucleus (GO:0005634);; Cellular Component: nucleolus (GO:0005730);; Biological Process: defense response (GO:0006952);; Biological Process: cell death (GO:0008219);; Biological Process: ethylene biosynthetic process (GO:0009693);; Biological Process: leaf senescence (GO:001015…	K12741|1e-105|sind:105162503|K12741 HNRNPA1_3; heterogeneous nuclear ribonucleoprotein A1/A3	[R]	General function prediction only	RNA recognition motif. (a.k.a. RRM, RBD, or RNP domain)	UBP1-associated protein 2C OS=Arabidopsis thaliana OX=3702 GN=UBA2C PE=2 SV=1	UBP1-associated protein 2C-like isoform X1 [Sesamum indicum]
									TRINITY_DN60278_c3_g2	--		-3.18	8.57e-22	down	--	--	--	-2.06	5.59e-13	down	--	--	--	--	--	--	--	--	hypothetical protein CDL12_06456 [Handroanthus impetiginosus]
									TRINITY_DN63559_c1_g1	AT3G23990.1	heat_shock_protein_60	-3.18	1.31e-07	down	--	--	--	--	--	--	[O]	Posttranslational modification, protein turnover, chaperones	Molecular Function: copper ion binding (GO:0005507);; Molecular Function: ATP binding (GO:0005524);; Cellular Component: mitochondrion (GO:0005739);; Cellular Component: mitochondrial matrix (GO:0005759);; Cellular Component: vacuolar membrane (GO:0005774);; Cellular Component: cytosol (GO:0005829);; Biological Process: 'de novo' protein folding (GO:0006458);; Biological Process: mitochondrion or…	K04077|5e-42|dcr:108200210|K04077 groEL; chaperonin GroEL	[O]	Posttranslational modification, protein turnover, chaperones	--	Chaperonin CPN60, mitochondrial OS=Arabidopsis thaliana OX=3702 GN=CPN60 PE=1 SV=2	hypothetical protein M569_15674, partial [Genlisea aurea]
									TRINITY_DN12805_c0_g1	AT1G11080.1	serine_carboxypeptidase-like_31	-3.15437	0.0149663	down	-5.86	4.74e-05	down	-6.02	8.65e-05	down	[E]	Amino acid transport and metabolism	Molecular Function: serine-type carboxypeptidase activity (GO:0004185);; Cellular Component: extracellular region (GO:0005576);; Cellular Component: vacuole (GO:0005773);; Biological Process: proteolysis involved in cellular protein catabolic process (GO:0051603);;	K16297|0.0|sind:105175511|K16297 SCPL-II; serine carboxypeptidase-like clade II [EC:3.4.16.-]	[OE]	--	Serine carboxypeptidase	Serine carboxypeptidase-like 31 OS=Arabidopsis thaliana OX=3702 GN=SCPL31 PE=2 SV=2	PREDICTED: serine carboxypeptidase-like 31 [Erythranthe guttata]
									TRINITY_DN54465_c1_g2	--		-3.15	0.000114253	down	-2.97	4.95e-06	down	-1.46303	0.0193725	down	--	--	--	--|9e-09|vvi:104880537|hypothetical protein	--	--	--	--	PREDICTED: zinc finger BED domain-containing protein DAYSLEEPER-like [Vitis vinifera]
									TRINITY_DN53647_c1_g1	AT5G28540.1	heat_shock_protein_70_(Hsp_70)_family_protein	-3.14341	0	down	-1.87	2.35e-236	down	-3.09554	0	down	[O]	Posttranslational modification, protein turnover, chaperones	Molecular Function: ATP binding (GO:0005524);; Cellular Component: endoplasmic reticulum lumen (GO:0005788);;	K09490|0.0|sind:105166756|K09490 HSPA5; heat shock 70kDa protein 5	[O]	Posttranslational modification, protein turnover, chaperones	Hsp70 protein;; Hsp70 protein	Luminal-binding protein 4 OS=Nicotiana tabacum OX=4097 GN=BIP4 PE=2 SV=1	hypothetical protein GOBAR_AA40427 [Gossypium barbadense]
									TRINITY_DN67082_c3_g3	--		-3.13	2.99e-14	down	--	--	--	-1.39	9.9e-07	down	--	--	--	--|1e-153|cit:112498589|hypothetical protein	[R]	General function prediction only	--	--	LOW QUALITY PROTEIN: uncharacterized protein LOC112096422 [Citrus clementina]
									TRINITY_DN51736_c0_g2	AT4G39250.1	RAD-like_1	-3.12	2.03e-27	down	-5.95	4.99e-31	down	-10.1	2.37e-16	down	--	--	Molecular Function: DNA binding (GO:0003677);; Cellular Component: nucleus (GO:0005634);; Biological Process: transcription, DNA-templated (GO:0006351);; Biological Process: regulation of transcription, DNA-templated (GO:0006355);; Biological Process: flower development (GO:0009908);; Biological Process: determination of dorsal/ventral asymmetry (GO:0048262);;	--|1e-38|sind:105169642|hypothetical protein	[O]	Posttranslational modification, protein turnover, chaperones	Myb-like DNA-binding domain	Transcription factor RADIALIS OS=Antirrhinum majus OX=4151 GN=RAD PE=1 SV=1	RADIALIS-like transcription factor [Torenia fournieri]
									TRINITY_DN64638_c0_g3	--		-3.12	1.33e-29	down	-3.04	1.12e-42	down	-3.83	6.76e-40	down	--	--	--	--|7e-36|rcn:112191737|hypothetical protein	--	--	--	--	putative Ulp1 protease family catalytic domain, putative transposase, Ptta/En/Spm, plant [Rosa chinensis]
									TRINITY_DN50972_c0_g2	AT1G58807.1	Disease_resistance_protein_(CC-NBS-LRR_class)_family	-3.12	2.04e-21	down	--	--	--	-8.69	3.51e-12	down	--	--	Molecular Function: ATP binding (GO:0005524);; Cellular Component: plasma membrane (GO:0005886);; Biological Process: defense response (GO:0006952);; Biological Process: signal transduction (GO:0007165);; Molecular Function: ADP binding (GO:0043531);;	--|1e-60|sind:105171889|hypothetical protein	[T]	Signal transduction mechanisms	NB-ARC domain	Probable disease resistance RPP8-like protein 2 OS=Arabidopsis thaliana OX=3702 GN=RPP8L2 PE=3 SV=1	Apoptotic ATPase [Handroanthus impetiginosus]
									TRINITY_DN56510_c0_g1	--		-3.12	1.85e-115	down	--	--	--	--	--	--	--	--	Biological Process: response to light stimulus (GO:0009416);; Cellular Component: photosystem I (GO:0009522);; Cellular Component: photosystem II (GO:0009523);; Cellular Component: chloroplast thylakoid membrane (GO:0009535);; Biological Process: photosynthesis, light harvesting in photosystem I (GO:0009768);; Cellular Component: chloroplast envelope (GO:0009941);; Cellular Component: plastoglobu…	K08908|1e-11|nta:107758987|K08908 LHCA2; light-harvesting complex I chlorophyll a/b binding protein 2	--	--	--	Chlorophyll a-b binding protein 7, chloroplastic OS=Solanum lycopersicum OX=4081 GN=CAB7 PE=3 SV=1	photosystem I light-harvesting complex protein 2, partial (chloroplast) [Sinapis alba]
									TRINITY_DN60679_c2_g2	AT1G74470.1	Pyridine_nucleotide-disulfide_oxidoreductase_family_protein	-3.1	1.77e-21	down	--	--	--	-3.84	4.12e-28	down	[C]	Energy production and conversion	Cellular Component: chloroplast (GO:0009507);; Biological Process: vitamin E biosynthetic process (GO:0010189);; Biological Process: photosynthesis (GO:0015979);; Biological Process: chlorophyll biosynthetic process (GO:0015995);; Molecular Function: oxidoreductase activity, acting on the CH-CH group of donors, NAD or NADP as acceptor (GO:0016628);; Biological Process: geranylgeranyl diphosphate …	K10960|3e-20|mcha:111007196|K10960 chlP; geranylgeranyl diphosphate/geranylgeranyl-bacteriochlorophyllide a reductase [EC:1.3.1.83 1.3.1.111]	--	--	--	Geranylgeranyl diphosphate reductase, chloroplastic OS=Nicotiana tabacum OX=4097 GN=CHLP PE=2 SV=1	geranylgeranyl diphosphate reductase, chloroplastic [Momordica charantia]
									TRINITY_DN59803_c0_g1	--		-3.09	8.09e-20	down	-3.19	4.19e-52	down	-4.47	2.93e-117	down	--	--	Molecular Function: structural constituent of cell wall (GO:0005199);; Cellular Component: extracellular region (GO:0005576);; Cellular Component: primary cell wall (GO:0009530);; Biological Process: plant-type cell wall organization (GO:0009664);;	--|5e-75|oeu:111393866|hypothetical protein	--	--	Extensin-like region	Extensin-3 OS=Arabidopsis thaliana OX=3702 GN=EXT3 PE=1 SV=3	extensin-1-like isoform X2 [Olea europaea var. sylvestris]
									TRINITY_DN65587_c1_g4	AT5G42740.1	Sugar_isomerase_(SIS)_family_protein	-3.09	1.09e-45	down	-3.43	2.59e-65	down	-3.33	7.24e-54	down	[G]	Carbohydrate transport and metabolism	Molecular Function: glucose-6-phosphate isomerase activity (GO:0004347);; Cellular Component: cytoplasm (GO:0005737);; Biological Process: gluconeogenesis (GO:0006094);; Biological Process: glycolytic process (GO:0006096);;	K01810|1e-87|sind:105166151|K01810 GPI; glucose-6-phosphate isomerase [EC:5.3.1.9]	[G]	Carbohydrate transport and metabolism	Phosphoglucose isomerase	Glucose-6-phosphate isomerase, cytosolic 1 OS=Clarkia franciscana OX=49755 GN=PGIC1 PE=3 SV=1	glucose-6-phosphate isomerase, cytosolic [Sesamum indicum]
									TRINITY_DN65060_c3_g1	AT2G01050.1	zinc_ion_binding_/_nucleic_acid_binding_protein	-3.09	3.34e-19	down	-2.16	1.54e-19	down	--	--	--	--	--	--	--|9e-32|ccaj:114916720|hypothetical protein	[R]	General function prediction only	--	--	Zinc knuckle CX2CX4HX4C, partial [Trema orientalis]
									TRINITY_DN57980_c1_g1	--		-3.08028	0.0159567	down	--	--	--	--	--	--	--	--	Molecular Function: protein serine/threonine kinase activity (GO:0004674);; Molecular Function: ATP binding (GO:0005524);; Cellular Component: plasma membrane (GO:0005886);; Cellular Component: integral component of membrane (GO:0016021);;	--|2e-42|cit:102630828|hypothetical protein	--	--	Leucine rich repeat;; Leucine Rich repeats (2 copies);; Leucine Rich Repeat;; Leucine Rich repeat	Probable LRR receptor-like serine/threonine-protein kinase At3g47570 OS=Arabidopsis thaliana OX=3702 GN=At3g47570 PE=2 SV=1	Non-specific serine/threonine protein kinase [Handroanthus impetiginosus]
									TRINITY_DN60575_c0_g2	AT3G05750.1	serine-rich_adhesin_for_platelets-like_protein	-3.08	4.41e-22	down	-1.96	3.08e-19	down	-5.28	6.5e-26	down	--	--	--	--|0.0|sind:105178939|hypothetical protein	--	--	Domain of unknown function (DUF4378);; DUF761-associated sequence motif	--	uncharacterized protein LOC105178939 [Sesamum indicum]
									TRINITY_DN63200_c0_g2	--		-3.08	4.18e-14	down	-2.47	5.05e-16	down	-2.66	5.01e-13	down	--	--	--	--|4e-25|ini:109152678|hypothetical protein	--	--	--	--	PREDICTED: uncharacterized protein LOC105972673 [Erythranthe guttata]
									TRINITY_DN50655_c0_g1	--		-3.08	3.15e-28	down	-9.86	1.43e-15	down	-4.03	1.2e-36	down	--	--	--	--|6e-12|nto:108948544|hypothetical protein	--	--	--	--	replication protein A 70 kDa DNA-binding subunit B-like [Dorcoceras hygrometricum]
									TRINITY_DN52318_c6_g1	--		-3.07083	0.0411501	down	-5.97322	0.00462671	down	-6.14	0.000132181	down	--	--	--	--|1e-11|mtr:MTR_8g040260|hypothetical protein	--	--	--	--	hypothetical protein LSAT_9X35301 [Lactuca sativa]
									TRINITY_DN49040_c0_g1	AT4G29520.1	nucleophosmin	-3.07	6.06e-145	down	-1.92	5.07e-41	down	-3.19	1.44e-159	down	--	--	--	--|4e-93|sind:105162013|hypothetical protein	--	--	--	--	uncharacterized protein LOC105162013 [Sesamum indicum]
									TRINITY_DN66996_c2_g2	--		-3.06157	0.0314572	down	--	--	--	--	--	--	--	--	Molecular Function: protein serine/threonine kinase activity (GO:0004674);; Molecular Function: ATP binding (GO:0005524);; Cellular Component: mitochondrion (GO:0005739);; Cellular Component: integral component of membrane (GO:0016021);; Cellular Component: mitochondrial membrane (GO:0031966);;	--|2e-62|sind:105159517|hypothetical protein	--	--	Leucine rich repeat;; Leucine Rich repeats (2 copies);; Leucine Rich Repeat	Probable LRR receptor-like serine/threonine-protein kinase At1g74360 OS=Arabidopsis thaliana OX=3702 GN=At1g74360 PE=1 SV=1	hypothetical protein MIMGU_mgv1a001395mg [Erythranthe guttata]
									TRINITY_DN48406_c0_g2	AT1G68200.1	Zinc_finger_C-x8-C-x5-C-x3-H_type_family_protein	-3.06	0.000115407	down	-2.86	6.16e-06	down	-5.35	1.34e-05	down	[R]	General function prediction only	Molecular Function: DNA-binding transcription factor activity (GO:0003700);; Molecular Function: mRNA 3'-UTR binding (GO:0003730);; Cellular Component: cytosol (GO:0005829);; Biological Process: regulation of transcription, DNA-templated (GO:0006355);; Molecular Function: transcription regulatory region DNA binding (GO:0044212);; Molecular Function: metal ion binding (GO:0046872);; Biological Pro…	K18753|1e-162|sind:105160477|K18753 ZFP36L; butyrate response factor	[R]	General function prediction only	Zinc finger C-x8-C-x5-C-x3-H type (and similar)	Zinc finger CCCH domain-containing protein 15 OS=Arabidopsis thaliana OX=3702 GN=At1g68200 PE=2 SV=1	zinc finger CCCH domain-containing protein 15 [Sesamum indicum]
									TRINITY_DN60715_c1_g1	AT4G28390.1	ADP/ATP_carrier_3	-3.05785	0.00367441	down	1.15556	0.00296308	up	2.33	2.19e-11	up	--	--	Molecular Function: transporter activity (GO:0005215);; Cellular Component: mitochondrial inner membrane (GO:0005743);; Cellular Component: integral component of membrane (GO:0016021);; Biological Process: transmembrane transport (GO:0055085);;	K05863|0.0|qsu:111983510|K05863 SLC25A4S; solute carrier family 25 (mitochondrial adenine nucleotide translocator), member 4/5/6/31	[C]	Energy production and conversion	Mitochondrial carrier protein	ADP,ATP carrier protein 2, mitochondrial OS=Zea mays OX=4577 GN=ANT2 PE=2 SV=2	mitochondrial carrier [Stagonospora sp. SRC1lsM3a]
									TRINITY_DN63687_c0_g1	ATMG00240.1	Gag-Pol-related_retrotransposon_family_protein	-3.05	7.75e-20	down	-9.27	9.23e-14	down	-4.4	2.39e-25	down	--	--	--	--|1e-104|pxb:108865949|hypothetical protein	[R]	General function prediction only	--	Retrovirus-related Pol polyprotein from transposon RE1 OS=Arabidopsis thaliana OX=3702 GN=RE1 PE=2 SV=1	hypothetical protein VITISV_024648 [Vitis vinifera]
									TRINITY_DN64452_c4_g1	--		-3.03	2.36e-17	down	-5.33	2.6e-21	down	-4.24	4.06e-23	down	--	--	--	--|0.0|ini:109154211|hypothetical protein	--	--	Transposase-associated domain;; Transposase family tnp2	--	transposase [Ipomoea nil]
									TRINITY_DN53493_c0_g1	--		-3.03	3.96e-13	down	-1.98	4.75e-12	down	-1.96	3.78e-09	down	--	--	--	--|3e-25|nta:107818472|hypothetical protein	[D]	Cell cycle control, cell division, chromosome partitioning	--	--	uncharacterized protein LOC112416362 [Medicago truncatula]
									TRINITY_DN66504_c0_g1	--		-3.02	0.000748402	down	-6.71	6.26e-07	down	-6.87	9.75e-07	down	--	--	--	--|7e-28|ini:109183045|hypothetical protein	[R]	General function prediction only	gag-polypeptide of LTR copia-type	--	PREDICTED: uncharacterized protein LOC105969384 [Erythranthe guttata]
									TRINITY_DN54798_c4_g2	AT1G69850.1	nitrate_transporter_1:2	-3.02	8.85e-06	down	-2.57	4.88e-07	down	-1.1325	0.024832	down	[E]	Amino acid transport and metabolism	Cellular Component: plasma membrane (GO:0005886);; Biological Process: response to nematode (GO:0009624);; Biological Process: regulation of stomatal movement (GO:0010119);; Molecular Function: symporter activity (GO:0015293);; Cellular Component: integral component of membrane (GO:0016021);; Biological Process: nitrate assimilation (GO:0042128);; Biological Process: abscisic acid transport (GO:0…	K14638|1e-162|sind:105169013|K14638 SLC15A3_4; solute carrier family 15 (peptide/histidine transporter), member 3/4	[E]	Amino acid transport and metabolism	POT family	Protein NRT1/ PTR FAMILY 4.6 OS=Arabidopsis thaliana OX=3702 GN=NPF4.6 PE=1 SV=1	H+/oligopeptide symporter [Handroanthus impetiginosus]
									TRINITY_DN59016_c1_g1	AT5G60020.1	laccase_17	-3.02	0.000102912	down	--	--	--	-4.03	4.11e-06	down	[Q]	Secondary metabolites biosynthesis, transport and catabolism	Molecular Function: copper ion binding (GO:0005507);; Molecular Function: oxidoreductase activity, oxidizing metal ions (GO:0016722);; Biological Process: lignin catabolic process (GO:0046274);; Cellular Component: apoplast (GO:0048046);; Molecular Function: hydroquinone:oxygen oxidoreductase activity (GO:0052716);;	K05909|0.0|dzi:111284743|K05909 E1.10.3.2; laccase [EC:1.10.3.2]	[Q]	Secondary metabolites biosynthesis, transport and catabolism	Multicopper oxidase;; Multicopper oxidase	Laccase-10 OS=Oryza sativa subsp. japonica OX=39947 GN=LAC10 PE=2 SV=1	Multicopper oxidase [Handroanthus impetiginosus]
									TRINITY_DN60909_c0_g1	AT1G16130.1	wall_associated_kinase-like_2	-3.01128	0.0334718	down	1.74	6.55e-05	up	--	--	--	[RTKL]	--	Molecular Function: protein serine/threonine kinase activity (GO:0004674);; Molecular Function: calcium ion binding (GO:0005509);; Molecular Function: ATP binding (GO:0005524);; Cellular Component: plasma membrane (GO:0005886);; Biological Process: cell surface receptor signaling pathway (GO:0007166);; Cellular Component: plant-type cell wall (GO:0009505);; Cellular Component: integral component …	--|0.0|sind:105162019|hypothetical protein	--	--	Protein kinase domain;; Protein tyrosine kinase;; Wall-associated receptor kinase galacturonan-binding	Wall-associated receptor kinase-like 2 OS=Arabidopsis thaliana OX=3702 GN=WAKL2 PE=2 SV=1	Serine/threonine protein kinase [Handroanthus impetiginosus]
									TRINITY_DN59979_c1_g1	AT3G46710.1	NB-ARC_domain-containing_disease_resistance_protein	-3.01	0.000166149	down	2.25	2.2e-22	up	2.6	9.87e-24	up	--	--	Molecular Function: ATP binding (GO:0005524);; Cellular Component: cytoplasm (GO:0005737);; Biological Process: plant-type hypersensitive response (GO:0009626);; Cellular Component: membrane (GO:0016020);; Molecular Function: ADP binding (GO:0043531);;	--|0.0|sind:105180197|hypothetical protein	[T]	Signal transduction mechanisms	NB-ARC domain	Putative late blight resistance protein homolog R1A-6 OS=Solanum demissum OX=50514 GN=R1A-6 PE=3 SV=2	PREDICTED: putative late blight resistance protein homolog R1A-10 [Erythranthe guttata]
									TRINITY_DN53860_c0_g2	--		-3.01	0.000779125	down	-6.72	5.86e-07	down	-6.88	9.16e-07	down	--	--	Biological Process: phosphorelay signal transduction system (GO:0000160);; Molecular Function: DNA binding (GO:0003677);; Molecular Function: DNA-binding transcription factor activity (GO:0003700);; Cellular Component: nucleus (GO:0005634);; Biological Process: transcription, DNA-templated (GO:0006351);; Biological Process: cytokinin-activated signaling pathway (GO:0009736);;	K14491|1e-129|sind:105156189|K14491 ARR-B; two-component response regulator ARR-B family	--	--	--	Two-component response regulator ORR21 OS=Oryza sativa subsp. japonica OX=39947 GN=RR21 PE=2 SV=1	two-component response regulator ORR21 [Sesamum indicum]
									TRINITY_DN67065_c4_g2	AT5G39000.1	Malectin/receptor-like_protein_kinase_family_protein	-3.00329	0.00439615	down	-3.11	0.00040595	down	--	--	--	--	--	Molecular Function: protein kinase activity (GO:0004672);; Molecular Function: protein serine/threonine kinase activity (GO:0004674);; Molecular Function: ATP binding (GO:0005524);; Cellular Component: intracellular (GO:0005622);; Cellular Component: plasma membrane (GO:0005886);; Biological Process: single fertilization (GO:0007338);; Cellular Component: plasmodesma (GO:0009506);; Biological Pro…	--|1e-100|sind:105177638|hypothetical protein	[T]	Signal transduction mechanisms	Carbohydrate-binding protein of the ER	Receptor-like protein kinase FERONIA OS=Arabidopsis thaliana OX=3702 GN=FER PE=1 SV=1	PREDICTED: putative receptor-like protein kinase At5g39000 [Erythranthe guttata]
									TRINITY_DN55941_c0_g6	--		-2.9934	0.00257643	down	-5.53	6.88e-05	down	-6.65	3.66e-06	down	--	--	--	K00574|8e-06|sind:105171752|K00574 cfa; cyclopropane-fatty-acyl-phospholipid synthase [EC:2.1.1.79]	--	--	--	--	--
									TRINITY_DN63204_c0_g1	AT5G67360.1	Subtilase_family_protein	-2.99	2.06e-138	down	-1.74	2.6e-111	down	--	--	--	[O]	Posttranslational modification, protein turnover, chaperones	Molecular Function: serine-type endopeptidase activity (GO:0004252);; Cellular Component: extracellular region (GO:0005576);; Cellular Component: cell wall (GO:0005618);; Cellular Component: plant-type cell wall (GO:0009505);; Biological Process: seed coat development (GO:0010214);; Cellular Component: apoplast (GO:0048046);; Biological Process: mucilage metabolic process involved in seed coat de…	--|0.0|sind:105164251|hypothetical protein	--	--	Subtilase family;; PA domain;; Peptidase inhibitor I9	Subtilisin-like protease SBT1.7 OS=Arabidopsis thaliana OX=3702 GN=SBT1.7 PE=1 SV=1	PREDICTED: subtilisin-like protease SBT1.7 [Erythranthe guttata]
									TRINITY_DN48726_c1_g1	AT2G17360.1	Ribosomal_protein_S4_(RPS4A)_family_protein	-2.98497	0.0369795	down	--	--	--	--	--	--	[J]	Translation, ribosomal structure and biogenesis	Molecular Function: structural constituent of ribosome (GO:0003735);; Cellular Component: vacuolar membrane (GO:0005774);; Cellular Component: cytosol (GO:0005829);; Cellular Component: plasma membrane (GO:0005886);; Biological Process: translation (GO:0006412);; Cellular Component: chloroplast (GO:0009507);; Molecular Function: rRNA binding (GO:0019843);; Cellular Component: cytosolic small ribo…	K02987|2e-89|qsu:111984101|K02987 RP-S4e; small subunit ribosomal protein S4e	[J]	Translation, ribosomal structure and biogenesis	Ribosomal family S4e;; RS4NT (NUC023) domain;; S4 domain;; 40S ribosomal protein S4 C-terminus;; Ribosomal family S4e;; KOW motif	40S ribosomal protein S4-1 OS=Arabidopsis thaliana OX=3702 GN=RPS4A PE=2 SV=1	40S ribosomal protein S4 [Cercospora zeina]
									TRINITY_DN54671_c0_g1	AT3G18670.1	Ankyrin_repeat_family_protein	-2.98	1.17e-08	down	-3.2	7.81e-12	down	-1.12035	0.00358403	down	[R]	General function prediction only	Cellular Component: plasma membrane (GO:0005886);; Cellular Component: integral component of membrane (GO:0016021);;	--|0.0|sind:105175951|hypothetical protein	[R]	General function prediction only	Ankyrin repeats (3 copies);; Ankyrin repeats (many copies);; Ankyrin repeats (many copies);; Ankyrin repeat;; Domain of unknown function	Ankyrin repeat-containing protein NPR4 OS=Oryza sativa subsp. japonica OX=39947 GN=NPR4 PE=2 SV=1	ankyrin repeat-containing protein At5g02620 isoform X1 [Sesamum indicum]
									TRINITY_DN59985_c0_g1	--		-2.96	1.25e-08	down	--	--	--	1.38	5.18e-09	up	--	--	Cellular Component: plasma membrane (GO:0005886);; Biological Process: synergid death (GO:0010198);; Cellular Component: anchored component of membrane (GO:0031225);;	--|3e-18|sind:105176334|hypothetical protein	--	--	--	Classical arabinogalactan protein 4 OS=Arabidopsis thaliana OX=3702 GN=AGP4 PE=1 SV=1	hypothetical protein F511_30240 [Dorcoceras hygrometricum]
									TRINITY_DN63109_c0_g1	AT3G09110.1	hypothetical_protein_(DUF674)	-2.94	1.58e-26	down	--	--	--	-1.77	8.37e-16	down	--	--	--	--|8e-47|gmx:100815156|hypothetical protein	--	--	Protein of unknown function (DUF674);; Protein of unknown function (DUF674)	--	PREDICTED: uncharacterized protein LOC105963519 [Erythranthe guttata]
									TRINITY_DN64103_c0_g1	AT5G45650.1	subtilase_family_protein	-2.94	1.06e-25	down	-1.4	1.59e-15	down	--	--	--	[O]	Posttranslational modification, protein turnover, chaperones	Molecular Function: serine-type endopeptidase activity (GO:0004252);; Cellular Component: extracellular region (GO:0005576);;	--|0.0|sind:105180302|hypothetical protein	--	--	Subtilase family	Subtilisin-like protease SBT5.6 OS=Arabidopsis thaliana OX=3702 GN=SBT5.6 PE=2 SV=1	subtilisin-like protease SBT5.6 [Sesamum indicum]
									TRINITY_DN49713_c0_g1	AT5G23530.1	carboxyesterase_18	-2.92	2.52e-20	down	-1.4	2.24e-14	down	-5.94	1e-25	down	--	--	Biological Process: catabolic process (GO:0009056);; Biological Process: pollen tube growth (GO:0009860);; Molecular Function: carboxylic ester hydrolase activity (GO:0052689);;	--|1e-151|sind:105160922|hypothetical protein	[V]	Defense mechanisms	alpha/beta hydrolase fold;; Carboxylesterase family;; Steryl acetyl hydrolase	Probable carboxylesterase 18 OS=Arabidopsis thaliana OX=3702 GN=CXE18 PE=1 SV=1	probable carboxylesterase 18 [Sesamum indicum]
									TRINITY_DN42525_c0_g1	--		-2.92	1.43e-26	down	-9.86	1.4e-15	down	-1.14	1.4e-08	down	--	--	--	K23222|1e-09|sind:105179103|K23222 HARBI1; nuclease HARBI1 [EC:3.1.-.-]	--	--	--	--	hypothetical protein CDL12_21951 [Handroanthus impetiginosus]
									TRINITY_DN60280_c0_g1	--		-2.91666	0.00575874	down	1.45	5.63e-05	up	--	--	--	--	--	--	--|5e-27|rcu:107262097|hypothetical protein	[L]	Replication, recombination and repair	--	--	PREDICTED: zinc finger BED domain-containing protein RICESLEEPER 2-like, partial [Ricinus communis]
									TRINITY_DN62365_c0_g1	--		-2.91	2.22e-107	down	-1.34	2.7e-66	down	-3.29	1.2e-146	down	--	--	Cellular Component: extracellular region (GO:0005576);; Cellular Component: cell wall (GO:0005618);; Biological Process: cell wall organization (GO:0071555);;	--|7e-25|cann:107866523|hypothetical protein	--	--	--	Glycine-rich cell wall structural protein OS=Hordeum vulgare OX=4513 GN=GRP PE=2 SV=1	PREDICTED: glycine-rich cell wall structural protein-like isoform X2 [Capsicum annuum]
									TRINITY_DN62164_c2_g1	AT4G01440.1	nodulin_MtN21_/EamA-like_transporter_family_protein	-2.91	9.52e-06	down	-4.57	5.28e-08	down	-6.62	7.75e-07	down	[GER]	--	Cellular Component: plasma membrane (GO:0005886);; Biological Process: transport (GO:0006810);; Cellular Component: integral component of membrane (GO:0016021);; Molecular Function: transmembrane transporter activity (GO:0022857);;	--|0.0|sind:105156083|hypothetical protein	--	--	EamA-like transporter family	WAT1-related protein At4g01440 OS=Arabidopsis thaliana OX=3702 GN=At4g01440 PE=2 SV=1	hypothetical protein CDL12_17879 [Handroanthus impetiginosus]
									TRINITY_DN58042_c1_g3	AT1G14360.1	UDP-galactose_transporter_3	-2.9	6.3e-88	down	-2.06	1.37e-91	down	-6.05	7.36e-97	down	--	--	Molecular Function: UDP-galactose transmembrane transporter activity (GO:0005459);; Molecular Function: UDP-glucose transmembrane transporter activity (GO:0005460);; Biological Process: embryo sac development (GO:0009553);; Biological Process: pollen development (GO:0009555);; Cellular Component: integral component of Golgi membrane (GO:0030173);; Cellular Component: integral component of endopla…	K15275|7e-35|sind:105156553|K15275 SLC35B1; solute carrier family 35 (UDP-galactose transporter), member B1	[G]	Carbohydrate transport and metabolism	--	UDP-galactose/UDP-glucose transporter 3 OS=Arabidopsis thaliana OX=3702 GN=UTR3 PE=1 SV=1	UDP-galactose/UDP-glucose transporter 3-like [Sesamum indicum]
									TRINITY_DN49159_c0_g1	AT5G35560.1	DENN_(AEX-3)_domain-containing_protein	-2.9	0.000242479	down	--	--	--	-1.75044	0.00776204	down	--	--	--	--|4e-06|oeu:111411598|hypothetical protein	--	--	--	--	--
									TRINITY_DN59848_c3_g2	--		-2.88418	0.0208012	down	-5.95	3.15e-05	down	-6.11	5.7e-05	down	--	--	--	K22685|1e-09|lsv:111915309|K22685 WSS1; DNA-dependent metalloprotease WSS1 [EC:3.4.24.-]	--	--	WLM domain	--	DNA-dependent metalloprotease WSS1-like [Lactuca sativa]
									TRINITY_DN62639_c0_g3	--		-2.88261	0.0129193	down	-2.3206	0.00324754	down	--	--	--	--	--	--	--|4e-15|nsy:104211383|hypothetical protein	--	--	--	--	PREDICTED: uncharacterized protein LOC104211383 isoform X3 [Nicotiana sylvestris]
									TRINITY_DN55831_c0_g6	--		-2.88	2.98e-05	down	-7.28	2.42e-08	down	-7.44	2.91e-08	down	--	--	--	--|3e-12|ini:109185213|hypothetical protein	--	--	--	--	PREDICTED: nucleolar and coiled-body phosphoprotein 1-like [Erythranthe guttata]
									TRINITY_DN59277_c0_g2	AT5G24660.1	response_to_low_sulfur_2	-2.88	4.04e-60	down	--	--	--	-2.14	3.15e-44	down	--	--	--	--|9e-34|sind:105160246|hypothetical protein	--	--	--	Protein RESPONSE TO LOW SULFUR 3 OS=Arabidopsis thaliana OX=3702 GN=LSU3 PE=4 SV=1	hypothetical protein CDL12_18764 [Handroanthus impetiginosus]
									TRINITY_DN60885_c1_g1	AT5G26030.1	ferrochelatase_1	-2.88	5.69e-27	down	--	--	--	--	--	--	[H]	Coenzyme transport and metabolism	Molecular Function: ferrochelatase activity (GO:0004325);; Biological Process: heme biosynthetic process (GO:0006783);; Cellular Component: chloroplast (GO:0009507);;	K01772|6e-55|sind:105175450|K01772 hemH; protoporphyrin/coproporphyrin ferrochelatase [EC:4.99.1.1 4.99.1.9]	[H]	Coenzyme transport and metabolism	Ferrochelatase;; Ferrochelatase	Ferrochelatase-2, chloroplastic OS=Cucumis sativus OX=3659 GN=HEMH PE=2 SV=1	ferrochelatase-2, chloroplastic isoform X1 [Sesamum indicum]
									TRINITY_DN57843_c1_g3	AT3G17830.1	Molecular_chaperone_Hsp40/DnaJ_family_protein	-2.87441	0.00149531	down	-3.31	2.81e-05	down	-4.06	4.7e-05	down	--	--	--	--|2e-06|sind:105162461|hypothetical protein	--	--	--	--	uncharacterized protein LOC105162461 [Sesamum indicum]
									TRINITY_DN52595_c3_g1	AT3G04080.1	apyrase_1	-2.86	4.42e-213	down	-2.36	3.75e-238	down	-3.32	1.25e-276	down	[GO]	--	Cellular Component: Golgi membrane (GO:0000139);; Molecular Function: guanosine-diphosphatase activity (GO:0004382);; Molecular Function: ATP binding (GO:0005524);; Cellular Component: endosome (GO:0005768);; Cellular Component: Golgi apparatus (GO:0005794);; Cellular Component: trans-Golgi network (GO:0005802);; Biological Process: pollen germination (GO:0009846);; Cellular Component: integral c…	K14641|1e-104|sind:105175913|K14641 APY1_2; apyrase [EC:3.6.1.5]	[F]	Nucleotide transport and metabolism	GDA1/CD39 (nucleoside phosphatase) family	Apyrase 1 OS=Arabidopsis thaliana OX=3702 GN=APY1 PE=1 SV=1	Nucleoside phosphatase [Handroanthus impetiginosus]
									TRINITY_DN54542_c0_g2	AT3G30775.1	Methylenetetrahydrofolate_reductase_family_protein	-2.85	2.76e-35	down	-5.6	6.76e-42	down	-5.32	9.85e-45	down	[E]	Amino acid transport and metabolism	Molecular Function: proline dehydrogenase activity (GO:0004657);; Cellular Component: mitochondrion (GO:0005739);; Biological Process: response to oxidative stress (GO:0006979);; Biological Process: response to water deprivation (GO:0009414);; Biological Process: proline catabolic process to glutamate (GO:0010133);; Biological Process: defense response to bacterium (GO:0042742);; Molecular Functi…	K00318|1e-172|sind:105177580|K00318 PRODH; proline dehydrogenase [EC:1.5.5.2]	[E]	Amino acid transport and metabolism	Proline dehydrogenase;; Proline dehydrogenase	Proline dehydrogenase 1, mitochondrial OS=Arabidopsis thaliana OX=3702 GN=POX1 PE=1 SV=2	proline dehydrogenase 1, mitochondrial isoform X2 [Sesamum indicum]
									TRINITY_DN53115_c3_g1	AT5G23120.1	photosystem_II_stability/assembly_factor%2C_chloroplast_(HCF136)	-2.85	7.04e-17	down	-1.02	9.02e-07	down	-2.86	2.73e-19	down	--	--	Biological Process: protein-containing complex assembly (GO:0006461);; Cellular Component: chloroplast (GO:0009507);; Cellular Component: photosystem II (GO:0009523);; Cellular Component: chloroplast stromal thylakoid (GO:0009533);; Cellular Component: chloroplast thylakoid (GO:0009534);; Cellular Component: chloroplast thylakoid membrane (GO:0009535);; Cellular Component: chloroplast stroma (GO:…	--|5e-29|ccav:112528185|hypothetical protein	[R]	General function prediction only	Photosynthesis system II assembly factor YCF48	Photosystem II stability/assembly factor HCF136, chloroplastic OS=Arabidopsis thaliana OX=3702 GN=HCF136 PE=1 SV=1	Photosystem II HCF136, stability/assembly factor [Cynara cardunculus var. scolymus]
									TRINITY_DN64772_c1_g1	AT4G08267.1	hAT_transposon_superfamily_protein	-2.84	1.89e-11	down	-3.78	3.8e-18	down	-5.62	2.86e-14	down	--	--	--	--|1e-179|bvg:104903172|hypothetical protein	--	--	hAT family C-terminal dimerisation region;; Protein of unknown function (DUF 659)	--	PREDICTED: uncharacterized protein LOC104903172 [Beta vulgaris subsp. vulgaris]
									TRINITY_DN53190_c0_g2	AT4G35290.1	glutamate_receptor_2	-2.83925	0.00613127	down	-3.18	0.000339433	down	--	--	--	--	--	Molecular Function: ionotropic glutamate receptor activity (GO:0004970);; Molecular Function: calcium channel activity (GO:0005262);; Cellular Component: intracellular (GO:0005622);; Cellular Component: plasma membrane (GO:0005886);; Biological Process: calcium ion transport (GO:0006816);; Molecular Function: glutamate receptor activity (GO:0008066);; Cellular Component: integral component of mem…	K05387|0.0|sind:105166318|K05387 GRIP; glutamate receptor, ionotropic, plant	[PET]	--	Ligand-gated ion channel;; Bacterial extracellular solute-binding proteins, family 3	Glutamate receptor 3.2 OS=Arabidopsis thaliana OX=3702 GN=GLR3.2 PE=1 SV=2	Glutamate-gated kainate-type ion channel receptor subunit GluR5 [Handroanthus impetiginosus]
									TRINITY_DN55601_c2_g1	AT1G77330.1	2-oxoglutarate_(2OG)_and_Fe(II)-dependent_oxygenase_superfamily_protein	-2.83865	0.0498679	down	--	--	--	-3.81342	0.0105851	down	[R]	General function prediction only	Biological Process: defense response (GO:0006952);; Biological Process: ethylene biosynthetic process (GO:0009693);; Molecular Function: 1-aminocyclopropane-1-carboxylate oxidase activity (GO:0009815);; Molecular Function: L-ascorbic acid binding (GO:0031418);; Molecular Function: metal ion binding (GO:0046872);;	K05933|0.0|sind:105180280|K05933 E1.14.17.4; aminocyclopropanecarboxylate oxidase [EC:1.14.17.4]	[QR]	--	2OG-Fe(II) oxygenase superfamily;; non-haem dioxygenase in morphine synthesis N-terminal	1-aminocyclopropane-1-carboxylate oxidase 5 OS=Arabidopsis thaliana OX=3702 GN=At1g77330 PE=2 SV=1	1-aminocyclopropane-1-carboxylate oxidase 5 [Sesamum indicum]
									TRINITY_DN58723_c0_g2	AT1G43760.1	DNAse_I-like_superfamily_protein	-2.83	3.66e-13	down	--	--	--	--	--	--	--	--	Cellular Component: mitochondrion (GO:0005739);;	--|1e-108|qsu:111990748|hypothetical protein	[R]	General function prediction only	Reverse transcriptase (RNA-dependent DNA polymerase);; Domain of unknown function (DUF4283)	Uncharacterized mitochondrial protein AtMg01250 OS=Arabidopsis thaliana OX=3702 GN=AtMg01250 PE=4 SV=1	PREDICTED: uncharacterized protein LOC105967373 [Erythranthe guttata]
									TRINITY_DN58224_c0_g1	AT1G09200.1	Histone_superfamily_protein	-2.82	0.000594929	down	-2.21	0.000120577	down	-1.3692	0.0218438	down	[B]	Chromatin structure and dynamics	Cellular Component: nucleosome (GO:0000786);; Molecular Function: DNA binding (GO:0003677);; Cellular Component: nucleus (GO:0005634);;	K11253|2e-88|qsu:112037766|K11253 H3; histone H3	[B]	Chromatin structure and dynamics	Core histone H2A/H2B/H3/H4	Histone H3 OS=Marchantia polymorpha OX=3197 PE=3 SV=3	histone H3 [Aspergillus fumigatus Af293]
									TRINITY_DN59407_c2_g2	AT1G19050.1	response_regulator_7	-2.81	5.45e-39	down	-1.17	2.27e-17	down	-7.17	1.81e-30	down	--	--	Biological Process: phosphorelay signal transduction system (GO:0000160);; Cellular Component: nucleus (GO:0005634);; Biological Process: transcription, DNA-templated (GO:0006351);; Biological Process: regulation of transcription, DNA-templated (GO:0006355);; Biological Process: cytokinin-activated signaling pathway (GO:0009736);;	K14492|7e-23|sind:105159462|K14492 ARR-A; two-component response regulator ARR-A family	[K]	Transcription	--	Two-component response regulator ORR10 OS=Oryza sativa subsp. japonica OX=39947 GN=RR10 PE=2 SV=2	two-component response regulator ORR9 [Sesamum indicum]
									TRINITY_DN59333_c0_g1	AT4G19020.1	__-__	-2.81	3.08e-27	down	--	--	--	-6.69	5.25e-26	down	--	--	Molecular Function: DNA binding (GO:0003677);; Molecular Function: chromatin binding (GO:0003682);; Molecular Function: DNA (cytosine-5-)-methyltransferase activity (GO:0003886);; Cellular Component: nucleus (GO:0005634);; Biological Process: transcription, DNA-templated (GO:0006351);; Biological Process: regulation of transcription, DNA-templated (GO:0006355);; Biological Process: DNA methylatio…	K00558|2e-16|ini:109185393|K00558 DNMT1; DNA (cytosine-5)-methyltransferase 1 [EC:2.1.1.37]	[T]	Signal transduction mechanisms	--	DNA (cytosine-5)-methyltransferase CMT2 OS=Arabidopsis thaliana OX=3702 GN=CMT2 PE=2 SV=3	chromomethylase [Salvia miltiorrhiza]
									TRINITY_DN66228_c4_g1	AT5G42020.1	Heat_shock_protein_70_(Hsp_70)_family_protein	-2.79995	0	down	-1.59	1.74e-251	down	-2.48562	0	down	[O]	Posttranslational modification, protein turnover, chaperones	Molecular Function: ATP binding (GO:0005524);; Cellular Component: endoplasmic reticulum lumen (GO:0005788);;	K09490|0.0|sind:105166756|K09490 HSPA5; heat shock 70kDa protein 5	[O]	Posttranslational modification, protein turnover, chaperones	Hsp70 protein;; MreB/Mbl protein;; NAD-specific glutamate dehydrogenase	Luminal-binding protein 5 OS=Nicotiana tabacum OX=4097 GN=BIP5 PE=2 SV=1	luminal-binding protein 5-like [Sesamum indicum]
									TRINITY_DN62521_c2_g3	--		-2.79925	0.0194701	down	-3.65492	0.000933918	down	-3.06104	0.00414772	down	--	--	--	--|1e-96|rcu:112536491|hypothetical protein	[R]	General function prediction only	Retroviral aspartyl protease;; Zinc knuckle;; Retrotransposon gag protein	--	uncharacterized protein LOC105157096 [Sesamum indicum]
									TRINITY_DN66204_c3_g1	--		-2.79	1.8e-52	down	-1.1	2.45e-29	down	-7.37	5.77e-53	down	--	--	--	--	--	--	--	--	hypothetical protein MIMGU_mgv1a015417mg [Erythranthe guttata]
									TRINITY_DN58841_c0_g2	AT3G22660.1	rRNA_processing_protein-like_protein	-2.77	0.000754124	down	2.45	1.43e-25	up	-2.25157	0.000644885	down	--	--	Cellular Component: nucleolus (GO:0005730);; Biological Process: rRNA processing (GO:0006364);; Cellular Component: preribosome, large subunit precursor (GO:0030687);; Cellular Component: nuclear periphery (GO:0034399);; Biological Process: ribosomal large subunit biogenesis (GO:0042273);;	K14823|1e-170|sind:105174341|K14823 EBP2; rRNA-processing protein EBP2	[A]	RNA processing and modification	Eukaryotic rRNA processing protein EBP2	Probable rRNA-processing protein EBP2 homolog OS=Arabidopsis thaliana OX=3702 GN=EBP2 PE=1 SV=1	probable rRNA-processing protein EBP2 homolog [Sesamum indicum]
									TRINITY_DN52521_c3_g1	AT3G18670.1	Ankyrin_repeat_family_protein	-2.77	3.76e-11	down	-2.28	3.84e-14	down	-3.73	3.52e-17	down	--	--	--	--|7e-45|sot:102591855|hypothetical protein	[R]	General function prediction only	--	--	ankyrin repeat-containing protein-like [Dorcoceras hygrometricum]
									TRINITY_DN62487_c2_g1	--		-2.76	1.51e-36	down	-7.49	1.2e-28	down	-7.39	3.92e-32	down	[L]	Replication, recombination and repair	Molecular Function: RNA-directed DNA polymerase activity (GO:0003964);; Molecular Function: RNA-directed 5'-3' RNA polymerase activity (GO:0003968);; Cellular Component: mitochondrion (GO:0005739);;	--|0.0|adu:107484454|hypothetical protein	[R]	General function prediction only	Reverse transcriptase (RNA-dependent DNA polymerase);; Integrase core domain	RNA-directed DNA polymerase homolog OS=Oenothera berteroana OX=3950 PE=4 SV=1	DNA/RNA polymerases superfamily protein [Theobroma cacao]
									TRINITY_DN58927_c0_g7	--		-2.76	1.24e-09	down	--	--	--	--	--	--	--	--	--	--|1e-09|sind:105162686|hypothetical protein	[R]	General function prediction only	--	--	Reductase [Handroanthus impetiginosus]
									TRINITY_DN53580_c0_g1	AT5G26330.1	Cupredoxin_superfamily_protein	-2.74622	0.00161188	down	--	--	--	-3.76	3.81e-05	down	--	--	Molecular Function: electron transfer activity (GO:0009055);; Molecular Function: metal ion binding (GO:0046872);; Biological Process: oxidation-reduction process (GO:0055114);;	--|1e-46|sind:105158117|hypothetical protein	--	--	--	Mavicyanin OS=Cucurbita pepo OX=3663 PE=1 SV=1	mavicyanin-like [Sesamum indicum]
									TRINITY_DN56723_c1_g2	AT5G40780.1	lysine_histidine_transporter_1	-2.73545	0.00418072	down	-6.44	2.42e-06	down	-6.6	4.1e-06	down	--	--	Cellular Component: plasma membrane (GO:0005886);; Molecular Function: amino acid transmembrane transporter activity (GO:0015171);; Molecular Function: symporter activity (GO:0015293);; Cellular Component: integral component of membrane (GO:0016021);; Biological Process: amino acid import (GO:0043090);; Biological Process: response to karrikin (GO:0080167);;	--|2e-38|pop:7467694|hypothetical protein	[E]	Amino acid transport and metabolism	Transmembrane amino acid transporter protein	Lysine histidine transporter 1 OS=Arabidopsis thaliana OX=3702 GN=LHT1 PE=1 SV=1	hypothetical protein B456_006G039200 [Gossypium raimondii]
									TRINITY_DN57232_c1_g5	AT1G16430.1	Surfeit_locus_protein_5_subunit_22_of_Mediator_complex	-2.73287	0.0314787	down	-2.56938	0.00837407	down	--	--	--	--	--	Molecular Function: transcription coregulator activity (GO:0001104);; Biological Process: transcription, DNA-templated (GO:0006351);; Cellular Component: mediator complex (GO:0016592);;	K15139|1e-20|sind:105162284|K15139 MED22; mediator of RNA polymerase II transcription subunit 22	[R]	General function prediction only	--	Mediator of RNA polymerase II transcription subunit 22a OS=Arabidopsis thaliana OX=3702 GN=MED22A PE=1 SV=1	mediator of RNA polymerase II transcription subunit 22b-like [Sesamum indicum]
									TRINITY_DN66006_c1_g1	AT1G48120.1	serine/threonine-protein_phosphatase_7_long_form-like_protein	-2.73	1.05e-16	down	-2.67	2.33e-10	down	-4.99	3.71e-31	down	--	--	Molecular Function: phosphoprotein phosphatase activity (GO:0004721);; Cellular Component: nucleus (GO:0005634);; Molecular Function: metal ion binding (GO:0046872);;	--|1e-173|sind:105178410|hypothetical protein	--	--	Plant mobile domain;; Plant mobile domain;; MULE transposase domain;; Transposase, Mutator family	Serine/threonine-protein phosphatase 7 long form homolog OS=Arabidopsis thaliana OX=3702 GN=MAIL3 PE=2 SV=1	hypothetical protein F511_28919 [Dorcoceras hygrometricum]
									TRINITY_DN62650_c1_g2	--		-2.73	5.05e-42	down	-3.07	1.46e-68	down	-5.18	1.43e-60	down	--	--	--	--|5e-47|sind:105162973|hypothetical protein	[R]	General function prediction only	--	--	uncharacterized protein LOC105162973 [Sesamum indicum]
									TRINITY_DN51819_c2_g1	--		-2.72	7.39e-28	down	-2.84	4.3e-42	down	-4.28	5.44e-42	down	--	--	--	--|7e-07|jre:109001052|hypothetical protein	--	--	--	--	uncharacterized protein A4U43_C04F33390 [Asparagus officinalis]
									TRINITY_DN60247_c0_g1	AT1G24140.1	Matrixin_family_protein	-2.72	9.93e-269	down	-3.77999	0	down	-6.89765	0	down	--	--	Molecular Function: metalloendopeptidase activity (GO:0004222);; Cellular Component: plasma membrane (GO:0005886);; Molecular Function: zinc ion binding (GO:0008270);; Cellular Component: extracellular matrix (GO:0031012);; Cellular Component: anchored component of membrane (GO:0031225);;	--|1e-118|sind:105167689|hypothetical protein	[OW]	--	Matrixin;; Putative peptidoglycan binding domain	Metalloendoproteinase 3-MMP OS=Arabidopsis thaliana OX=3702 GN=3MMP PE=1 SV=1	metalloendoproteinase 3-MMP [Sesamum indicum]
									TRINITY_DN66348_c3_g1	AT4G24190.1	Chaperone_protein_htpG_family_protein	-2.72	8.21e-82	down	-2.19	1.64e-97	down	-4.02	8.58e-121	down	--	--	Molecular Function: ATP binding (GO:0005524);; Cellular Component: endoplasmic reticulum lumen (GO:0005788);; Biological Process: protein folding (GO:0006457);; Biological Process: response to stress (GO:0006950);;	K09487|0.0|sind:105166069|K09487 HSP90B; heat shock protein 90kDa beta	[O]	Posttranslational modification, protein turnover, chaperones	Hsp90 protein;; Histidine kinase-, DNA gyrase B-, and HSP90-like ATPase;; Histidine kinase-, DNA gyrase B-, and HSP90-like ATPase	Endoplasmin homolog OS=Catharanthus roseus OX=4058 GN=HSP90 PE=2 SV=1	endoplasmin homolog, partial [Sesamum indicum]
									TRINITY_DN53262_c0_g2	--		-2.72	9.48e-05	down	-2.76	5.97e-07	down	-3.31	1.58e-06	down	--	--	Biological Process: defense response (GO:0006952);; Biological Process: response to biotic stimulus (GO:0009607);;	--|2e-75|sind:105158618|hypothetical protein	--	--	Pathogenesis-related protein Bet v I family	Major allergen Pru av 1 OS=Prunus avium OX=42229 GN=PRUA1 PE=1 SV=1	pathogenesis-related protein STH-2-like [Sesamum indicum]
									TRINITY_DN51383_c2_g3	AT1G80160.1	Lactoylglutathione_lyase_/_glyoxalase_I_family_protein	-2.71599	0.00900522	down	-3.79	0.00040135	down	-4.54068	0.000666889	down	--	--	--	--|3e-07|pxb:103952628|hypothetical protein	--	--	--	--	PREDICTED: uncharacterized protein LOC103952618 [Pyrus x bretschneideri]
									TRINITY_DN66281_c3_g1	AT4G23160.2	cysteine-rich_RECEPTOR-like_kinase	-2.71	1.28e-10	down	-1.49	8.72e-08	down	-3.72	1.03e-15	down	--	--	Molecular Function: nucleic acid binding (GO:0003676);; Molecular Function: RNA-directed DNA polymerase activity (GO:0003964);; Molecular Function: aspartic-type endopeptidase activity (GO:0004190);; Molecular Function: endonuclease activity (GO:0004519);; Molecular Function: zinc ion binding (GO:0008270);; Biological Process: DNA integration (GO:0015074);;	--|1e-61|dcr:108207215|hypothetical protein	[R]	General function prediction only	GAG-pre-integrase domain;; Reverse transcriptase (RNA-dependent DNA polymerase);; gag-polypeptide of LTR copia-type	Retrovirus-related Pol polyprotein from transposon TNT 1-94 OS=Nicotiana tabacum OX=4097 PE=2 SV=1	putative zinc finger, CCHC-type [Helianthus annuus]
									TRINITY_DN50608_c3_g1	AT1G19110.1	inter-alpha-trypsin_inhibitor_heavy_chain-like_protein	-2.71	0.000153905	down	-1.97	0.000136561	down	-7.39	4.66e-08	down	--	--	--	--|2e-13|oeu:111402607|hypothetical protein	--	--	--	--	hypothetical protein CDL12_02496 [Handroanthus impetiginosus]
									TRINITY_DN64327_c1_g1	AT1G74450.1	BPS1-like_protein_(DUF793)	-2.71	1.65e-05	down	--	--	--	-1.43175	0.00265518	down	--	--	--	--|1e-18|ccav:112511484|hypothetical protein	--	--	Protein BYPASS1-related	--	hypothetical protein, partial [Primulina polycephala]
									TRINITY_DN66285_c0_g1	AT3G19720.1	P-loop_containing_nucleoside_triphosphate_hydrolases_superfamily_protein	-2.7038	0.00581189	down	-3.96	0.000148134	down	-3.7	0.000309484	down	--	--	Molecular Function: GTPase activity (GO:0003924);; Molecular Function: GTP binding (GO:0005525);; Cellular Component: peroxisome (GO:0005777);; Biological Process: circadian rhythm (GO:0007623);; Molecular Function: microtubule binding (GO:0008017);; Cellular Component: chloroplast (GO:0009507);; Cellular Component: chloroplast outer membrane (GO:0009707);; Biological Process: chloroplast fission…	--|2e-14|gsj:114411316|hypothetical protein	[UR]	--	--	Dynamin-like protein ARC5 OS=Arabidopsis thaliana OX=3702 GN=ARC5 PE=1 SV=2	Dynamin GTPase [Handroanthus impetiginosus]
									TRINITY_DN62321_c0_g2	AT5G39000.1	Malectin/receptor-like_protein_kinase_family_protein	-2.70295	0.00392454	down	-1.2446	0.0334346	down	--	--	--	[RTKL]	--	Molecular Function: protein serine/threonine kinase activity (GO:0004674);; Molecular Function: ATP binding (GO:0005524);; Cellular Component: integral component of membrane (GO:0016021);;	--|1e-115|sind:105177638|hypothetical protein	[T]	Signal transduction mechanisms	Protein tyrosine kinase;; Protein kinase domain	Putative receptor-like protein kinase At5g39000 OS=Arabidopsis thaliana OX=3702 GN=At5g39000 PE=3 SV=1	hypothetical protein MIMGU_mgv1a021164mg, partial [Erythranthe guttata]
									TRINITY_DN58042_c1_g1	AT1G14360.1	UDP-galactose_transporter_3	-2.7	4.86e-192	down	-1.84	3.32e-208	down	-3.74626	0	down	[GER]	--	Molecular Function: UDP-galactose transmembrane transporter activity (GO:0005459);; Molecular Function: UDP-glucose transmembrane transporter activity (GO:0005460);; Biological Process: embryo sac development (GO:0009553);; Biological Process: pollen development (GO:0009555);; Cellular Component: integral component of Golgi membrane (GO:0030173);; Cellular Component: integral component of endopla…	K15275|1e-176|sind:105156553|K15275 SLC35B1; solute carrier family 35 (UDP-galactose transporter), member B1	[G]	Carbohydrate transport and metabolism	UAA transporter family;; UAA transporter family	UDP-galactose/UDP-glucose transporter 3 OS=Arabidopsis thaliana OX=3702 GN=UTR3 PE=1 SV=1	UDP-galactose/UDP-glucose transporter 3-like [Sesamum indicum]
									TRINITY_DN57648_c1_g1	AT1G75600.1	Histone_superfamily_protein	-2.7	1.12e-44	down	-3.01	2.38e-69	down	-3.58	7.1e-62	down	[B]	Chromatin structure and dynamics	Cellular Component: nucleosome (GO:0000786);; Molecular Function: DNA binding (GO:0003677);; Cellular Component: nucleus (GO:0005634);;	K11253|2e-16|oeu:111409916|K11253 H3; histone H3	[B]	Chromatin structure and dynamics	--	Histone H3.3b OS=Lilium longiflorum OX=4690 GN=soH3-1 PE=2 SV=3	histone H3-like centromeric protein HTR12 [Olea europaea var. sylvestris]
									TRINITY_DN48258_c0_g1	AT5G38200.1	Class_I_glutamine_amidotransferase-like_superfamily_protein	-2.7	0.00062382	down	--	--	--	--	--	--	[R]	General function prediction only	--	--|0.0|sind:105176146|hypothetical protein	--	--	Peptidase C26;; Glutamine amidotransferase class-I	Putative glutamine amidotransferase GAT1_2.1 OS=Arabidopsis thaliana OX=3702 GN=GAT1_2.1 PE=2 SV=1	uncharacterized protein LOC105176146 [Sesamum indicum]
									TRINITY_DN66571_c0_g3	--		-2.69259	0.0016593	down	--	--	--	-1.36237	0.0350035	down	--	--	Molecular Function: protein serine/threonine kinase activity (GO:0004674);; Molecular Function: ATP binding (GO:0005524);; Cellular Component: plasma membrane (GO:0005886);; Cellular Component: integral component of membrane (GO:0016021);;	K13420|5e-60|oeu:111394322|K13420 FLS2; LRR receptor-like serine/threonine-protein kinase FLS2 [EC:2.7.11.1]	--	--	Leucine rich repeat;; Leucine Rich repeats (2 copies);; Leucine Rich Repeat	Probable leucine-rich repeat receptor-like protein kinase At5g63930 OS=Arabidopsis thaliana OX=3702 GN=At5g63930 PE=2 SV=1	putative receptor-like protein kinase At3g47110 isoform X2 [Olea europaea var. sylvestris]
									TRINITY_DN57584_c3_g3	--		-2.69251	0.0157104	down	--	--	--	-2.14209	0.0161861	down	--	--	Molecular Function: ATP binding (GO:0005524);; Cellular Component: cytoplasm (GO:0005737);; Biological Process: plant-type hypersensitive response (GO:0009626);; Cellular Component: membrane (GO:0016020);; Molecular Function: ADP binding (GO:0043531);;	--|1e-68|sind:105157781|hypothetical protein	[T]	Signal transduction mechanisms	--	Putative late blight resistance protein homolog R1B-8 OS=Solanum demissum OX=50514 GN=R1B-8 PE=5 SV=1	PREDICTED: putative late blight resistance protein homolog R1A-3 [Erythranthe guttata]
									TRINITY_DN45020_c0_g1	AT5G36110.1	cytochrome_P450%2C_family_716%2C_subfamily_A%2C_polypeptide_1	-2.6917	0.00621189	down	--	--	--	1.51579	0.000424569	up	[Q]	Secondary metabolites biosynthesis, transport and catabolism	Molecular Function: monooxygenase activity (GO:0004497);; Molecular Function: iron ion binding (GO:0005506);; Cellular Component: integral component of membrane (GO:0016021);; Molecular Function: oxidoreductase activity, acting on paired donors, with incorporation or reduction of molecular oxygen (GO:0016705);; Molecular Function: heme binding (GO:0020037);;	--|0.0|oeu:111368547|hypothetical protein	[QI]	--	Cytochrome P450	Cytochrome P450 716B1 OS=Picea sitchensis OX=3332 GN=CYP716B1 PE=2 SV=1	cytochrome P450 CYP728D17 [Salvia miltiorrhiza]
									TRINITY_DN50033_c0_g2	AT5G24530.1	2-oxoglutarate_(2OG)_and_Fe(II)-dependent_oxygenase_superfamily_protein	-2.69	3e-06	down	--	--	--	2.65	2.04e-41	up	[R]	General function prediction only	Biological Process: defense response to oomycetes (GO:0002229);; Biological Process: response to oomycetes (GO:0002239);; Biological Process: response to bacterium (GO:0009617);; Biological Process: response to fungus (GO:0009620);; Biological Process: response to salicylic acid (GO:0009751);; Biological Process: flavonoid biosynthetic process (GO:0009813);; Molecular Function: flavone synthase a…	--|0.0|sind:105160271|hypothetical protein	[QR]	--	2OG-Fe(II) oxygenase superfamily;; non-haem dioxygenase in morphine synthesis N-terminal	Protein DOWNY MILDEW RESISTANCE 6 OS=Arabidopsis thaliana OX=3702 GN=DMR6 PE=1 SV=1	PREDICTED: LOW QUALITY PROTEIN: 1-aminocyclopropane-1-carboxylate oxidase 5 [Erythranthe guttata]
									TRINITY_DN54969_c0_g1	AT1G08650.2	phosphoenolpyruvate_carboxylase_kinase_1	-2.68877	0.00099409	down	--	--	--	--	--	--	[RTKL]	--	Molecular Function: protein serine/threonine kinase activity (GO:0004674);; Molecular Function: calmodulin-dependent protein kinase activity (GO:0004683);; Molecular Function: calmodulin binding (GO:0005516);; Molecular Function: ATP binding (GO:0005524);; Cellular Component: nucleus (GO:0005634);; Cellular Component: cytoplasm (GO:0005737);; Biological Process: response to light stimulus (GO:000…	--|1e-160|sind:105161289|hypothetical protein	[T]	Signal transduction mechanisms	Protein kinase domain;; Protein tyrosine kinase	Phosphoenolpyruvate carboxylase kinase 1 OS=Arabidopsis thaliana OX=3702 GN=PPCK1 PE=1 SV=1	Ca2+/calmodulin-dependent protein kinase, EF-Hand protein superfamily [Handroanthus impetiginosus]
									TRINITY_DN63904_c0_g1	--		-2.68705	0.00518867	down	-1.68716	0.00591487	down	--	--	--	--	--	Molecular Function: protein serine/threonine kinase activity (GO:0004674);; Molecular Function: ATP binding (GO:0005524);; Cellular Component: plasma membrane (GO:0005886);; Cellular Component: integral component of membrane (GO:0016021);;	--|2e-56|sind:105161522|hypothetical protein	--	--	Leucine rich repeat;; Leucine Rich repeats (2 copies);; Leucine Rich Repeat;; Leucine Rich repeat	Putative leucine-rich repeat receptor-like serine/threonine-protein kinase At3g53590 OS=Arabidopsis thaliana OX=3702 GN=At3g53590 PE=3 SV=2	LRR-containing protein [Handroanthus impetiginosus]
									TRINITY_DN60247_c0_g3	AT1G70170.1	matrix_metalloproteinase	-2.68	1.68e-13	down	-3.42	1.34e-24	down	-9.29	1.23e-13	down	--	--	Molecular Function: metalloendopeptidase activity (GO:0004222);; Cellular Component: plasma membrane (GO:0005886);; Biological Process: multicellular organism development (GO:0007275);; Molecular Function: zinc ion binding (GO:0008270);; Biological Process: response to salt stress (GO:0009651);; Biological Process: response to jasmonic acid (GO:0009753);; Cellular Component: extracellular matrix …	--|6e-99|sind:105167689|hypothetical protein	[OW]	--	--	Metalloendoproteinase 2-MMP OS=Arabidopsis thaliana OX=3702 GN=2MMP PE=1 SV=1	metalloendoproteinase 3-MMP [Sesamum indicum]
									TRINITY_DN64825_c1_g3	ATMG00810.1	DNA/RNA_polymerases_superfamily_protein	-2.67211	0.00389328	down	--	--	--	-6.71	2.36e-06	down	--	--	--	--|1e-138|vvi:109123862|hypothetical protein	[R]	General function prediction only	Reverse transcriptase (RNA-dependent DNA polymerase);; Integrase core domain	Retrovirus-related Pol polyprotein from transposon RE2 OS=Arabidopsis thaliana OX=3702 GN=RE2 PE=4 SV=1	hypothetical protein VITISV_021909 [Vitis vinifera]
									TRINITY_DN57661_c0_g2	AT1G59670.1	glutathione_S-transferase_TAU_15	-2.67	8.61e-24	down	--	--	--	2.05	2.5e-61	up	--	--	Molecular Function: glutathione transferase activity (GO:0004364);; Biological Process: response to heat (GO:0009408);; Biological Process: response to auxin (GO:0009733);; Biological Process: response to cytokinin (GO:0009735);; Biological Process: response to abscisic acid (GO:0009737);; Biological Process: response to gibberellin (GO:0009739);; Biological Process: response to metal ion (GO:001…	K00799|6e-32|oeu:111390166|K00799 GST; glutathione S-transferase [EC:2.5.1.18]	[O]	Posttranslational modification, protein turnover, chaperones	Glutathione S-transferase, C-terminal domain;; Glutathione S-transferase, C-terminal domain	Probable glutathione S-transferase OS=Glycine max OX=3847 GN=HSP26-A PE=2 SV=1	probable glutathione S-transferase [Olea europaea var. sylvestris]
									TRINITY_DN62520_c1_g1	AT4G31330.1	transmembrane_protein%2C_putative_(Protein_of_unknown_function%2C_DUF599)	-2.67	1.21e-110	down	--	--	--	--	--	--	--	--	--	--|1e-46|sind:105164948|hypothetical protein	--	--	Protein of unknown function, DUF599;; Protein of unknown function, DUF599	--	uncharacterized protein LOC105164948 [Sesamum indicum]
									TRINITY_DN65110_c1_g2	--		-2.67	2.97e-14	down	--	--	--	--	--	--	--	--	--	K23222|7e-67|sind:105179103|K23222 HARBI1; nuclease HARBI1 [EC:3.1.-.-]	[L]	Replication, recombination and repair	--	--	protein ALP1-like [Sesamum indicum]
									TRINITY_DN58545_c1_g1	AT2G47650.1	UDP-xylose_synthase_4	-2.65536	0.0246621	down	-2.72599	0.00402962	down	-4.19629	0.00273002	down	[MG]	--	Cellular Component: integral component of membrane (GO:0016021);; Cellular Component: Golgi cisterna membrane (GO:0032580);; Biological Process: UDP-D-xylose biosynthetic process (GO:0033320);; Molecular Function: UDP-glucuronate decarboxylase activity (GO:0048040);; Molecular Function: NAD+ binding (GO:0070403);;	K08678|0.0|sind:105171535|K08678 UXS1; UDP-glucuronate decarboxylase [EC:4.1.1.35]	[GM]	--	GDP-mannose 4,6 dehydratase;; NAD dependent epimerase/dehydratase family;; 3-beta hydroxysteroid dehydrogenase/isomerase family;; Male sterility protein;; RmlD substrate binding domain;; Polysaccharide biosynthesis protein	UDP-glucuronic acid decarboxylase 4 OS=Arabidopsis thaliana OX=3702 GN=UXS4 PE=2 SV=1	UDP-glucuronic acid decarboxylase 2 [Sesamum indicum]
									TRINITY_DN59098_c0_g3	AT4G19230.1	cytochrome_P450%2C_family_707%2C_subfamily_A%2C_polypeptide_1	-2.65449	0.0300614	down	-2.46821	0.00782972	down	-2.88346	0.00800561	down	[Q]	Secondary metabolites biosynthesis, transport and catabolism	Molecular Function: iron ion binding (GO:0005506);; Biological Process: brassinosteroid homeostasis (GO:0010268);; Molecular Function: (+)-abscisic acid 8'-hydroxylase activity (GO:0010295);; Cellular Component: integral component of membrane (GO:0016021);; Biological Process: sterol metabolic process (GO:0016125);; Biological Process: brassinosteroid biosynthetic process (GO:0016132);; Molecular…	K09843|0.0|sind:105165006|K09843 CYP707A; (+)-abscisic acid 8'-hydroxylase [EC:1.14.14.137]	[QI]	--	Cytochrome P450;; Cytochrome P450	Abscisic acid 8&apos;-hydroxylase 1 OS=Arabidopsis thaliana OX=3702 GN=CYP707A1 PE=2 SV=1	PREDICTED: abscisic acid 8&apos;-hydroxylase 1-like [Erythranthe guttata]
									TRINITY_DN55372_c0_g2	ATMG00860.1	DNA/RNA_polymerases_superfamily_protein	-2.65	1.16e-60	down	-10.4	2.93e-17	down	-11.5	4.62e-21	down	[L]	Replication, recombination and repair	Cellular Component: mitochondrion (GO:0005739);;	--|1e-160|ini:109159828|hypothetical protein	[R]	General function prediction only	--	Uncharacterized mitochondrial protein AtMg00860 OS=Arabidopsis thaliana OX=3702 GN=AtMg00860 PE=4 SV=1	retrotransposon protein, putative, unclassified [Oryza sativa Japonica Group]
									TRINITY_DN54586_c1_g1	AT4G29090.1	Ribonuclease_H-like_superfamily_protein	-2.63915	0.0148943	down	2.72	1.07e-19	up	--	--	--	--	--	Molecular Function: nucleic acid binding (GO:0003676);; Molecular Function: RNA-DNA hybrid ribonuclease activity (GO:0004523);; Molecular Function: metal ion binding (GO:0046872);;	--|1e-26|qsu:112020997|hypothetical protein	[R]	General function prediction only	zinc-binding in reverse transcriptase	Putative ribonuclease H protein At1g65750 OS=Arabidopsis thaliana OX=3702 GN=At1g65750 PE=3 SV=1	uncharacterized protein LOC112020997 [Quercus suber]
									TRINITY_DN53272_c0_g6	AT1G58807.1	Disease_resistance_protein_(CC-NBS-LRR_class)_family	-2.63	4.16e-17	down	--	--	--	-8.48	1.47e-11	down	--	--	Molecular Function: ATP binding (GO:0005524);; Cellular Component: plasma membrane (GO:0005886);; Biological Process: defense response (GO:0006952);; Biological Process: signal transduction (GO:0007165);; Molecular Function: ADP binding (GO:0043531);;	--|2e-28|sind:105172062|hypothetical protein	[T]	Signal transduction mechanisms	NB-ARC domain	Probable disease resistance protein At1g58390 OS=Arabidopsis thaliana OX=3702 GN=At1g58390 PE=2 SV=4	Apoptotic ATPase [Handroanthus impetiginosus]
									TRINITY_DN54965_c0_g1	AT2G18540.1	RmlC-like_cupins_superfamily_protein	-2.63	0.000384269	down	--	--	--	--	--	--	--	--	Molecular Function: nutrient reservoir activity (GO:0045735);;	--|1e-133|sind:105178352|hypothetical protein	--	--	Cupin;; Cupin	Vicilin-like seed storage protein At4g36700 OS=Arabidopsis thaliana OX=3702 GN=At4g36700 PE=3 SV=1	vicilin-like seed storage protein At2g18540 [Sesamum indicum]
									TRINITY_DN51217_c1_g1	AT3G20550.1	SMAD/FHA_domain-containing_protein	-2.62	0.000176141	down	-3.03	6.59e-07	down	-3.35	2.6e-06	down	--	--	Molecular Function: RNA binding (GO:0003723);; Molecular Function: mRNA binding (GO:0003729);; Cellular Component: nucleus (GO:0005634);; Cellular Component: cytosol (GO:0005829);; Biological Process: cell proliferation (GO:0008283);; Cellular Component: chloroplast (GO:0009507);; Biological Process: production of miRNAs involved in gene silencing by miRNA (GO:0035196);; Biological Process: regul…	K13108|2e-34|nto:104103289|K13108 SNIP1; smad nuclear-interacting protein 1	[T]	Signal transduction mechanisms	--	FHA domain-containing protein DDL OS=Arabidopsis thaliana OX=3702 GN=DDL PE=1 SV=1	FHA domain-containing protein DDL [Dorcoceras hygrometricum]
									TRINITY_DN57674_c0_g1	AT3G26700.1	Protein_kinase_superfamily_protein	-2.62	1.46e-05	down	-2.67	4.24e-08	down	-7.77	4.03e-09	down	[RTKL]	--	Molecular Function: protein kinase activity (GO:0004672);; Molecular Function: protein serine/threonine kinase activity (GO:0004674);; Molecular Function: ATP binding (GO:0005524);; Cellular Component: plasma membrane (GO:0005886);; Cellular Component: plasmodesma (GO:0009506);; Cellular Component: integral component of membrane (GO:0016021);; Biological Process: protein autophosphorylation (GO:0…	--|1e-129|sind:105171488|hypothetical protein	[T]	Signal transduction mechanisms	Protein tyrosine kinase;; Protein kinase domain	Receptor-like protein kinase THESEUS 1 OS=Arabidopsis thaliana OX=3702 GN=THE1 PE=1 SV=1	Serine/threonine protein kinase [Handroanthus impetiginosus]
									TRINITY_DN63664_c4_g3	--		-2.61639	0.0224093	down	--	--	--	-6.32	2.32e-05	down	[L]	Replication, recombination and repair	--	--|2e-67|rcu:112534200|hypothetical protein	[R]	General function prediction only	--	--	PREDICTED: uncharacterized protein LOC108194427 [Daucus carota subsp. sativus]
									TRINITY_DN52446_c2_g1	AT5G48850.1	Tetratricopeptide_repeat_(TPR)-like_superfamily_protein	-2.61	1.12e-10	down	--	--	--	--	--	--	--	--	Cellular Component: nucleus (GO:0005634);; Biological Process: chloroplast organization (GO:0009658);; Biological Process: cellular response to sulfur starvation (GO:0010438);;	--|1e-54|oeu:111384902|hypothetical protein	--	--	Tetratricopeptide repeat	Protein SULFUR DEFICIENCY-INDUCED 2 OS=Arabidopsis thaliana OX=3702 GN=At1g04770 PE=2 SV=1	protein SULFUR DEFICIENCY-INDUCED 1-like isoform X1 [Olea europaea var. sylvestris]
									TRINITY_DN53469_c0_g1	AT3G54420.1	homolog_of_carrot_EP3-3_chitinase	-2.6	2.05e-195	down	-2.48656	0	down	-3.14591	0	down	--	--	Biological Process: polysaccharide catabolic process (GO:0000272);; Molecular Function: chitinase activity (GO:0004568);; Biological Process: chitin catabolic process (GO:0006032);; Biological Process: defense response (GO:0006952);; Molecular Function: chitin binding (GO:0008061);; Biological Process: cell wall macromolecule catabolic process (GO:0016998);;	K01183|1e-105|sind:110012680|K01183 E3.2.1.14; chitinase [EC:3.2.1.14]	[R]	General function prediction only	Chitinase class I	Chitinase 5 OS=Oryza sativa subsp. japonica OX=39947 GN=Cht5 PE=2 SV=1	endochitinase EP3-like [Sesamum indicum]
									TRINITY_DN59265_c0_g2	--		-2.6	2.35e-46	down	--	--	--	--	--	--	--	--	Biological Process: defense response (GO:0006952);; Biological Process: response to biotic stimulus (GO:0009607);;	--|3e-36|sind:105158618|hypothetical protein	--	--	Pathogenesis-related protein Bet v I family	Major allergen Pru av 1 OS=Prunus avium OX=42229 GN=PRUA1 PE=1 SV=1	pathogenesis-related protein STH-2-like [Sesamum indicum]
									TRINITY_DN62816_c0_g1	AT3G52100.1	RING/FYVE/PHD-type_zinc_finger_family_protein	-2.59	0.000174185	down	-2.88	1.75e-06	down	-4.91	1.62e-06	down	--	--	--	--|2e-06|oeu:111410019|hypothetical protein	--	--	--	--	hypothetical protein MIMGU_mgv1a0011691mg, partial [Erythranthe guttata]
									TRINITY_DN50125_c0_g1	AT2G45510.1	cytochrome_P450%2C_family_704%2C_subfamily_A%2C_polypeptide_2	-2.59	1.6e-11	down	--	--	--	-3.21	2.69e-16	down	[Q]	Secondary metabolites biosynthesis, transport and catabolism	Molecular Function: monooxygenase activity (GO:0004497);; Molecular Function: iron ion binding (GO:0005506);; Cellular Component: integral component of membrane (GO:0016021);; Molecular Function: oxidoreductase activity, acting on paired donors, with incorporation or reduction of molecular oxygen (GO:0016705);; Molecular Function: heme binding (GO:0020037);;	--|1e-123|sind:105173213|hypothetical protein	[QI]	--	Cytochrome P450;; Cytochrome P450;; Cytochrome P450	Cytochrome P450 704C1 OS=Pinus taeda OX=3352 GN=CYP704C1 PE=2 SV=1	cytochrome P450 704C1 isoform X2 [Sesamum indicum]
									TRINITY_DN52555_c0_g1	--		-2.58	3.78e-64	down	-4.93	6.04e-203	down	-6.13	2.16e-157	down	--	--	--	--|2e-31|sind:110012482|hypothetical protein	--	--	Organ specific protein	Organ-specific protein S2 OS=Pisum sativum OX=3888 PE=2 SV=1	organ-specific protein P4-like [Sesamum indicum]
									TRINITY_DN51988_c1_g1	AT4G11910.1	STAY-GREEN-like_protein	-2.58	9e-06	down	-1.10564	0.00366433	down	-4.81	2.17e-09	down	--	--	Cellular Component: chloroplast (GO:0009507);; Biological Process: regulation of chlorophyll catabolic process (GO:0010271);;	K22013|1e-106|gsj:114424266|K22013 SGR; magnesium dechelatase [EC:4.99.1.10]	--	--	Staygreen protein	Protein STAY-GREEN, chloroplastic OS=Pisum sativum OX=3888 GN=SGR PE=2 SV=1	hypothetical protein CDL12_25289 [Handroanthus impetiginosus]
									TRINITY_DN46563_c0_g1	AT1G52340.1	NAD(P)-binding_Rossmann-fold_superfamily_protein	-2.58	0.000189926	down	--	--	--	-3.89	1.16e-06	down	[IQR]	--	Molecular Function: nucleotide binding (GO:0000166);; Molecular Function: oxidoreductase activity (GO:0016491);;	--|1e-160|sind:105174015|hypothetical protein	[R]	General function prediction only	Enoyl-(Acyl carrier protein) reductase;; short chain dehydrogenase	Secoisolariciresinol dehydrogenase (Fragment) OS=Podophyllum peltatum OX=35933 PE=1 SV=1	Reductase [Handroanthus impetiginosus]
									TRINITY_DN65853_c2_g1	AT3G07400.1	lipase_class_3_family_protein	-2.57	1.12e-17	down	--	--	--	-1.73	2.45e-11	down	--	--	--	--|1e-49|sind:105170530|hypothetical protein	--	--	--	--	Triacylglycerol lipase [Handroanthus impetiginosus]
									TRINITY_DN62098_c0_g1	AT3G17410.1	Protein_kinase_superfamily_protein	-2.56449	0.0312223	down	1.12831	0.0222229	up	--	--	--	--	--	Molecular Function: transmembrane receptor protein serine/threonine kinase activity (GO:0004675);; Molecular Function: non-membrane spanning protein tyrosine kinase activity (GO:0004715);; Molecular Function: ATP binding (GO:0005524);; Cellular Component: plasma membrane (GO:0005886);; Biological Process: protein phosphorylation (GO:0006468);; Biological Process: defense response (GO:0006952);; B…	K13436|9e-19|dcr:108202576|K13436 PTI1; pto-interacting protein 1 [EC:2.7.11.1]	[T]	Signal transduction mechanisms	--	PTI1-like tyrosine-protein kinase 2 OS=Arabidopsis thaliana OX=3702 GN=PTI12 PE=1 SV=1	hypothetical protein DCAR_030425 [Daucus carota subsp. sativus]
									TRINITY_DN52263_c0_g3	--		-2.56	5.69e-11	down	-5.05	1.28e-16	down	-8.87	2.54e-12	down	--	--	Molecular Function: nucleic acid binding (GO:0003676);; Molecular Function: RNA-directed DNA polymerase activity (GO:0003964);; Molecular Function: aspartic-type endopeptidase activity (GO:0004190);; Molecular Function: endonuclease activity (GO:0004519);; Molecular Function: zinc ion binding (GO:0008270);; Biological Process: DNA integration (GO:0015074);;	--|1e-25|cmos:111437896|hypothetical protein	[R]	General function prediction only	--	Retrovirus-related Pol polyprotein from transposon TNT 1-94 OS=Nicotiana tabacum OX=4097 PE=2 SV=1	Retrovirus-related Pol polyprotein from transposon TNT 1-94 [Cajanus cajan]
									TRINITY_DN65819_c2_g1	AT4G23160.2	cysteine-rich_RECEPTOR-like_kinase	-2.56	1.53e-35	down	--	--	--	-1.07	2.22e-11	down	--	--	Molecular Function: nucleic acid binding (GO:0003676);; Molecular Function: RNA-directed DNA polymerase activity (GO:0003964);; Molecular Function: aspartic-type endopeptidase activity (GO:0004190);; Molecular Function: endonuclease activity (GO:0004519);; Molecular Function: zinc ion binding (GO:0008270);; Biological Process: DNA integration (GO:0015074);;	--|0.0|spen:107027889|hypothetical protein	[R]	General function prediction only	Reverse transcriptase (RNA-dependent DNA polymerase);; Integrase core domain;; gag-polypeptide of LTR copia-type;; GAG-pre-integrase domain;; Retrotransposon gag protein;; gag-polypeptide of LTR copia-type;; DDE superfamily endonuclease	Retrovirus-related Pol polyprotein from transposon TNT 1-94 OS=Nicotiana tabacum OX=4097 PE=2 SV=1	Cysteine-rich RLK (receptor-like protein kinase) 8 [Dorcoceras hygrometricum]
									TRINITY_DN62058_c4_g1	AT1G58602.1	LRR_and_NB-ARC_domains-containing_disease_resistance_protein	-2.56	1.06e-15	down	--	--	--	--	--	--	--	--	Molecular Function: ATP binding (GO:0005524);; Cellular Component: cytoplasm (GO:0005737);; Biological Process: plant-type hypersensitive response (GO:0009626);; Cellular Component: membrane (GO:0016020);; Molecular Function: ADP binding (GO:0043531);;	--|0.0|sind:105157781|hypothetical protein	[T]	Signal transduction mechanisms	NB-ARC domain;; NB-ARC domain	Putative late blight resistance protein homolog R1B-12 OS=Solanum demissum OX=50514 GN=R1B-12 PE=3 SV=2	PREDICTED: putative late blight resistance protein homolog R1A-3 [Erythranthe guttata]
									TRINITY_DN66879_c3_g5	AT3G42170.1	BED_zinc_finger_and_hAT_dimerization_domain-containing_protein_DAYSLEEPER	-2.56	8.05e-06	down	--	--	--	--	--	--	--	--	Molecular Function: DNA binding (GO:0003677);; Biological Process: DNA recombination (GO:0006310);; Biological Process: transposition (GO:0032196);;	--|5e-61|hbr:110643465|hypothetical protein	[L]	Replication, recombination and repair	Domain of unknown function (DUF4413)	Putative AC transposase OS=Zea mays OX=4577 PE=2 SV=2	zinc finger BED domain-containing protein RICESLEEPER 1-like isoform X2 [Hevea brasiliensis]
									TRINITY_DN54105_c1_g2	AT3G22845.1	emp24/gp25L/p24_family/GOLD_family_protein	-2.55	3.17e-63	down	-1.95	1.1e-69	down	-3.22	9.37e-84	down	--	--	Cellular Component: vacuole (GO:0005773);; Cellular Component: endoplasmic reticulum (GO:0005783);; Cellular Component: Golgi apparatus (GO:0005794);; Biological Process: protein transport (GO:0015031);; Cellular Component: integral component of membrane (GO:0016021);; Biological Process: vesicle-mediated transport (GO:0016192);; Cellular Component: Golgi cisterna membrane (GO:0032580);;	K20347|1e-87|sind:105171296|K20347 TMED2; p24 family protein beta-1	[U]	Intracellular trafficking, secretion, and vesicular transport	emp24/gp25L/p24 family/GOLD	Transmembrane emp24 domain-containing protein p24beta3 OS=Arabidopsis thaliana OX=3702 GN=At3g22845 PE=2 SV=1	transmembrane emp24 domain-containing protein p24beta3 [Sesamum indicum]
									TRINITY_DN49966_c2_g3	AT4G23160.2	cysteine-rich_RECEPTOR-like_kinase	-2.55	1.53e-07	down	-4.39	3.27e-12	down	-1.29614	0.000703143	down	--	--	--	--|1e-104|pxb:108865949|hypothetical protein	[R]	General function prediction only	--	Retrovirus-related Pol polyprotein from transposon RE2 OS=Arabidopsis thaliana OX=3702 GN=RE2 PE=4 SV=1	hypothetical protein VITISV_016007 [Vitis vinifera]
									TRINITY_DN63590_c0_g3	--		-2.54941	0.00237155	down	1.00412	0.00391615	up	--	--	--	--	--	Molecular Function: DNA-binding transcription factor activity (GO:0003700);; Cellular Component: nucleus (GO:0005634);; Biological Process: transcription, DNA-templated (GO:0006351);; Molecular Function: sequence-specific DNA binding (GO:0043565);;	K09419|1e-31|sind:105156739|K09419 HSFF; heat shock transcription factor, other eukaryote	[K]	Transcription	--	Heat stress transcription factor C-1 OS=Arabidopsis thaliana OX=3702 GN=HSFC1 PE=1 SV=1	heat stress transcription factor C-1-like [Sesamum indicum]
									TRINITY_DN47293_c0_g1	AT5G23420.1	high-mobility_group_box_6	-2.54	0.000116368	down	-2.86	5.5e-07	down	-6.51	1.53e-06	down	--	--	Biological Process: karyogamy (GO:0000741);; Molecular Function: DNA binding (GO:0003677);; Molecular Function: DNA-binding transcription factor activity (GO:0003700);; Cellular Component: nucleus (GO:0005634);; Biological Process: polar nucleus fusion (GO:0010197);;	K11296|7e-63|sind:105156128|K11296 HMGB3; high mobility group protein B3	[R]	General function prediction only	HMG (high mobility group) box	High mobility group B protein 7 OS=Arabidopsis thaliana OX=3702 GN=HMGB7 PE=1 SV=1	HMG box-containing protein [Handroanthus impetiginosus]
									TRINITY_DN58757_c1_g1	AT2G24490.1	replicon_protein_A2	-2.54	6.84e-08	down	-2.43	8.41e-11	down	-4.74	3.43e-12	down	[L]	Replication, recombination and repair	Molecular Function: DNA binding (GO:0003677);; Cellular Component: nucleus (GO:0005634);; Biological Process: DNA replication (GO:0006260);; Biological Process: DNA repair (GO:0006281);; Biological Process: DNA recombination (GO:0006310);; Biological Process: gene silencing (GO:0016458);;	K10739|1e-144|sind:105155698|K10739 RFA2; replication factor A2	[L]	Replication, recombination and repair	Replication protein A C terminal;; OB-fold nucleic acid binding domain	Replication protein A 32 kDa subunit A OS=Arabidopsis thaliana OX=3702 GN=RPA2A PE=1 SV=2	replication protein A 32 kDa subunit A isoform X1 [Sesamum indicum]
									TRINITY_DN59705_c1_g2	AT5G42380.1	calmodulin_like_37	-2.54	9.8e-12	down	-1.34	3.89e-08	down	-1.05	0.00021966	down	[TZDR]	--	Molecular Function: calcium ion binding (GO:0005509);;	K13448|6e-90|sind:105167486|K13448 CML; calcium-binding protein CML	[T]	Signal transduction mechanisms	EF-hand domain pair;; EF hand;; EF-hand domain pair;; EF-hand domain;; EF hand	Probable calcium-binding protein CML41 OS=Arabidopsis thaliana OX=3702 GN=CML41 PE=2 SV=2	probable calcium-binding protein CML41 [Sesamum indicum]
									TRINITY_DN60208_c2_g1	--		-2.53	6.29e-08	down	-1.48	1.45e-23	down	-1.53	8.1e-49	down	--	--	Molecular Function: metal ion binding (GO:0046872);;	--|4e-40|sind:105161472|hypothetical protein	[P]	Inorganic ion transport and metabolism	--	Metallothionein-like protein 2A OS=Oryza sativa subsp. japonica OX=39947 GN=MT2A PE=2 SV=1	hypothetical protein CDL12_24435 [Handroanthus impetiginosus]
									TRINITY_DN51860_c0_g2	AT3G14470.1	NB-ARC_domain-containing_disease_resistance_protein	-2.53	1.36e-17	down	--	--	--	-2.49	3.19e-18	down	--	--	Molecular Function: ATP binding (GO:0005524);; Biological Process: defense response (GO:0006952);; Molecular Function: ADP binding (GO:0043531);;	--|0.0|sind:105176186|hypothetical protein	[T]	Signal transduction mechanisms	NB-ARC domain	Putative disease resistance protein RGA4 OS=Solanum bulbocastanum OX=147425 GN=RGA4 PE=2 SV=1	PREDICTED: putative disease resistance protein RGA1 [Erythranthe guttata]
									TRINITY_DN56113_c1_g1	AT4G29090.1	Ribonuclease_H-like_superfamily_protein	-2.52394	0.0434621	down	--	--	--	--	--	--	--	--	Cellular Component: mitochondrion (GO:0005739);;	--|1e-157|qsu:111994244|hypothetical protein	[R]	General function prediction only	Reverse transcriptase (RNA-dependent DNA polymerase);; zinc-binding in reverse transcriptase;; Reverse transcriptase-like	Uncharacterized mitochondrial protein AtMg00310 OS=Arabidopsis thaliana OX=3702 GN=AtMg00310 PE=4 SV=1	uncharacterized protein LOC111994244 [Quercus suber]
									TRINITY_DN53653_c0_g2	AT4G01710.1	ARP2/3_complex_16_kDa_subunit_(p16-Arc)	-2.52	1.23e-11	down	-3.45	1.64e-20	down	--	--	--	--	--	Cellular Component: cytoplasm (GO:0005737);; Cellular Component: Arp2/3 protein complex (GO:0005885);; Biological Process: Arp2/3 complex-mediated actin nucleation (GO:0034314);; Cellular Component: cell projection (GO:0042995);; Molecular Function: actin filament binding (GO:0051015);;	K05754|3e-57|sind:105170637|K05754 ARPC5; actin related protein 2/3 complex, subunit 5	[Z]	Cytoskeleton	ARP2/3 complex 16 kDa subunit (p16-Arc)	Actin-related protein 2/3 complex subunit 5A OS=Arabidopsis thaliana OX=3702 GN=ARPC5A PE=1 SV=2	actin-related protein 2/3 complex subunit 5-like [Dorcoceras hygrometricum]
									TRINITY_DN59514_c0_g2	AT5G66060.1	2-oxoglutarate_(2OG)_and_Fe(II)-dependent_oxygenase_superfamily_protein	-2.52	9.3e-39	down	--	--	--	--	--	--	--	--	Molecular Function: procollagen-proline 4-dioxygenase activity (GO:0004656);; Molecular Function: iron ion binding (GO:0005506);; Cellular Component: endoplasmic reticulum membrane (GO:0005789);; Cellular Component: integral component of membrane (GO:0016021);; Molecular Function: L-ascorbic acid binding (GO:0031418);;	K00472|5e-81|nau:109217936|K00472 P4HA; prolyl 4-hydroxylase [EC:1.14.11.2]	[E]	Amino acid transport and metabolism	2OG-Fe(II) oxygenase superfamily;; 2OG-Fe(II) oxygenase superfamily	Probable prolyl 4-hydroxylase 10 OS=Arabidopsis thaliana OX=3702 GN=P4H10 PE=3 SV=1	PREDICTED: probable prolyl 4-hydroxylase 10 [Nicotiana attenuata]
									TRINITY_DN66348_c3_g2	AT4G24190.1	Chaperone_protein_htpG_family_protein	-2.51	1.15e-147	down	-2.2	1.04e-197	down	-3.48	4.64e-245	down	--	--	Molecular Function: ATP binding (GO:0005524);; Cellular Component: endoplasmic reticulum lumen (GO:0005788);; Biological Process: protein folding (GO:0006457);; Biological Process: response to stress (GO:0006950);;	K09487|0.0|sind:105166069|K09487 HSP90B; heat shock protein 90kDa beta	[O]	Posttranslational modification, protein turnover, chaperones	Hsp90 protein;; Hsp90 protein	Endoplasmin homolog OS=Catharanthus roseus OX=4058 GN=HSP90 PE=2 SV=1	Endoplasmic reticulum glucose-regulated protein (GRP94/endoplasmin), HSP90 family [Handroanthus impetiginosus]
									TRINITY_DN53440_c2_g3	AT1G79990.1	coatomer_subunit_beta-2	-2.50636	0.00413667	down	-2.02068	0.00126163	down	-3.77	4.85e-05	down	--	--	Cellular Component: Golgi membrane (GO:0000139);; Molecular Function: structural molecule activity (GO:0005198);; Biological Process: intracellular protein transport (GO:0006886);; Biological Process: ER to Golgi vesicle-mediated transport (GO:0006888);; Biological Process: retrograde vesicle-mediated transport, Golgi to ER (GO:0006890);; Biological Process: intra-Golgi vesicle-mediated transport…	K17302|2e-17|sind:105157608|K17302 COPB2; coatomer subunit beta'	[U]	Intracellular trafficking, secretion, and vesicular transport	--	Coatomer subunit beta&apos;-1 OS=Arabidopsis thaliana OX=3702 GN=At1g79990 PE=2 SV=2	PREDICTED: LOW QUALITY PROTEIN: coatomer subunit beta&apos;-1-like [Erythranthe guttata]
									TRINITY_DN62954_c0_g1	AT3G10260.1	Reticulon_family_protein	-2.5	1.51e-23	down	--	--	--	--	--	--	--	--	Cellular Component: endoplasmic reticulum membrane (GO:0005789);; Cellular Component: integral component of membrane (GO:0016021);;	--|7e-23|hbr:110647611|hypothetical protein	[U]	Intracellular trafficking, secretion, and vesicular transport	--	Reticulon-like protein B9 OS=Arabidopsis thaliana OX=3702 GN=RTNLB9 PE=2 SV=1	reticulon-like protein B14 isoform X1 [Hevea brasiliensis]
									TRINITY_DN57890_c0_g1	AT4G16660.1	heat_shock_protein_70_(Hsp_70)_family_protein	-2.49	5.5e-215	down	-1.14	6.83e-97	down	-2.22	4.53e-203	down	[O]	Posttranslational modification, protein turnover, chaperones	Molecular Function: ATP binding (GO:0005524);; Cellular Component: vacuolar membrane (GO:0005774);; Cellular Component: endoplasmic reticulum (GO:0005783);; Cellular Component: endoplasmic reticulum lumen (GO:0005788);; Cellular Component: Golgi apparatus (GO:0005794);; Cellular Component: chloroplast (GO:0009507);;	K09486|0.0|sind:105167430|K09486 HYOU1; hypoxia up-regulated 1	[O]	Posttranslational modification, protein turnover, chaperones	Hsp70 protein;; Hsp70 protein	Heat shock 70 kDa protein 17 OS=Arabidopsis thaliana OX=3702 GN=HSP70-17 PE=2 SV=1	Molecular chaperones GRP170/SIL1, HSP70 superfamily [Handroanthus impetiginosus]
									TRINITY_DN66420_c1_g2	AT4G01970.1	stachyose_synthase	-2.49	3.08e-52	down	-3.6	1.79e-100	down	-7.67	5.34e-41	down	--	--	Cellular Component: cytoplasm (GO:0005737);; Biological Process: oligosaccharide biosynthetic process (GO:0009312);; Biological Process: stachyose biosynthetic process (GO:0033532);; Molecular Function: galactinol-raffinose galactosyltransferase activity (GO:0047268);;	K06611|2e-37|sind:105163029|K06611 E2.4.1.67; stachyose synthetase [EC:2.4.1.67]	--	--	Raffinose synthase or seed imbibition protein Sip1	Stachyose synthase OS=Pisum sativum OX=3888 GN=STS1 PE=1 SV=1	stachyose synthase [Stachys affinis]
									TRINITY_DN51034_c0_g2	AT5G24080.1	Protein_kinase_superfamily_protein	-2.49	9.16e-51	down	--	--	--	--	--	--	[RTKL]	--	Molecular Function: protein serine/threonine kinase activity (GO:0004674);; Molecular Function: ATP binding (GO:0005524);; Cellular Component: plasma membrane (GO:0005886);; Cellular Component: integral component of membrane (GO:0016021);;	K04733|0.0|sind:105163672|K04733 IRAK4; interleukin-1 receptor-associated kinase 4 [EC:2.7.11.1]	--	--	Protein tyrosine kinase;; Protein kinase domain	Rust resistance kinase Lr10 OS=Triticum aestivum OX=4565 GN=LRK10 PE=2 SV=1	Serine/threonine protein kinase [Handroanthus impetiginosus]
									TRINITY_DN51873_c0_g1	AT3G57830.1	Leucine-rich_repeat_protein_kinase_family_protein	-2.48	4.32e-12	down	-3.07	3.18e-21	down	-7.24	5.77e-11	down	[RTKL]	--	Molecular Function: protein serine/threonine kinase activity (GO:0004674);; Molecular Function: ATP binding (GO:0005524);; Cellular Component: plasma membrane (GO:0005886);; Cellular Component: plant-type cell wall (GO:0009505);; Cellular Component: chloroplast (GO:0009507);; Cellular Component: chloroplast stroma (GO:0009570);; Biological Process: zygote asymmetric cytokinesis in embryo sac (GO:…	--|0.0|sind:105159712|hypothetical protein	--	--	Protein tyrosine kinase;; Protein kinase domain;; Leucine rich repeat N-terminal domain;; Leucine rich repeat;; Leucine Rich Repeat	Receptor protein kinase-like protein ZAR1 OS=Arabidopsis thaliana OX=3702 GN=ZAR1 PE=1 SV=1	receptor protein kinase-like protein ZAR1 [Sesamum indicum]
									TRINITY_DN63473_c0_g2	--		-2.47	2.65e-19	down	-7.25	1.74e-16	down	-5.82	2.87e-27	down	--	--	--	K11436|6e-16|sind:105168034|K11436 PRMT3; type I protein arginine methyltransferase [EC:2.1.1.319]	--	--	--	--	PREDICTED: probable protein arginine N-methyltransferase 3 [Erythranthe guttata]
									TRINITY_DN56573_c2_g1	--		-2.47	0.000220531	down	--	--	--	-2.64	1.01e-05	down	--	--	--	--|2e-16|sind:110012043|hypothetical protein	[R]	General function prediction only	Reverse transcriptase-like	--	hypothetical protein CDL12_30077 [Handroanthus impetiginosus]
									TRINITY_DN56046_c2_g4	AT5G60910.1	AGAMOUS-like_8	-2.47	8.79e-33	down	--	--	--	-6.21	1.33e-42	down	--	--	Biological Process: MAPK cascade (GO:0000165);; Molecular Function: RNA polymerase II regulatory region sequence-specific DNA binding (GO:0000977);; Molecular Function: DNA-binding transcription factor activity (GO:0003700);; Cellular Component: nucleus (GO:0005634);; Biological Process: transcription, DNA-templated (GO:0006351);; Biological Process: positive regulation of transcription by RNA po…	K09264|4e-58|sind:105168510|K09264 K09264; MADS-box transcription factor, plant	[K]	Transcription	K-box region	Agamous-like MADS-box protein AGL8 homolog OS=Solanum tuberosum OX=4113 PE=2 SV=1	truncated transcription factor CAULIFLOWER A [Sesamum indicum]
									TRINITY_DN61159_c0_g2	AT4G05200.1	cysteine-rich_RLK_(RECEPTOR-like_protein_kinase)_25	-2.46337	0.0220645	down	1.41	0.000362718	up	-1.95906	0.0267891	down	--	--	Molecular Function: protein serine/threonine kinase activity (GO:0004674);; Molecular Function: ATP binding (GO:0005524);; Cellular Component: plasma membrane (GO:0005886);; Biological Process: protein phosphorylation (GO:0006468);; Cellular Component: integral component of membrane (GO:0016021);; Biological Process: defense response to bacterium (GO:0042742);;	--|5e-38|sind:105160816|hypothetical protein	--	--	Salt stress response/antifungal	Cysteine-rich receptor-like protein kinase 25 OS=Arabidopsis thaliana OX=3702 GN=CRK25 PE=3 SV=1	putative receptor-like protein kinase At4g00960 [Sesamum indicum]
									TRINITY_DN54914_c1_g1	AT5G65110.1	acyl-CoA_oxidase_2	-2.46	6.78e-06	down	-3.57	3.2e-11	down	-4.39	3.21e-10	down	--	--	Biological Process: long-chain fatty acid metabolic process (GO:0001676);; Molecular Function: acyl-CoA dehydrogenase activity (GO:0003995);; Molecular Function: acyl-CoA oxidase activity (GO:0003997);; Cellular Component: peroxisome (GO:0005777);; Biological Process: fatty acid beta-oxidation (GO:0006635);; Molecular Function: flavin adenine dinucleotide binding (GO:0050660);;	K00232|2e-28|sind:105176477|K00232 E1.3.3.6; acyl-CoA oxidase [EC:1.3.3.6]	[IQ]	--	--	Acyl-coenzyme A oxidase 2, peroxisomal OS=Arabidopsis thaliana OX=3702 GN=ACX2 PE=1 SV=2	acyl-coenzyme A oxidase 2, peroxisomal [Sesamum indicum]
									TRINITY_DN52715_c3_g1	AT1G15380.1	Lactoylglutathione_lyase_/_glyoxalase_I_family_protein	-2.45	1.19e-13	down	-3.27	6.62e-28	down	-3.68	6.6e-24	down	--	--	--	--|9e-47|sind:105157526|hypothetical protein	--	--	--	--	PREDICTED: uncharacterized protein LOC105976094 [Erythranthe guttata]
									TRINITY_DN53664_c2_g1	AT5G57070.1	hydroxyproline-rich_glycoprotein_family_protein	-2.44	1.45e-05	down	-2.99	3.79e-09	down	-3.26	3.2e-08	down	--	--	Molecular Function: actin binding (GO:0003779);; Molecular Function: phosphoprotein phosphatase activity (GO:0004721);; Cellular Component: spindle (GO:0005819);; Molecular Function: microtubule binding (GO:0008017);; Cellular Component: phragmoplast (GO:0009524);; Biological Process: microsporogenesis (GO:0009556);; Cellular Component: preprophase band (GO:0009574);; Molecular Function: actin fi…	--|0.0|sind:105157848|hypothetical protein	--	--	Cotton fibre expressed protein	Formin-like protein 14 OS=Arabidopsis thaliana OX=3702 GN=FH14 PE=3 SV=3	serine/arginine repetitive matrix protein 1-like [Sesamum indicum]
									TRINITY_DN52124_c2_g1	AT4G12440.1	adenine_phosphoribosyl_transferase_4	-2.44	5.12e-08	down	-2.24	2.54e-11	down	--	--	--	--	--	Molecular Function: adenine phosphoribosyltransferase activity (GO:0003999);; Cellular Component: cytosol (GO:0005829);; Biological Process: adenine salvage (GO:0006168);; Biological Process: AMP salvage (GO:0044209);;	K00759|3e-12|mesc:110606218|K00759 APRT; adenine phosphoribosyltransferase [EC:2.4.2.7]	[F]	Nucleotide transport and metabolism	--	Adenine phosphoribosyltransferase 3 OS=Arabidopsis thaliana OX=3702 GN=APT3 PE=1 SV=1	adenine phosphoribosyltransferase 4-like isoform X1 [Manihot esculenta]
									TRINITY_DN56544_c1_g2	AT3G08020.1	PHD_finger_family_protein	-2.43	5.86e-09	down	-2.88	7.73e-15	down	-3.19687	0.0026056	down	--	--	Molecular Function: DNA binding (GO:0003677);; Cellular Component: nucleus (GO:0005634);; Molecular Function: zinc ion binding (GO:0008270);; Molecular Function: histone-lysine N-methyltransferase activity (GO:0018024);;	--|1e-47|oeu:111410019|hypothetical protein	[R]	General function prediction only	--	Histone-lysine N-methyltransferase ATX3 OS=Arabidopsis thaliana OX=3702 GN=ATX3 PE=2 SV=2	hypothetical protein M569_08464, partial [Genlisea aurea]
									TRINITY_DN54012_c1_g2	AT4G31920.1	response_regulator_10	-2.43	0.000214116	down	-1.5851	0.000490703	down	-6.49	1.68e-06	down	--	--	Biological Process: phosphorelay signal transduction system (GO:0000160);; Molecular Function: DNA binding (GO:0003677);; Molecular Function: DNA-binding transcription factor activity (GO:0003700);; Cellular Component: nucleus (GO:0005634);; Biological Process: transcription, DNA-templated (GO:0006351);; Biological Process: cytokinin-activated signaling pathway (GO:0009736);;	K14491|1e-139|sind:105166376|K14491 ARR-B; two-component response regulator ARR-B family	[K]	Transcription	--	Two-component response regulator ORR24 OS=Oryza sativa subsp. japonica OX=39947 GN=RR24 PE=2 SV=1	two-component response regulator ARR12 [Sesamum indicum]
									TRINITY_DN57839_c1_g1	AT5G12080.1	mechanosensitive_channel_of_small_conductance-like_10	-2.43	7.07e-16	down	--	--	--	--	--	--	[M]	Cell wall/membrane/envelope biogenesis	Cellular Component: plasma membrane (GO:0005886);; Biological Process: anion transport (GO:0006820);; Molecular Function: mechanosensitive ion channel activity (GO:0008381);; Biological Process: leaf senescence (GO:0010150);; Cellular Component: integral component of membrane (GO:0016021);; Biological Process: detection of mechanical stimulus (GO:0050982);; Biological Process: programmed cell dea…	K22048|0.0|sind:105179728|K22048 MSL4S; mechanosensitive ion channel protein 4/5/6/7/8/9/10	[M]	Cell wall/membrane/envelope biogenesis	Mechanosensitive ion channel	Mechanosensitive ion channel protein 10 OS=Arabidopsis thaliana OX=3702 GN=MSL10 PE=1 SV=1	mechanosensitive ion channel protein 10 [Sesamum indicum]
									TRINITY_DN61482_c1_g1	AT5G24530.1	2-oxoglutarate_(2OG)_and_Fe(II)-dependent_oxygenase_superfamily_protein	-2.42	2.98e-125	down	-2.29	8.92e-179	down	-1.33	7.88e-62	down	[R]	General function prediction only	Biological Process: defense response to oomycetes (GO:0002229);; Biological Process: response to oomycetes (GO:0002239);; Biological Process: response to bacterium (GO:0009617);; Biological Process: response to fungus (GO:0009620);; Biological Process: response to salicylic acid (GO:0009751);; Biological Process: flavonoid biosynthetic process (GO:0009813);; Molecular Function: flavone synthase a…	--|0.0|sind:105171386|hypothetical protein	[QR]	--	2OG-Fe(II) oxygenase superfamily;; non-haem dioxygenase in morphine synthesis N-terminal	Protein DOWNY MILDEW RESISTANCE 6 OS=Arabidopsis thaliana OX=3702 GN=DMR6 PE=1 SV=1	protein DOWNY MILDEW RESISTANCE 6-like [Sesamum indicum]
									TRINITY_DN63040_c1_g3	--		-2.41	7.94e-78	down	-4.36	7.25e-173	down	-5.43	3.25e-140	down	--	--	--	--|1e-29|sind:105156738|hypothetical protein	--	--	--	--	protein NIM1-INTERACTING 2-like [Sesamum indicum]
									TRINITY_DN45441_c1_g1	ATMG00860.1	DNA/RNA_polymerases_superfamily_protein	-2.41	0.000323094	down	-2.19894	0.00542231	down	-3.44	1.47e-06	down	[L]	Replication, recombination and repair	Molecular Function: RNA-directed DNA polymerase activity (GO:0003964);; Molecular Function: RNA-directed 5'-3' RNA polymerase activity (GO:0003968);; Cellular Component: mitochondrion (GO:0005739);;	--|1e-155|sind:105180264|hypothetical protein	[R]	General function prediction only	Reverse transcriptase (RNA-dependent DNA polymerase)	RNA-directed DNA polymerase homolog OS=Oenothera berteroana OX=3950 PE=4 SV=1	uncharacterized protein LOC105178433 [Sesamum indicum]
									TRINITY_DN67068_c4_g5	--		-2.40351	0.0029173	down	--	--	--	--	--	--	--	--	Molecular Function: nucleic acid binding (GO:0003676);; Molecular Function: RNA-directed DNA polymerase activity (GO:0003964);; Molecular Function: aspartic-type endopeptidase activity (GO:0004190);; Molecular Function: endonuclease activity (GO:0004519);; Molecular Function: zinc ion binding (GO:0008270);; Biological Process: DNA integration (GO:0015074);;	--|2e-45|zju:107425801|hypothetical protein	[R]	General function prediction only	--	Retrovirus-related Pol polyprotein from transposon TNT 1-94 OS=Nicotiana tabacum OX=4097 PE=2 SV=1	hypothetical protein F511_12717 [Dorcoceras hygrometricum]
									TRINITY_DN59448_c2_g1	AT4G10890.1	DDE_family_endonuclease	-2.40114	0.0317181	down	-1.45575	0.0484028	down	--	--	--	--	--	--	--|1e-82|sind:105156023|hypothetical protein	[L]	Replication, recombination and repair	Protein of unknown function (DUF2439)	--	PREDICTED: uncharacterized protein LOC105975140, partial [Erythranthe guttata]
									TRINITY_DN53272_c0_g4	AT1G50180.1	NB-ARC_domain-containing_disease_resistance_protein	-2.4	1.32e-31	down	--	--	--	-6.91	1.48e-36	down	--	--	Molecular Function: ATP binding (GO:0005524);; Cellular Component: plasma membrane (GO:0005886);; Biological Process: defense response (GO:0006952);; Biological Process: signal transduction (GO:0007165);; Cellular Component: plasmodesma (GO:0009506);; Molecular Function: ADP binding (GO:0043531);;	--|1e-138|sind:105172062|hypothetical protein	[T]	Signal transduction mechanisms	NB-ARC domain;; AAA domain	Putative disease resistance protein At1g50180 OS=Arabidopsis thaliana OX=3702 GN=At1g50180 PE=3 SV=2	Apoptotic ATPase [Handroanthus impetiginosus]
									TRINITY_DN50118_c1_g1	AT2G33060.1	receptor_like_protein_27	-2.4	8.47e-07	down	-1.38	5.13e-05	down	--	--	--	--	--	--	--|4e-71|oeu:111378207|hypothetical protein	[R]	General function prediction only	Leucine rich repeat;; Leucine Rich repeats (2 copies);; Leucine Rich Repeat	Receptor-like protein 9DC3 OS=Solanum pimpinellifolium OX=4084 GN=9DC3 PE=3 SV=1	PREDICTED: receptor-like protein 12 [Erythranthe guttata]
									TRINITY_DN47537_c0_g1	AT3G25070.2	RPM1_interacting_protein_4	-2.39593	0.0177287	down	-4.55	0.000332245	down	-2.54044	0.00669013	down	--	--	Biological Process: response to molecule of bacterial origin (GO:0002237);; Cellular Component: plasma membrane (GO:0005886);; Biological Process: protein phosphorylation (GO:0006468);; Biological Process: plant-type hypersensitive response (GO:0009626);; Biological Process: defense response to bacterium, incompatible interaction (GO:0009816);; Biological Process: defense response signaling pathw…	K13456|1e-127|sind:105170142|K13456 RIN4; RPM1-interacting protein 4	--	--	Cleavage site for pathogenic type III effector avirulence factor Avr	RPM1-interacting protein 4 OS=Arabidopsis thaliana OX=3702 GN=RIN4 PE=1 SV=1	RPM1-interacting protein 4-like [Sesamum indicum]
									TRINITY_DN54641_c1_g5	AT2G38410.1	ENTH/VHS/GAT_family_protein	-2.3928	0.00153137	down	-1.8	0.000439056	down	-1.6928	0.00485549	down	--	--	--	--|8e-79|sind:105174634|hypothetical protein	[U]	Intracellular trafficking, secretion, and vesicular transport	--	TOM1-like protein 6 OS=Arabidopsis thaliana OX=3702 GN=TOL6 PE=1 SV=1	TOM1-like protein 2 isoform X3 [Sesamum indicum]
									TRINITY_DN55766_c0_g2	AT4G23230.1	cysteine-rich_RECEPTOR-like_kinase	-2.39	3.18e-05	down	--	--	--	1.95	7.16e-16	up	[RTKL]	--	Biological Process: response to reactive oxygen species (GO:0000302);; Molecular Function: protein kinase activity (GO:0004672);; Molecular Function: protein serine/threonine kinase activity (GO:0004674);; Molecular Function: ATP binding (GO:0005524);; Cellular Component: plasma membrane (GO:0005886);; Cellular Component: integral component of membrane (GO:0016021);; Biological Process: defense r…	--|0.0|sind:105160816|hypothetical protein	--	--	Protein kinase domain;; Salt stress response/antifungal;; Protein tyrosine kinase;; Protein tyrosine kinase	Cysteine-rich receptor-like protein kinase 7 OS=Arabidopsis thaliana OX=3702 GN=CRK7 PE=2 SV=1	putative receptor-like protein kinase At4g00960 [Sesamum indicum]
									TRINITY_DN60075_c2_g1	--		-2.39	3.06e-19	down	1.04	1.93e-25	up	-1.55	1.5e-16	down	--	--	Biological Process: negative regulation of translation (GO:0017148);; Molecular Function: rRNA N-glycosylase activity (GO:0030598);; Biological Process: defense response to virus (GO:0051607);;	--|2e-26|bvg:104902653|hypothetical protein	--	--	Ribosome inactivating protein	Antiviral protein I OS=Phytolacca americana OX=3527 GN=PAP1 PE=1 SV=2	antiviral protein [Volkameria aculeata]
									TRINITY_DN54464_c0_g1	--		-2.39	0.000754124	down	-2.43	7.26e-06	down	-2.2	0.000346483	down	--	--	--	--	--	--	--	--	Carbonate dehydratase [Handroanthus impetiginosus]
									TRINITY_DN53860_c1_g1	AT5G59800.1	methyl-CPG-binding_domain_7	-2.38	3.26e-15	down	-4.29	1.48e-29	down	-4.38	6.05e-27	down	--	--	Cellular Component: nucleus (GO:0005634);; Cellular Component: nuclear heterochromatin (GO:0005720);; Biological Process: transcription, DNA-templated (GO:0006351);; Biological Process: regulation of transcription, DNA-templated (GO:0006355);; Molecular Function: methyl-CpG binding (GO:0008327);; Cellular Component: perinucleolar chromocenter (GO:0010370);; Molecular Function: enzyme binding (GO:…	--|2e-57|sind:105170388|hypothetical protein	[KB]	--	Methyl-CpG binding domain	Methyl-CpG-binding domain-containing protein 5 OS=Arabidopsis thaliana OX=3702 GN=MBD5 PE=1 SV=1	methyl-CpG-binding domain-containing protein 7 isoform X2 [Sesamum indicum]
									TRINITY_DN64670_c3_g1	AT1G61680.2	terpene_synthase_14	-2.38	3.96e-116	down	-2.16	2.88e-166	down	-8.94	3.6e-65	down	--	--	Molecular Function: magnesium ion binding (GO:0000287);; Cellular Component: mitochondrion (GO:0005739);; Cellular Component: chloroplast (GO:0009507);; Molecular Function: terpene synthase activity (GO:0010333);; Biological Process: terpenoid biosynthetic process (GO:0016114);;	K14175|1e-135|vvi:100266449|K14175 NES1; (3S,6E)-nerolidol synthase [EC:4.2.3.48]	--	--	Terpene synthase family, metal binding domain;; Terpene synthase, N-terminal domain	(3S,6E)-nerolidol synthase 2, chloroplastic/mitochondrial OS=Fragaria ananassa OX=3747 PE=1 SV=1	S-linalool synthase [Handroanthus impetiginosus]
									TRINITY_DN52446_c2_g2	AT5G48850.1	Tetratricopeptide_repeat_(TPR)-like_superfamily_protein	-2.37674	0.00602124	down	--	--	--	2.49	8.51e-16	up	--	--	Cellular Component: nucleus (GO:0005634);; Biological Process: regulation of sulfur utilization (GO:0006792);; Biological Process: cellular response to sulfur starvation (GO:0010438);;	--|1e-150|sind:105165716|hypothetical protein	--	--	--	Protein SULFUR DEFICIENCY-INDUCED 1 OS=Arabidopsis thaliana OX=3702 GN=SDI1 PE=2 SV=1	protein SULFUR DEFICIENCY-INDUCED 1 [Sesamum indicum]
									TRINITY_DN54498_c0_g1	AT3G42660.1	transducin_family_protein_/_WD-40_repeat_family_protein	-2.37219	0.00892697	down	-4.25	2.95e-05	down	-5.89	3.19e-05	down	[R]	General function prediction only	Cellular Component: nucleus (GO:0005634);;	K11274|0.0|sind:105162415|K11274 WDHD1; chromosome transmission fidelity protein 4	[R]	General function prediction only	Minichromosome loss protein, Mcl1, middle region;; WD domain, G-beta repeat;; Anaphase-promoting complex subunit 4 WD40 domain;; Eukaryotic translation initiation factor eIF2A	Protein Mut11 OS=Chlamydomonas reinhardtii OX=3055 GN=Mut11 PE=2 SV=1	WD40 repeat protein [Handroanthus impetiginosus]
									TRINITY_DN52953_c1_g2	AT1G54290.1	Translation_initiation_factor_SUI1_family_protein	-2.36615	0.00526119	down	--	--	--	--	--	--	--	--	Molecular Function: translation initiation factor activity (GO:0003743);; Biological Process: regulation of translation (GO:0006417);;	K03113|3e-14|sind:105176718|K03113 EIF1; translation initiation factor 1	[J]	Translation, ribosomal structure and biogenesis	--	Protein translation factor SUI1 homolog 2 OS=Arabidopsis thaliana OX=3702 GN=At1g54290 PE=3 SV=1	Eukaryotic translation initiation factor SUI [Parasponia andersonii]
									TRINITY_DN54265_c2_g1	AT3G20550.1	SMAD/FHA_domain-containing_protein	-2.36517	0.00330469	down	-3.56	1.58e-05	down	-3.01404	0.000469907	down	--	--	--	K13108|3e-07|sind:105176710|K13108 SNIP1; smad nuclear-interacting protein 1	--	--	--	--	FHA domain-containing protein DDL [Sesamum indicum]
									TRINITY_DN52238_c1_g2	AT3G14230.1	related_to_AP2_2	-2.36	0.000130405	down	1.41	2.23e-08	up	1.61	3.38e-09	up	--	--	Biological Process: response to hypoxia (GO:0001666);; Molecular Function: DNA binding (GO:0003677);; Molecular Function: DNA-binding transcription factor activity (GO:0003700);; Cellular Component: nucleus (GO:0005634);; Biological Process: transcription, DNA-templated (GO:0006351);; Biological Process: ethylene-activated signaling pathway (GO:0009873);; Biological Process: regulation of gene ex…	K09286|3e-32|sind:105162917|K09286 EREBP; EREBP-like factor	--	--	--	Ethylene-responsive transcription factor RAP2-2 OS=Arabidopsis thaliana OX=3702 GN=RAP2-2 PE=1 SV=2	ethylene-responsive transcription factor RAP2-12-like [Sesamum indicum]
									TRINITY_DN49790_c0_g1	AT3G14440.1	nine-cis-epoxycarotenoid_dioxygenase_3	-2.36	2.7e-05	down	-1.4	0.000276315	down	-6.89	2.12e-07	down	[Q]	Secondary metabolites biosynthesis, transport and catabolism	Biological Process: response to osmotic stress (GO:0006970);; Biological Process: response to water deprivation (GO:0009414);; Cellular Component: chloroplast thylakoid membrane (GO:0009535);; Cellular Component: chloroplast stroma (GO:0009570);; Biological Process: abscisic acid biosynthetic process (GO:0009688);; Biological Process: hyperosmotic salinity response (GO:0042538);; Molecular Functi…	K09840|0.0|sind:105175729|K09840 NCED; 9-cis-epoxycarotenoid dioxygenase [EC:1.13.11.51]	[Q]	Secondary metabolites biosynthesis, transport and catabolism	Retinal pigment epithelial membrane protein	9-cis-epoxycarotenoid dioxygenase NCED3, chloroplastic OS=Arabidopsis thaliana OX=3702 GN=NCED3 PE=2 SV=1	probable 9-cis-epoxycarotenoid dioxygenase NCED5, chloroplastic [Sesamum indicum]
									TRINITY_DN49883_c2_g2	AT3G56400.1	WRKY_DNA-binding_protein_70	-2.36	4.18e-32	down	-3.4	1.93e-69	down	-4.78	5.52e-61	down	--	--	Molecular Function: DNA-binding transcription factor activity (GO:0003700);; Cellular Component: nucleus (GO:0005634);; Biological Process: transcription, DNA-templated (GO:0006351);; Biological Process: response to salicylic acid (GO:0009751);; Biological Process: regulation of defense response (GO:0031347);; Molecular Function: sequence-specific DNA binding (GO:0043565);; Biological Process: ne…	--|1e-39|sind:105160789|hypothetical protein	--	--	--	Probable WRKY transcription factor 54 OS=Arabidopsis thaliana OX=3702 GN=WRKY54 PE=2 SV=2	hypothetical protein CDL12_02441 [Handroanthus impetiginosus]
									TRINITY_DN51928_c2_g5	--		-2.35174	0.0182597	down	-1.38445	0.044092	down	--	--	--	[J]	Translation, ribosomal structure and biogenesis	Molecular Function: structural constituent of ribosome (GO:0003735);; Cellular Component: ribosome (GO:0005840);; Biological Process: translation (GO:0006412);;	K02957|4e-09|sly:101247608|K02957 RP-S15Ae; small subunit ribosomal protein S15Ae	[J]	Translation, ribosomal structure and biogenesis	--	40S ribosomal protein S15a OS=Daucus carota OX=4039 GN=RPS15A PE=2 SV=3	hypothetical protein B456_002G145700, partial [Gossypium raimondii]
									TRINITY_DN60196_c1_g2	--		-2.34083	0.000917059	down	-2.28	4.06e-05	down	--	--	--	--	--	--	--|3e-45|sind:105175427|hypothetical protein	--	--	--	--	hypothetical protein CDL12_13117 [Handroanthus impetiginosus]
									TRINITY_DN58123_c0_g1	AT2G38310.1	PYR1-like_4	-2.34	0.000757724	down	-2.45	1.9e-05	down	-7.27	8.24e-08	down	--	--	Molecular Function: protein phosphatase inhibitor activity (GO:0004864);; Molecular Function: signaling receptor activity (GO:0004872);; Cellular Component: nucleus (GO:0005634);; Cellular Component: cytoplasm (GO:0005737);; Cellular Component: plasma membrane (GO:0005886);; Biological Process: abscisic acid-activated signaling pathway (GO:0009738);; Molecular Function: abscisic acid binding (GO:…	K14496|1e-114|sind:105167014|K14496 PYL; abscisic acid receptor PYR/PYL family	--	--	Polyketide cyclase / dehydrase and lipid transport;; Pathogenesis-related protein Bet v I family	Abscisic acid receptor PYL4 OS=Arabidopsis thaliana OX=3702 GN=PYL4 PE=1 SV=1	hypothetical protein CDL12_26575 [Handroanthus impetiginosus]
									TRINITY_DN48373_c0_g1	AT4G23160.2	cysteine-rich_RECEPTOR-like_kinase	-2.34	1.27e-05	down	-2.55	1.47e-08	down	-4.7	3.37e-09	down	--	--	--	--|1e-132|sind:110011584|hypothetical protein	[R]	General function prediction only	Reverse transcriptase (RNA-dependent DNA polymerase);; Reverse transcriptase (RNA-dependent DNA polymerase)	Retrovirus-related Pol polyprotein from transposon RE2 OS=Arabidopsis thaliana OX=3702 GN=RE2 PE=4 SV=1	uncharacterized protein LOC110011584 [Sesamum indicum]
									TRINITY_DN59780_c1_g2	--		-2.34	0.000616864	down	-3.52	5.17e-07	down	--	--	--	--	--	--	--|2e-13|bna:106398573|hypothetical protein	--	--	--	--	protein FAR1-RELATED SEQUENCE 6-like [Brassica napus]
									TRINITY_DN50470_c0_g3	AT4G31720.1	TBP-associated_factor_II_15	-2.33	4.64e-24	down	-2.06	7.36e-33	down	-1.7	2.15e-19	down	--	--	Cellular Component: nucleus (GO:0005634);; Biological Process: DNA-templated transcription, initiation (GO:0006352);; Biological Process: regulation of transcription, DNA-templated (GO:0006355);;	K03134|6e-36|dzi:111284918|K03134 TAF10; transcription initiation factor TFIID subunit 10	[K]	Transcription	Transcription initiation factor TFIID 23-30kDa subunit	Transcription initiation factor TFIID subunit 10 OS=Arabidopsis thaliana OX=3702 GN=TAF10 PE=1 SV=1	transcription initiation factor TFIID subunit 10-like isoform X2 [Durio zibethinus]
									TRINITY_DN66140_c1_g2	--		-2.32072	0.00999721	down	--	--	--	--	--	--	--	--	--	--|7e-07|qsu:112038132|hypothetical protein	--	--	--	--	stress-associated endoplasmic reticulum protein 2-like isoform X1 [Quercus suber]
									TRINITY_DN63040_c0_g1	AT1G23200.1	Plant_invertase/pectin_methylesterase_inhibitor_superfamily	-2.32	2.56e-05	down	--	--	--	1.18	2.37e-05	up	--	--	Cellular Component: extracellular region (GO:0005576);; Cellular Component: cell wall (GO:0005618);; Molecular Function: pectinesterase activity (GO:0030599);; Biological Process: cell wall modification (GO:0042545);; Molecular Function: aspartyl esterase activity (GO:0045330);; Biological Process: pectin catabolic process (GO:0045490);; Molecular Function: pectinesterase inhibitor activity (GO:0…	K01051|1e-59|oeu:111399065|K01051 E3.1.1.11; pectinesterase [EC:3.1.1.11]	--	--	Plant invertase/pectin methylesterase inhibitor	Probable pectinesterase/pectinesterase inhibitor 6 OS=Arabidopsis thaliana OX=3702 GN=PME6 PE=2 SV=1	Pectinesterase [Handroanthus impetiginosus]
									TRINITY_DN61570_c0_g1	--		-2.32	1.21e-130	down	-2.34902	0	down	-8.12364	0	down	--	--	Biological Process: defense response (GO:0006952);; Molecular Function: hydrolase activity (GO:0016787);; Biological Process: negative regulation of translation (GO:0017148);; Molecular Function: rRNA N-glycosylase activity (GO:0030598);;	--	--	--	--	Heterotepalin-4 OS=Phytolacca heterotepala OX=248308 GN=RIP1 PE=1 SV=2	CIP-29 [Volkameria inermis]
									TRINITY_DN63317_c0_g2	AT5G63850.1	amino_acid_permease_4	-2.32	5.47e-18	down	--	--	--	--	--	--	--	--	Cellular Component: plasma membrane (GO:0005886);; Biological Process: amino acid transport (GO:0006865);; Molecular Function: acidic amino acid transmembrane transporter activity (GO:0015172);; Molecular Function: neutral amino acid transmembrane transporter activity (GO:0015175);; Molecular Function: symporter activity (GO:0015293);; Molecular Function: primary active transmembrane transporter …	--|6e-12|oeu:111395485|hypothetical protein	[E]	Amino acid transport and metabolism	--	Amino acid permease 4 OS=Arabidopsis thaliana OX=3702 GN=AAP4 PE=1 SV=1	putative amino acid permease 7 [Zea mays]
									TRINITY_DN51869_c0_g1	AT1G07270.1	Cell_division_control%2C_Cdc6	-2.31195	0.00217545	down	-2.74	1.07e-05	down	-4.03	4.53e-06	down	[LO]	--	Cellular Component: nucleus (GO:0005634);; Biological Process: DNA replication initiation (GO:0006270);; Biological Process: cell cycle (GO:0007049);; Biological Process: cell division (GO:0051301);;	K02213|0.0|sind:105157970|K02213 CDC6; cell division control protein 6	[LD]	--	CDC6, C terminal winged helix domain;; AAA domain	Cell division control protein 6 homolog B OS=Arabidopsis thaliana OX=3702 GN=CDC6B PE=2 SV=1	cell division control protein 6 homolog B [Sesamum indicum]
									TRINITY_DN66281_c3_g2	--		-2.31	2.71e-05	down	-1.31	0.000327062	down	-2.68	6.4e-07	down	--	--	Molecular Function: nucleic acid binding (GO:0003676);; Molecular Function: RNA-directed DNA polymerase activity (GO:0003964);; Molecular Function: aspartic-type endopeptidase activity (GO:0004190);; Molecular Function: endonuclease activity (GO:0004519);; Molecular Function: zinc ion binding (GO:0008270);; Biological Process: DNA integration (GO:0015074);;	--|6e-54|zju:107425801|hypothetical protein	[R]	General function prediction only	--	Retrovirus-related Pol polyprotein from transposon TNT 1-94 OS=Nicotiana tabacum OX=4097 PE=2 SV=1	hypothetical protein F511_12717 [Dorcoceras hygrometricum]
									TRINITY_DN63007_c0_g1	--		-2.31	9.65e-10	down	--	--	--	-4.27	1.5e-16	down	--	--	Cellular Component: microtubule (GO:0005874);; Cellular Component: katanin complex (GO:0008352);; Biological Process: microtubule severing (GO:0051013);; Cellular Component: Cul4-RING E3 ubiquitin ligase complex (GO:0080008);;	K18643|2e-19|fve:101302644|K18643 KATNB1; katanin p80 WD40 repeat-containing subunit B1	[D]	Cell cycle control, cell division, chromosome partitioning	--	Katanin p80 WD40 repeat-containing subunit B1 homolog OS=Arabidopsis thaliana OX=3702 GN=At5g23430 PE=2 SV=3	PREDICTED: katanin p80 WD40 repeat-containing subunit B1 homolog isoform X1 [Fragaria vesca subsp. vesca]
									TRINITY_DN64084_c1_g2	AT5G20490.1	myosin_family_protein_with_Dil	-2.31	4.39e-13	down	-3.88	1.14e-27	down	--	--	--	--	--	Molecular Function: motor activity (GO:0003774);; Molecular Function: ATP binding (GO:0005524);; Cellular Component: plasmodesma (GO:0009506);; Biological Process: trichome morphogenesis (GO:0010090);; Biological Process: trichome branching (GO:0010091);; Cellular Component: myosin complex (GO:0016459);; Biological Process: actin filament-based movement (GO:0030048);; Cellular Component: transpor…	--|0.0|sind:105161897|hypothetical protein	[Z]	Cytoskeleton	DIL domain	Myosin-17 OS=Arabidopsis thaliana OX=3702 GN=XI-K PE=1 SV=2	Myosin-5 [Capsicum chinense]
									TRINITY_DN62762_c0_g1	--		-2.30788	0.00128595	down	-1.74434	0.000507517	down	--	--	--	--	--	--	K05356|1e-06|sind:105176904|K05356 SPS; all-trans-nonaprenyl-diphosphate synthase [EC:2.5.1.84 2.5.1.85]	--	--	--	--	putative solanesyl diphosphate synthase [Leucosceptrum canum]
									TRINITY_DN50252_c0_g1	AT5G06530.1	ABC-2_type_transporter_family_protein	-2.30612	0.0117091	down	-6.5	1.84e-06	down	-6.66	3.05e-06	down	[V]	Defense mechanisms	Molecular Function: ATP binding (GO:0005524);; Cellular Component: plasma membrane (GO:0005886);; Biological Process: response to water deprivation (GO:0009414);; Biological Process: transpiration (GO:0010148);; Cellular Component: integral component of membrane (GO:0016021);; Molecular Function: ATPase activity, coupled to transmembrane movement of substances (GO:0042626);;	--|0.0|sind:105179700|hypothetical protein	[Q]	Secondary metabolites biosynthesis, transport and catabolism	ABC-2 type transporter;; ABC transporter;; ABC-2 family transporter protein	ABC transporter G family member 22 OS=Arabidopsis thaliana OX=3702 GN=ABCG22 PE=1 SV=1	ABC transporter G family member 22 [Sesamum indicum]
									TRINITY_DN67057_c3_g2	AT1G50180.1	NB-ARC_domain-containing_disease_resistance_protein	-2.3	5.36e-30	down	-7.12	4.87e-36	down	-5.91	2.19e-55	down	--	--	Molecular Function: ATP binding (GO:0005524);; Cellular Component: plasma membrane (GO:0005886);; Biological Process: defense response (GO:0006952);; Biological Process: signal transduction (GO:0007165);; Molecular Function: ADP binding (GO:0043531);;	--|5e-96|sind:105162310|hypothetical protein	[T]	Signal transduction mechanisms	NB-ARC domain	Probable disease resistance protein At1g58390 OS=Arabidopsis thaliana OX=3702 GN=At1g58390 PE=2 SV=4	Apoptotic ATPase [Handroanthus impetiginosus]
									TRINITY_DN61788_c0_g1	AT5G14870.1	cyclic_nucleotide-gated_channel_18	-2.29999	0.00336656	down	--	--	--	--	--	--	--	--	Molecular Function: voltage-gated potassium channel activity (GO:0005249);; Molecular Function: calcium channel activity (GO:0005262);; Cellular Component: integral component of plasma membrane (GO:0005887);; Biological Process: cellular calcium ion homeostasis (GO:0006874);; Biological Process: pollen tube growth (GO:0009860);; Cellular Component: apical plasma membrane (GO:0016324);; Molecular …	K05391|1e-94|oeu:111376904|K05391 CNGC; cyclic nucleotide gated channel, plant	[PT]	--	--	Cyclic nucleotide-gated ion channel 18 OS=Arabidopsis thaliana OX=3702 GN=CNGC18 PE=1 SV=1	K+-channel ERG [Handroanthus impetiginosus]
									TRINITY_DN61806_c2_g1	--		-2.29701	0.00758866	down	4.17	3.32e-85	up	-4.88	0.000158872	down	--	--	Molecular Function: cysteine-type endopeptidase inhibitor activity (GO:0004869);; Cellular Component: extracellular region (GO:0005576);; Cellular Component: cell wall (GO:0005618);; Biological Process: defense response (GO:0006952);;	--|6e-20|nau:109226286|hypothetical protein	--	--	Aspartic acid proteinase inhibitor;; Cystatin domain	Cysteine proteinase inhibitor 5 OS=Arabidopsis thaliana OX=3702 GN=CYS5 PE=2 SV=2	PREDICTED: cysteine proteinase inhibitor 5-like [Nicotiana attenuata]
									TRINITY_DN54751_c0_g3	AT3G11080.1	receptor_like_protein_35	-2.29118	0.00874563	down	1.39	2.87e-05	up	--	--	--	[S]	Function unknown	--	--|0.0|sind:105173256|hypothetical protein	[R]	General function prediction only	Leucine rich repeat;; Leucine Rich repeats (2 copies);; Leucine Rich Repeat;; Leucine rich repeat;; Leucine rich repeat N-terminal domain;; Leucine Rich repeats (2 copies)	Receptor like protein 22 OS=Arabidopsis thaliana OX=3702 GN=RLP22 PE=2 SV=1	LOW QUALITY PROTEIN: receptor-like protein 12 [Sesamum indicum]
									TRINITY_DN66821_c3_g2	--		-2.29	1.49e-14	down	-1.49	1.16e-13	down	-1.68	1.27e-11	down	--	--	--	--|4e-52|sind:105168701|hypothetical protein	--	--	--	--	hypothetical protein MIMGU_mgv1a025003mg [Erythranthe guttata]
									TRINITY_DN62375_c3_g4	AT5G10050.1	NAD(P)-binding_Rossmann-fold_superfamily_protein	-2.28	5.33e-10	down	-1.11	9.08e-09	down	-1.27	2.28e-07	down	[IQR]	--	Molecular Function: 3-oxoacyl-[acyl-carrier-protein] reductase (NADPH) activity (GO:0004316);; Biological Process: fatty acid biosynthetic process (GO:0006633);; Cellular Component: chloroplast (GO:0009507);; Molecular Function: NAD binding (GO:0051287);; Molecular Function: 3-oxo-pimeloyl-[acp] methyl ester reductase activity (GO:0102132);;	--|8e-93|sind:105176490|hypothetical protein	[Q]	Secondary metabolites biosynthesis, transport and catabolism	short chain dehydrogenase;; Enoyl-(Acyl carrier protein) reductase;; KR domain;; Fungal family of unknown function (DUF1776);; NAD dependent epimerase/dehydratase family	3-oxoacyl-[acyl-carrier-protein] reductase, chloroplastic OS=Cuphea lanceolata OX=3930 GN=CLKR27 PE=2 SV=1	uncharacterized protein LOC105176490 [Sesamum indicum]
									TRINITY_DN53323_c0_g1	AT2G02810.1	UDP-galactose_transporter_1	-2.28	1.74e-14	down	-1.26	2.88e-10	down	-3.43	5.48e-24	down	--	--	Molecular Function: UDP-galactose transmembrane transporter activity (GO:0005459);; Molecular Function: UDP-glucose transmembrane transporter activity (GO:0005460);; Biological Process: embryo sac development (GO:0009553);; Biological Process: pollen development (GO:0009555);; Cellular Component: integral component of Golgi membrane (GO:0030173);; Cellular Component: integral component of endopla…	K15275|1e-08|spen:107018621|K15275 SLC35B1; solute carrier family 35 (UDP-galactose transporter), member B1	[G]	Carbohydrate transport and metabolism	--	UDP-galactose/UDP-glucose transporter 3 OS=Arabidopsis thaliana OX=3702 GN=UTR3 PE=1 SV=1	UDP-galactose/UDP-glucose transporter 3 [Capsicum annuum]
									TRINITY_DN46791_c0_g1	--		-2.27689	0.0234401	down	-3.07072	0.000605889	down	-2.72162	0.00534411	down	--	--	--	--|5e-15|cmax:111471754|hypothetical protein	--	--	--	--	hypothetical protein AMTR_s02909p00006680 [Amborella trichopoda]
									TRINITY_DN47898_c0_g1	AT5G55340.1	MBOAT_(membrane_bound_O-acyl_transferase)_family_protein	-2.27	3.88e-09	down	-2.45	8.74e-15	down	-5.23	3.59e-16	down	[M]	Cell wall/membrane/envelope biogenesis	Cellular Component: endoplasmic reticulum (GO:0005783);; Biological Process: lipid metabolic process (GO:0006629);; Cellular Component: integral component of membrane (GO:0016021);; Cellular Component: organelle membrane (GO:0031090);; Molecular Function: long-chain-alcohol O-fatty-acyltransferase activity (GO:0047196);; Molecular Function: wax ester synthase activity (GO:0103095);;	--|0.0|sind:105176647|hypothetical protein	--	--	Membrane bound O-acyl transferase family;; MBOAT, membrane-bound O-acyltransferase family	Long-chain-alcohol O-fatty-acyltransferase OS=Simmondsia chinensis OX=3999 PE=1 SV=1	Long-chain-alcohol O-fatty-acyltransferase [Handroanthus impetiginosus]
									TRINITY_DN66831_c2_g3	AT3G23530.1	Cyclopropane-fatty-acyl-phospholipid_synthase	-2.27	4.86e-50	down	-6.3	6.53e-95	down	-8.84	1.37e-39	down	[R]	General function prediction only	Molecular Function: oxygen-dependent protoporphyrinogen oxidase activity (GO:0004729);; Cellular Component: mitochondrial inner membrane (GO:0005743);; Biological Process: protoporphyrinogen IX biosynthetic process (GO:0006782);; Biological Process: heme biosynthetic process (GO:0006783);; Cellular Component: chloroplast inner membrane (GO:0009706);; Biological Process: chlorophyll biosynthetic p…	K00574|2e-96|sind:105171752|K00574 cfa; cyclopropane-fatty-acyl-phospholipid synthase [EC:2.1.1.79]	--	--	NAD(P)-binding Rossmann-like domain;; Flavin containing amine oxidoreductase;; FAD binding domain	Protoporphyrinogen oxidase 2 OS=Spinacia oleracea OX=3562 GN=POX2 PE=1 SV=1	uncharacterized protein LOC105171752 isoform X2 [Sesamum indicum]
									TRINITY_DN62712_c0_g1	AT3G62600.1	DNAJ_heat_shock_family_protein	-2.26322	0.0133662	down	-1.47771	0.019434	down	-4.13	0.000266743	down	[O]	Posttranslational modification, protein turnover, chaperones	Cellular Component: endoplasmic reticulum (GO:0005783);; Cellular Component: endoplasmic reticulum lumen (GO:0005788);; Cellular Component: plasma membrane (GO:0005886);; Biological Process: protein folding (GO:0006457);; Biological Process: pathogen-associated molecular pattern dependent induction by symbiont of host innate immune response (GO:0052033);;	K09517|1e-57|sind:105163066|K09517 DNAJB11; DnaJ homolog subfamily B member 11	[O]	Posttranslational modification, protein turnover, chaperones	--	DnaJ protein ERDJ3B OS=Arabidopsis thaliana OX=3702 GN=ERDJ3B PE=1 SV=1	dnaJ protein ERDJ3B [Sesamum indicum]
									TRINITY_DN49084_c1_g2	AT1G75620.1	glyoxal_oxidase-related_protein	-2.26	3.55e-09	down	-1.22	2.92e-06	down	-2.59	7.06e-12	down	--	--	Molecular Function: aldehyde oxidase activity (GO:0004031);; Cellular Component: extracellular space (GO:0005615);; Cellular Component: cell wall (GO:0005618);; Biological Process: defense response to fungus (GO:0050832);;	--|0.0|sind:105166070|hypothetical protein	--	--	Glyoxal oxidase N-terminus;; Domain of unknown function (DUF1929)	Aldehyde oxidase GLOX OS=Vitis pseudoreticulata OX=231512 GN=GLOX PE=2 SV=1	aldehyde oxidase GLOX [Sesamum indicum]
									TRINITY_DN51660_c2_g1	AT1G80160.1	Lactoylglutathione_lyase_/_glyoxalase_I_family_protein	-2.26	3.63e-38	down	-1.97	1.05e-49	down	-2.91	6.03e-51	down	--	--	--	--|3e-46|oeu:111394789|hypothetical protein	--	--	--	--	Glyoxalase [Handroanthus impetiginosus]
									TRINITY_DN65761_c0_g2	AT1G72480.1	Lung_seven_transmembrane_receptor_family_protein	-2.26	1.05e-11	down	-1.19	1.04e-07	down	-2.59	8.35e-16	down	--	--	--	--|1e-152|sind:105163057|hypothetical protein	[S]	Function unknown	Lung seven transmembrane receptor;; Lung seven transmembrane receptor	--	transmembrane protein 87A [Sesamum indicum]
									TRINITY_DN55010_c0_g2	--		-2.25	1.51e-35	down	-1.68	5.29e-38	down	-1.99	6.23e-31	down	--	--	--	--|1e-20|nta:107806908|hypothetical protein	[R]	General function prediction only	--	--	PREDICTED: uncharacterized protein LOC105967941 [Erythranthe guttata]
									TRINITY_DN63200_c2_g2	AT3G23470.1	Cyclopropane-fatty-acyl-phospholipid_synthase	-2.24816	0.00225057	down	-6.14	5.12e-06	down	-6.3	5.82e-06	down	--	--	--	--	--	--	Mycolic acid cyclopropane synthetase	--	--
									TRINITY_DN49629_c1_g1	AT4G15560.1	Deoxyxylulose-5-phosphate_synthase	-2.24	1.41e-25	down	-3.4	1.38e-52	down	-3.36	4.12e-41	down	[HI]	--	Molecular Function: 1-deoxy-D-xylulose-5-phosphate synthase activity (GO:0008661);; Biological Process: thiamine biosynthetic process (GO:0009228);; Cellular Component: chloroplast (GO:0009507);; Biological Process: terpenoid biosynthetic process (GO:0016114);; Molecular Function: metal ion binding (GO:0046872);; Biological Process: 1-deoxy-D-xylulose 5-phosphate biosynthetic process (GO:0052865)…	K01662|0.0|sind:105171450|K01662 dxs; 1-deoxy-D-xylulose-5-phosphate synthase [EC:2.2.1.7]	[G]	Carbohydrate transport and metabolism	1-deoxy-D-xylulose-5-phosphate synthase;; Transketolase, pyrimidine binding domain;; Transketolase, C-terminal domain;; Thiamine pyrophosphate enzyme, C-terminal TPP binding domain;; Dehydrogenase E1 component;; Transketolase, thiamine diphosphate binding domain	Probable 1-deoxy-D-xylulose-5-phosphate synthase, chloroplastic OS=Capsicum annuum OX=4072 GN=TKT2 PE=2 SV=1	probable 1-deoxy-D-xylulose-5-phosphate synthase, chloroplastic [Sesamum indicum]
									TRINITY_DN50896_c5_g1	AT5G23810.3	amino_acid_permease_7	-2.24	3.29e-09	down	--	--	--	--	--	--	--	--	Biological Process: amino acid transmembrane transport (GO:0003333);; Cellular Component: plasma membrane (GO:0005886);; Biological Process: amino acid transport (GO:0006865);; Molecular Function: symporter activity (GO:0015293);; Cellular Component: membrane (GO:0016020);; Cellular Component: integral component of membrane (GO:0016021);;	--|1e-37|sind:105175021|hypothetical protein	[E]	Amino acid transport and metabolism	--	Probable amino acid permease 7 OS=Arabidopsis thaliana OX=3702 GN=AAP7 PE=2 SV=1	probable amino acid permease 7 isoform X1 [Sesamum indicum]
									TRINITY_DN64922_c3_g2	AT3G61250.1	myb_domain_protein_17	-2.23	1.31e-06	down	-4.11	5.92e-13	down	-4.63	7.67e-12	down	[KAD]	--	--	K09422|1e-162|sind:105172274|K09422 MYBP; transcription factor MYB, plant	[K]	Transcription	Myb-like DNA-binding domain;; Myb-like DNA-binding domain	Transcription factor MYB41 OS=Arabidopsis thaliana OX=3702 GN=MYB17 PE=1 SV=1	myb-related protein Zm38 isoform X2 [Sesamum indicum]
									TRINITY_DN61337_c0_g3	AT1G01170.1	ozone-responsive_stress-like_protein_(DUF1138)	-2.23	4.17e-12	down	-2.35	2.66e-19	down	-3.79	1.06e-22	down	--	--	--	--|8e-41|sind:105159752|hypothetical protein	--	--	Protein of unknown function (DUF1138)	--	hypothetical protein CDL12_17130 [Handroanthus impetiginosus]
									TRINITY_DN57372_c3_g5	--		-2.23	3.15e-06	down	-1.44	1.29e-05	down	--	--	--	--	--	--	K10398|8e-11|sind:105161488|K10398 KIF11; kinesin family member 11	--	--	--	--	kinesin-like protein KIN-5D [Sesamum indicum]
									TRINITY_DN52783_c0_g1	AT3G52600.1	cell_wall_invertase_2	-2.23	1.69e-31	down	-1.17	6.11e-21	down	--	--	--	[G]	Carbohydrate transport and metabolism	Molecular Function: sucrose alpha-glucosidase activity (GO:0004575);; Cellular Component: extracellular region (GO:0005576);; Cellular Component: cell wall (GO:0005618);; Biological Process: carbohydrate metabolic process (GO:0005975);;	K01193|0.0|sind:105161745|K01193 INV; beta-fructofuranosidase [EC:3.2.1.26]	[G]	Carbohydrate transport and metabolism	Glycosyl hydrolases family 32 N-terminal domain;; Glycosyl hydrolases family 32 C terminal	Beta-fructofuranosidase, insoluble isoenzyme 1 OS=Daucus carota OX=4039 GN=INV1 PE=1 SV=1	PREDICTED: beta-fructofuranosidase, insoluble isoenzyme 1-like isoform X2 [Erythranthe guttata]
									TRINITY_DN58817_c0_g1	--		-2.22739	0.0162488	down	-1.94597	0.00279423	down	-6.66	3.06e-06	down	--	--	Cellular Component: core TFIIH complex (GO:0000439);; Biological Process: nucleotide-excision repair (GO:0006289);; Biological Process: transcription, DNA-templated (GO:0006351);; Biological Process: regulation of transcription, DNA-templated (GO:0006355);;	K10845|4e-15|sind:105164192|K10845 TTDA; TFIIH basal transcription factor complex TTD-A subunit	[S]	Function unknown	--	General transcription and DNA repair factor IIH subunit TFB5 OS=Arabidopsis thaliana OX=3702 GN=TFB5 PE=3 SV=1	hypothetical protein T459_00465 [Capsicum annuum]
									TRINITY_DN59803_c0_g2	--		-2.22	1.58e-12	down	-2.3	3.67e-134	down	-5.07	4.04e-193	down	--	--	Molecular Function: structural constituent of cell wall (GO:0005199);; Cellular Component: extracellular region (GO:0005576);; Cellular Component: primary cell wall (GO:0009530);; Biological Process: plant-type cell wall organization (GO:0009664);;	--|9e-79|ghi:107952294|hypothetical protein	--	--	Extensin-like region	Extensin OS=Daucus carota OX=4039 PE=2 SV=1	Extensin like [Actinidia chinensis var. chinensis]
									TRINITY_DN66902_c0_g1	--		-2.21	8.35e-167	down	-2.35	7.2e-274	down	-8.79159	0	down	--	--	Cellular Component: extracellular region (GO:0005576);; Cellular Component: cell wall (GO:0005618);; Biological Process: negative regulation of translation (GO:0017148);; Molecular Function: rRNA N-glycosylase activity (GO:0030598);; Biological Process: defense response to virus (GO:0051607);;	--|1e-10|soe:110782141|hypothetical protein	--	--	Ribosome inactivating protein	Antiviral protein alpha OS=Phytolacca americana OX=3527 PE=1 SV=1	CIP-29 [Volkameria inermis]
									TRINITY_DN47838_c0_g1	AT2G18193.1	P-loop_containing_nucleoside_triphosphate_hydrolases_superfamily_protein	-2.21	2.05e-09	down	-1.93	4.26e-11	down	-2.3	1.03e-11	down	[O]	Posttranslational modification, protein turnover, chaperones	Molecular Function: ATP binding (GO:0005524);; Cellular Component: endoplasmic reticulum (GO:0005783);; Cellular Component: integral component of membrane (GO:0016021);; Molecular Function: ATPase activity (GO:0016887);;	K08900|0.0|sind:105165761|K08900 BCS1; mitochondrial chaperone BCS1	[O]	Posttranslational modification, protein turnover, chaperones	ATPase family associated with various cellular activities (AAA);; Domain associated at C-terminal with AAA	AAA-ATPase At2g18193 OS=Arabidopsis thaliana OX=3702 GN=At2g18193 PE=2 SV=1	AAA+-type ATPase [Handroanthus impetiginosus]
									TRINITY_DN59432_c0_g1	AT4G20190.1	hypothetical_protein	-2.21	3.69e-25	down	--	--	--	-1.35	2.04e-14	down	--	--	--	--|2e-85|sind:105175922|hypothetical protein	--	--	--	--	uncharacterized protein LOC105175922 [Sesamum indicum]
									TRINITY_DN53690_c1_g2	AT5G22610.1	F-box/RNI-like/FBD-like_domains-containing_protein	-2.21	2.26e-10	down	-1.08	5.63e-07	down	--	--	--	--	--	--	--|0.0|sind:105164604|hypothetical protein	--	--	--	FBD-associated F-box protein At5g22730 OS=Arabidopsis thaliana OX=3702 GN=At5g22730 PE=2 SV=2	FBD-associated F-box protein At5g38590-like [Sesamum indicum]
									TRINITY_DN58155_c1_g1	AT4G12750.1	Homeodomain-like_transcriptional_regulator	-2.2033	0.00874948	down	--	--	--	-3.32	0.000177502	down	--	--	Molecular Function: DNA binding (GO:0003677);; Cellular Component: nucleus (GO:0005634);; Biological Process: transcription, DNA-templated (GO:0006351);; Biological Process: regulation of transcription, DNA-templated (GO:0006355);; Biological Process: flower development (GO:0009908);;	--|6e-21|sind:105161282|hypothetical protein	--	--	WSTF, HB1, Itc1p, MBD9 motif 1	Homeobox-DDT domain protein RLT3 OS=Arabidopsis thaliana OX=3702 GN=RLT3 PE=3 SV=1	hypothetical protein MIMGU_mgv1a000669mg [Erythranthe guttata]
									TRINITY_DN52243_c1_g1	AT4G38770.1	proline-rich_protein_4	-2.20189	0.00280765	down	-4.59	3.37e-06	down	-7.19	1.55e-07	down	--	--	Cellular Component: extracellular region (GO:0005576);; Cellular Component: cell wall (GO:0005618);;	--|1e-144|sind:105172935|hypothetical protein	--	--	Pollen proteins Ole e I like	Proline-rich protein 4 OS=Arabidopsis thaliana OX=3702 GN=PRP4 PE=2 SV=1	proline-rich protein 4-like [Sesamum indicum]
									TRINITY_DN65709_c0_g1	--		-2.2	2.66e-138	down	1.23	1.06e-108	up	1.28	5.08e-53	up	--	--	Biological Process: defense response (GO:0006952);; Biological Process: response to biotic stimulus (GO:0009607);;	--|2e-33|sind:105158618|hypothetical protein	--	--	Pathogenesis-related protein Bet v I family	Major allergen Pru ar 1 OS=Prunus armeniaca OX=36596 PE=1 SV=1	hypothetical protein MIMGU_mgv1a015377mg [Erythranthe guttata]
									TRINITY_DN64115_c0_g1	AT3G02645.1	transmembrane_protein%2C_putative_(DUF247)	-2.19	7.43e-06	down	-5.2	1.9e-10	down	-4.77	6.37e-11	down	--	--	Cellular Component: integral component of membrane (GO:0016021);;	--|3e-78|sind:105166501|hypothetical protein	--	--	Plant protein of unknown function	Putative UPF0481 protein At3g02645 OS=Arabidopsis thaliana OX=3702 GN=At3g02645 PE=3 SV=1	hypothetical protein MIMGU_mgv1a004906mg [Erythranthe guttata]
									TRINITY_DN63317_c0_g4	AT5G23810.1	amino_acid_permease_7	-2.19	1.52e-37	down	--	--	--	--	--	--	--	--	Biological Process: amino acid transmembrane transport (GO:0003333);; Cellular Component: plasma membrane (GO:0005886);; Biological Process: amino acid transport (GO:0006865);; Molecular Function: symporter activity (GO:0015293);; Cellular Component: membrane (GO:0016020);; Cellular Component: integral component of membrane (GO:0016021);;	--|1e-73|sind:105175021|hypothetical protein	[E]	Amino acid transport and metabolism	Transmembrane amino acid transporter protein	Probable amino acid permease 7 OS=Arabidopsis thaliana OX=3702 GN=AAP7 PE=2 SV=1	probable amino acid permease 7 isoform X1 [Sesamum indicum]
									TRINITY_DN51996_c0_g1	AT2G46600.1	Calcium-binding_EF-hand_family_protein	-2.18	1.68e-76	down	--	--	--	1.07	1.59e-28	up	--	--	Molecular Function: calcium ion binding (GO:0005509);; Biological Process: trichome branching (GO:0010091);;	--|2e-62|sind:105173064|hypothetical protein	[ZD]	--	EF-hand domain pair	Calcium-binding protein KIC OS=Arabidopsis thaliana OX=3702 GN=KIC PE=1 SV=2	Ca2+-binding protein (centrin/caltractin), EF-Hand superfamily protein [Handroanthus impetiginosus]
									TRINITY_DN49157_c0_g1	AT1G08290.1	WIP_domain_protein_3	-2.18	1.15e-06	down	-7.28	1.34e-08	down	-4.38	1.35e-12	down	--	--	Molecular Function: nucleic acid binding (GO:0003676);; Molecular Function: DNA-binding transcription factor activity (GO:0003700);; Cellular Component: nucleus (GO:0005634);; Biological Process: transcription, DNA-templated (GO:0006351);; Biological Process: regulation of transcription, DNA-templated (GO:0006355);; Molecular Function: metal ion binding (GO:0046872);;	--|1e-163|sind:105171051|hypothetical protein	[R]	General function prediction only	Zinc finger, C2H2 type;; Zinc-finger of C2H2 type	Zinc finger protein WIP3 OS=Arabidopsis thaliana OX=3702 GN=WIP3 PE=2 SV=1	zinc finger protein WIP3 [Sesamum indicum]
									TRINITY_DN51555_c0_g1	AT2G02010.1	glutamate_decarboxylase_4	-2.18	1.32e-15	down	--	--	--	--	--	--	[E]	Amino acid transport and metabolism	Molecular Function: glutamate decarboxylase activity (GO:0004351);; Cellular Component: nucleus (GO:0005634);; Cellular Component: cytosol (GO:0005829);; Biological Process: glutamate metabolic process (GO:0006536);; Molecular Function: pyridoxal phosphate binding (GO:0030170);;	K01580|4e-21|pop:112325876|K01580 E4.1.1.15; glutamate decarboxylase [EC:4.1.1.15]	[E]	Amino acid transport and metabolism	--	Glutamate decarboxylase 4 OS=Arabidopsis thaliana OX=3702 GN=GAD4 PE=1 SV=1	hypothetical protein CRG98_049302, partial [Punica granatum]
									TRINITY_DN58685_c0_g1	AT1G02010.1	secretory_1A	-2.17227	0.00291641	down	-2.11	0.00016189	down	--	--	--	[U]	Intracellular trafficking, secretion, and vesicular transport	Biological Process: vesicle docking involved in exocytosis (GO:0006904);; Biological Process: protein transport (GO:0015031);;	K15292|0.0|sind:105171314|K15292 STXBP1; syntaxin-binding protein 1	[U]	Intracellular trafficking, secretion, and vesicular transport	Sec1 family	Protein transport Sec1a OS=Arabidopsis thaliana OX=3702 GN=SEC1A PE=2 SV=3	PREDICTED: protein transport Sec1a-like isoform X2 [Erythranthe guttata]
									TRINITY_DN51211_c4_g1	AT5G03160.1	DnaJ_P58IPK-like_protein	-2.17	3.66e-32	down	-1.2	3.97e-20	down	-2.19	2.43e-37	down	--	--	Cellular Component: endoplasmic reticulum lumen (GO:0005788);;	K09523|1e-22|sind:105174320|K09523 DNAJC3; DnaJ homolog subfamily C member 3	[O]	Posttranslational modification, protein turnover, chaperones	--	DnaJ protein P58IPK homolog B OS=Oryza sativa subsp. japonica OX=39947 GN=P58B PE=1 SV=1	dnaJ protein P58IPK homolog [Sesamum indicum]
									TRINITY_DN51187_c1_g4	AT4G03210.1	xyloglucan_endotransglucosylase/hydrolase_9	-2.17	2.9e-119	down	-1.88	1.54e-130	down	-9	1.06e-89	down	[G]	Carbohydrate transport and metabolism	Molecular Function: hydrolase activity, hydrolyzing O-glycosyl compounds (GO:0004553);; Cellular Component: cell wall (GO:0005618);; Biological Process: xyloglucan metabolic process (GO:0010411);; Molecular Function: xyloglucan:xyloglucosyl transferase activity (GO:0016762);; Biological Process: cell wall biogenesis (GO:0042546);; Cellular Component: apoplast (GO:0048046);; Biological Process: ce…	K08235|3e-87|sind:105178525|K08235 E2.4.1.207; xyloglucan:xyloglucosyl transferase [EC:2.4.1.207]	--	--	Glycosyl hydrolases family 16;; Xyloglucan endo-transglycosylase (XET) C-terminus	Xyloglucan endotransglucosylase/hydrolase protein 9 OS=Arabidopsis thaliana OX=3702 GN=XTH9 PE=2 SV=2	xyloglucan endotransglucosylase/hydrolase protein 9 [Sesamum indicum]
									TRINITY_DN64860_c0_g3	AT1G11330.1	S-locus_lectin_protein_kinase_family_protein	-2.17	0.000381018	down	-1.3116	0.00263366	down	-1.15249	0.0188825	down	[RTKL]	--	Molecular Function: protein serine/threonine kinase activity (GO:0004674);; Molecular Function: calmodulin binding (GO:0005516);; Molecular Function: ATP binding (GO:0005524);; Cellular Component: plasma membrane (GO:0005886);; Biological Process: protein phosphorylation (GO:0006468);; Cellular Component: integral component of membrane (GO:0016021);; Molecular Function: carbohydrate binding (GO:0…	--|0.0|sind:105175438|hypothetical protein	--	--	S-locus glycoprotein domain;; D-mannose binding lectin;; PAN-like domain;; Protein tyrosine kinase;; Protein kinase domain	G-type lectin S-receptor-like serine/threonine-protein kinase At1g11330 OS=Arabidopsis thaliana OX=3702 GN=At1g11330 PE=1 SV=3	hypothetical protein MIMGU_mgv1a001357mg [Erythranthe guttata]
									TRINITY_DN54602_c2_g2	AT4G27190.1	NB-ARC_domain-containing_disease_resistance_protein	-2.16615	0.0416337	down	--	--	--	--	--	--	--	--	Molecular Function: ATP binding (GO:0005524);; Cellular Component: cytoplasm (GO:0005737);; Biological Process: plant-type hypersensitive response (GO:0009626);; Cellular Component: membrane (GO:0016020);; Molecular Function: ADP binding (GO:0043531);;	--|2e-48|oeu:111376258|hypothetical protein	[T]	Signal transduction mechanisms	NB-ARC domain	Putative late blight resistance protein homolog R1B-19 OS=Solanum demissum OX=50514 GN=R1B-19 PE=5 SV=2	PREDICTED: putative late blight resistance protein homolog R1A-3 [Erythranthe guttata]
									TRINITY_DN52921_c0_g5	AT1G77660.1	Histone_H3_K4-specific_methyltransferase_SET7/9_family_protein	-2.16	1.07e-10	down	-1.88	4.23e-15	down	--	--	--	[S]	Function unknown	Molecular Function: ATP binding (GO:0005524);; Cellular Component: cytosol (GO:0005829);; Biological Process: plant-type cell wall modification (GO:0009827);; Biological Process: pollen germination (GO:0009846);; Biological Process: pollen tube growth (GO:0009860);; Molecular Function: 1-phosphatidylinositol-4-phosphate 5-kinase activity (GO:0016308);; Cellular Component: apical plasma membrane (…	--|1e-177|sind:105159483|hypothetical protein	[R]	General function prediction only	MORN repeat	Phosphatidylinositol 4-phosphate 5-kinase 5 OS=Arabidopsis thaliana OX=3702 GN=PIP5K5 PE=2 SV=1	Junctional membrane complex protein Junctophilin [Handroanthus impetiginosus]
									TRINITY_DN61484_c1_g1	--		-2.15856	0.0431913	down	-6.04	1.86e-05	down	-6.2	3.33e-05	down	--	--	--	--|7e-42|hbr:110643196|hypothetical protein	--	--	--	--	uncharacterized protein LOC110643196 isoform X2 [Hevea brasiliensis]
									TRINITY_DN55437_c0_g2	AT5G04040.1	Patatin-like_phospholipase_family_protein	-2.15806	0.00902361	down	-1.19925	0.0335023	down	--	--	--	--	--	Molecular Function: triglyceride lipase activity (GO:0004806);; Cellular Component: lipid droplet (GO:0005811);; Cellular Component: integral component of membrane (GO:0016021);; Biological Process: lipid catabolic process (GO:0016042);;	K14674|0.0|sind:105159874|K14674 TGL4; TAG lipase / steryl ester hydrolase / phospholipase A2 / LPA acyltransferase [EC:3.1.1.3 3.1.1.13 3.1.1.4 2.3.1.51]	[R]	General function prediction only	Domain of unknown function (DUF3336);; Patatin-like phospholipase	Triacylglycerol lipase SDP1L OS=Arabidopsis thaliana OX=3702 GN=SDP1L PE=1 SV=1	triacylglycerol lipase SDP1 [Sesamum indicum]
									TRINITY_DN64068_c1_g3	AT1G76500.1	Putative_AT-hook_DNA-binding_family_protein	-2.15	2.65e-05	down	-1.91	3.19e-07	down	1.05	0.000124149	up	--	--	Molecular Function: AT DNA binding (GO:0003680);; Molecular Function: DNA-binding transcription factor activity (GO:0003700);; Cellular Component: nucleus (GO:0005634);; Biological Process: transcription, DNA-templated (GO:0006351);; Biological Process: negative regulation of gibberellic acid mediated signaling pathway (GO:0009938);; Molecular Function: protein self-association (GO:0043621);;	--|1e-162|sind:105178278|hypothetical protein	--	--	Domain of unknown function (DUF296)	AT-hook motif nuclear-localized protein 25 OS=Arabidopsis thaliana OX=3702 GN=AHL25 PE=1 SV=1	AT-hook motif nuclear-localized protein 29-like [Sesamum indicum]
									TRINITY_DN64190_c1_g4	AT5G48600.2	structural_maintenance_of_chromosome_3	-2.15	2.64e-17	down	-1.75	4.3e-21	down	-2.02	8.01e-18	down	[D]	Cell cycle control, cell division, chromosome partitioning	Biological Process: mitotic sister chromatid segregation (GO:0000070);; Molecular Function: ATP binding (GO:0005524);; Cellular Component: nucleus (GO:0005634);; Cellular Component: chromosome (GO:0005694);; Biological Process: mitotic chromosome condensation (GO:0007076);; Biological Process: embryo development ending in seed dormancy (GO:0009793);; Biological Process: cell division (GO:0051301)…	K06675|0.0|sind:105177252|K06675 SMC4; structural maintenance of chromosome 4	[BD]	--	RecF/RecN/SMC N terminal domain	Structural maintenance of chromosomes protein 4 OS=Arabidopsis thaliana OX=3702 GN=SMC4 PE=1 SV=1	structural maintenance of chromosomes protein 4 [Sesamum indicum]
									TRINITY_DN67047_c4_g3	--		-2.15	1.51e-28	down	-1.52	1.4e-28	down	-2.01	1.54e-28	down	[R]	General function prediction only	--	--|3e-28|sind:105173695|hypothetical protein	[R]	General function prediction only	gag-polypeptide of LTR copia-type	--	protein ACCELERATED CELL DEATH 6 isoform X3 [Sesamum indicum]
									TRINITY_DN63858_c3_g2	AT1G13120.1	nucleoporin_GLE1-like_protein	-2.15	2.76e-40	down	--	--	--	--	--	--	--	--	Molecular Function: inositol hexakisphosphate binding (GO:0000822);; Molecular Function: phospholipid binding (GO:0005543);; Cellular Component: nuclear envelope (GO:0005635);; Cellular Component: cytoplasm (GO:0005737);; Biological Process: mRNA export from nucleus (GO:0006406);; Biological Process: regulation of translational initiation (GO:0006446);; Biological Process: regulation of translati…	K18723|0.0|sind:105168333|K18723 GLE1; nucleoporin GLE1	[A]	RNA processing and modification	GLE1-like protein;; GLE1-like protein	Protein GLE1 OS=Arabidopsis thaliana OX=3702 GN=GLE1 PE=1 SV=1	Nuclear-export-signal (NES)-containing protein/polyadenylated-RNA export factor [Handroanthus impetiginosus]
									TRINITY_DN49971_c1_g1	ATMG00820.1	Reverse_transcriptase_(RNA-dependent_DNA_polymerase)	-2.14	7.7e-06	down	-1.57	3.71e-06	down	-2	2.08e-06	down	--	--	Cellular Component: mitochondrion (GO:0005739);;	--|5e-25|vvi:109121618|hypothetical protein	[R]	General function prediction only	--	Uncharacterized mitochondrial protein AtMg00820 OS=Arabidopsis thaliana OX=3702 GN=AtMg00820 PE=4 SV=1	PREDICTED: uncharacterized protein LOC105966941 [Erythranthe guttata]
									TRINITY_DN50716_c1_g1	AT1G42480.1	TLR4_regulator/MIR-interacting_MSAP_protein	-2.14	2.95e-18	down	-2.32	3.1e-33	down	-5.52	4.46e-34	down	--	--	--	K22936|7e-84|sind:105178522|K22936 CNPY1_2; protein canopy 1/2	--	--	TLR4 regulator and MIR-interacting MSAP	--	uncharacterized protein LOC105178522 [Sesamum indicum]
									TRINITY_DN50131_c0_g1	AT1G52600.1	Peptidase_S24/S26A/S26B/S26C_family_protein	-2.14	1.45e-33	down	-1.84	1.58e-40	down	-2.43	8.67e-42	down	[U]	Intracellular trafficking, secretion, and vesicular transport	--	K13280|1e-33|jre:108982480|K13280 SEC11; signal peptidase I [EC:3.4.21.89]	[U]	Intracellular trafficking, secretion, and vesicular transport	Peptidase S24-like	--	hypothetical protein CISIN_1g030248mg [Citrus sinensis]
									TRINITY_DN49401_c0_g1	AT4G24190.1	Chaperone_protein_htpG_family_protein	-2.14	3.6e-109	down	-1.24	3.97e-74	down	-3.05	2.22e-163	down	--	--	Molecular Function: ATP binding (GO:0005524);; Cellular Component: endoplasmic reticulum lumen (GO:0005788);; Biological Process: protein folding (GO:0006457);; Biological Process: response to stress (GO:0006950);;	K09487|1e-151|sind:105166069|K09487 HSP90B; heat shock protein 90kDa beta	[O]	Posttranslational modification, protein turnover, chaperones	Hsp90 protein;; Histidine kinase-, DNA gyrase B-, and HSP90-like ATPase;; Histidine kinase-, DNA gyrase B-, and HSP90-like ATPase	Endoplasmin homolog OS=Catharanthus roseus OX=4058 GN=HSP90 PE=2 SV=1	endoplasmin homolog, partial [Sesamum indicum]
									TRINITY_DN60435_c1_g3	AT3G30525.1	nuclease	-2.14	4.16e-06	down	--	--	--	-3.42	6.41e-11	down	--	--	Molecular Function: nuclease activity (GO:0004518);; Cellular Component: nucleus (GO:0005634);; Molecular Function: metal ion binding (GO:0046872);;	K23222|4e-66|rcn:112180551|K23222 HARBI1; nuclease HARBI1 [EC:3.1.-.-]	[L]	Replication, recombination and repair	DDE superfamily endonuclease;; Plant transposon protein	Protein ALP1-like OS=Arabidopsis thaliana OX=3702 GN=At3g55350 PE=2 SV=1	hypothetical protein CDL12_16597 [Handroanthus impetiginosus]
									TRINITY_DN50048_c3_g1	--		-2.14	3.46e-05	down	3.08	1.22e-87	up	--	--	--	--	--	Molecular Function: zinc ion binding (GO:0008270);; Cellular Component: integral component of membrane (GO:0016021);; Biological Process: proteasome-mediated ubiquitin-dependent protein catabolic process (GO:0043161);; Molecular Function: ubiquitin protein ligase activity (GO:0061630);;	--|3e-88|sind:105164359|hypothetical protein	--	--	--	RING-H2 finger protein ATL22 OS=Arabidopsis thaliana OX=3702 GN=ATL22 PE=2 SV=2	RING-H2 finger protein ATL22-like [Sesamum indicum]
									TRINITY_DN50462_c1_g2	AT5G17330.1	glutamate_decarboxylase	-2.14	8.88e-46	down	--	--	--	--	--	--	[E]	Amino acid transport and metabolism	Molecular Function: glutamate decarboxylase activity (GO:0004351);; Biological Process: glutamate metabolic process (GO:0006536);; Molecular Function: pyridoxal phosphate binding (GO:0030170);;	K01580|1e-112|cpep:111786190|K01580 E4.1.1.15; glutamate decarboxylase [EC:4.1.1.15]	[E]	Amino acid transport and metabolism	Pyridoxal-dependent decarboxylase conserved domain	Glutamate decarboxylase OS=Petunia hybrida OX=4102 GN=GAD PE=1 SV=1	glutamate decarboxylase 4-like [Cucurbita pepo subsp. pepo]
									TRINITY_DN63143_c3_g1	AT5G65980.1	Auxin_efflux_carrier_family_protein	-2.13935	0.00857515	down	--	--	--	--	--	--	--	--	Cellular Component: endoplasmic reticulum membrane (GO:0005789);; Biological Process: response to auxin (GO:0009733);; Biological Process: auxin-activated signaling pathway (GO:0009734);; Cellular Component: integral component of membrane (GO:0016021);; Biological Process: transmembrane transport (GO:0055085);;	--|3e-43|bna:111201647|hypothetical protein	[S]	Function unknown	--	Protein PIN-LIKES 7 OS=Arabidopsis thaliana OX=3702 GN=PILS7 PE=2 SV=1	uncharacterized protein LOC111201647 [Brassica napus]
									TRINITY_DN63769_c0_g1	AT5G58440.1	sorting_nexin_2A	-2.13	1.02e-08	down	-1.15	1.32e-06	down	-2	6.24e-10	down	--	--	Cellular Component: Golgi apparatus (GO:0005794);; Cellular Component: cytosol (GO:0005829);; Biological Process: endocytosis (GO:0006897);; Biological Process: protein transport (GO:0015031);; Biological Process: vesicle organization (GO:0016050);; Cellular Component: extrinsic component of membrane (GO:0019898);; Cellular Component: retromer complex (GO:0030904);; Biological Process: developmen…	--|6e-06|dcr:108214837|hypothetical protein	[U]	Intracellular trafficking, secretion, and vesicular transport	--	Sorting nexin 2A OS=Arabidopsis thaliana OX=3702 GN=SNX2A PE=1 SV=1	--
									TRINITY_DN61224_c3_g1	AT3G23510.1	Cyclopropane-fatty-acyl-phospholipid_synthase	-2.13	0.000713224	down	-4.2	4.74e-08	down	-6.58	1.01e-06	down	--	--	--	K00574|2e-39|sind:105171752|K00574 cfa; cyclopropane-fatty-acyl-phospholipid synthase [EC:2.1.1.79]	--	--	Flavin containing amine oxidoreductase	--	Cyclopropane-fatty-acyl-phospholipid synthase [Handroanthus impetiginosus]
									TRINITY_DN52639_c2_g1	AT4G13540.1	golgin_family_A_protein	-2.13	2.3e-08	down	--	--	--	-1.57	8.08e-07	down	--	--	--	--|3e-79|oeu:111393639|hypothetical protein	--	--	--	--	hypothetical protein CDL12_28519 [Handroanthus impetiginosus]
									TRINITY_DN50321_c0_g1	AT2G15220.1	Plant_basic_secretory_protein_(BSP)_family_protein	-2.12903	0.00453423	down	1.07	0.000117847	up	--	--	--	--	--	Molecular Function: metallopeptidase activity (GO:0008237);; Molecular Function: metal ion binding (GO:0046872);;	--|1e-140|sind:105169499|hypothetical protein	--	--	Peptidase of plants and bacteria	Basic secretory protease (Fragments) OS=Boswellia serrata OX=613112 PE=1 SV=1	uncharacterized protein LOC105169499 [Sesamum indicum]
									TRINITY_DN53726_c2_g1	--		-2.12251	0.0491773	down	-2.31916	0.00459117	down	2.16	2.57e-07	up	--	--	Molecular Function: mannose binding (GO:0005537);; Molecular Function: metal ion binding (GO:0046872);;	--|2e-43|pvu:PHAVU_007G070300g|hypothetical protein	--	--	Legume lectin domain	Agglutinin-2 OS=Cladrastis kentukea OX=38412 PE=1 SV=1	hypothetical protein F511_36998 [Dorcoceras hygrometricum]
									TRINITY_DN55881_c0_g2	AT2G39510.1	nodulin_MtN21_/EamA-like_transporter_family_protein	-2.12152	0.00425299	down	--	--	--	1.38	0.000201364	up	--	--	Cellular Component: plasma membrane (GO:0005886);; Molecular Function: L-glutamine transmembrane transporter activity (GO:0015186);; Cellular Component: integral component of membrane (GO:0016021);; Biological Process: amino acid export across plasma membrane (GO:0044746);; Biological Process: seed development (GO:0048316);; Biological Process: amino acid homeostasis (GO:0080144);; Biological Pro…	--|7e-84|sind:105164096|hypothetical protein	--	--	EamA-like transporter family	WAT1-related protein At2g39510 OS=Arabidopsis thaliana OX=3702 GN=At2g39510 PE=2 SV=1	WAT1-related protein At2g39510 [Sesamum indicum]
									TRINITY_DN63636_c2_g3	--		-2.12	4.71e-13	down	-3.49	1.58e-27	down	-2.34	1.15e-15	down	--	--	--	--|6e-21|oeu:111374661|hypothetical protein	--	--	--	--	uncharacterized protein LOC111374661 [Olea europaea var. sylvestris]
									TRINITY_DN60247_c0_g2	AT1G59970.1	Matrixin_family_protein	-2.12	1.33e-22	down	-3.32	1.35e-76	down	-10.1	2.14e-16	down	--	--	Molecular Function: metalloendopeptidase activity (GO:0004222);; Cellular Component: plasma membrane (GO:0005886);; Molecular Function: zinc ion binding (GO:0008270);; Cellular Component: extracellular matrix (GO:0031012);; Cellular Component: anchored component of membrane (GO:0031225);;	--|1e-32|sind:105167689|hypothetical protein	[OW]	--	Putative peptidoglycan binding domain	Metalloendoproteinase 5-MMP OS=Arabidopsis thaliana OX=3702 GN=5MMP PE=1 SV=1	metalloendoproteinase 3-MMP [Sesamum indicum]
[truncated: 16,683 more rows]
